# Supplementary material for: Transcriptome and Differential Expression Profiling Analysis of the Mechanism of Ca2+ Regulation in Peanut (Arachis hypogaea) Pod Development
Source: Front Plant Sci. 2017 Sep 28;8:1609. doi: 10.3389/fpls.2017.01609 (PMC5625282; doi:10.3389/fpls.2017.01609)
Supplement: Table S4 — Differentially expressed genes between GD and GS. [file Table4.XLSX]

## Sheet: GS vs GD all
GeneID	geneLength	GD1_FPKM	GD2_FPKM	GS1_FPKM	GS2_FPKM	log2-Ratio(GS/GD)	Up-Down-Regulation(GZZG/GZQG)	KEGG Orthology	GO Component	GO Function	GO Process	Blast nr
CL8099.Contig1_peanut	2999	0	0	12.62	19.32	8.62916	Up	K12823|1|0.0|1038|aip:107644526|ATP-dependent RNA helicase DDX5/DBP2 [EC:3.6.4.13]	-	GO:0017111//nucleoside-triphosphatase activity;GO:0000166//nucleotide binding	-	gi|734391940|gb|KHN27447.1|/0/DEAD-box ATP-dependent RNA helicase 46 [Glycine soja]
CL8816.Contig1_peanut	7601	0	0	5.06	5.89	8.51937	Up	K12604|1|0.0|4506|aip:107624816|CCR4-NOT transcription complex subunit 1	-	-	-	gi|571466057|ref|XP_006583551.1|/0/PREDICTED: CCR4-NOT transcription complex subunit 1-like isoform X1 [Glycine max]
CL3622.Contig3_peanut	3455	0	0	8.45	11.3	8.22695	Up	K02358|1|0.0|753|aip:107645360|elongation factor Tu	GO:0044464	GO:0016772//transferase activity, transferring phosphorus-containing groups;GO:0017111//nucleoside-triphosphatase activity;GO:0008135//translation factor activity, RNA binding;GO:0032561//guanyl ribonucleotide binding	GO:0006412//translation;GO:0009207	gi|920695679|gb|KOM38904.1|/0/hypothetical protein LR48_Vigan03g228600 [Vigna angularis]
CL13.Contig12_peanut	5333	0	0	6	3.7	7.82958	Up	K10590|1|0.0|3061|aip:107625224|E3 ubiquitin-protein ligase TRIP12 [EC:2.3.2.26]	-	-	-	gi|356545963|ref|XP_003541402.1|/0/PREDICTED: E3 ubiquitin-protein ligase UPL4-like [Glycine max]
Unigene3269_peanut	3382	0	0	7.93	6.66	7.7589	Up	K12397|1|0.0|1836|aip:107609055|AP-3 complex subunit beta	GO:0044424	-	GO:0016192//vesicle-mediated transport;GO:0015031//protein transport	gi|571507783|ref|XP_003544215.2|/0/PREDICTED: AP3-complex subunit beta-A-like [Glycine max]
CL10843.Contig1_peanut	8038	0	0	2.35	3.34	7.6637	Up	-	-	-	-	gi|571464978|ref|XP_006583217.1|/0/PREDICTED: uncharacterized protein LOC100789935 [Glycine max]
CL3034.Contig2_peanut	2237	0.01	0	7.45	15.09	7.61034	Up	K17573|1|1e-24|116|sot:102584209|meiosis arrest female protein 1	-	-	-	gi|356502501|ref|XP_003520057.1|/0/PREDICTED: uncharacterized protein LOC100818186 [Glycine max]
CL7608.Contig1_peanut	2492	0	0	5.52	9.21	7.33207	Up	K19476|1|3e-110|400|pxb:103938859|vacuolar protein sorting-associated protein IST1	-	-	-	gi|922354529|ref|XP_013453079.1|/0/regulator of Vps4 activity in the MVB pathway protein [Medicago truncatula]
CL634.Contig42_peanut	2281	0	0	8.44	7.56	7.31862	Up	K07466|1|2e-22|108|aip:107620782|replication factor A1	-	-	-	-
CL925.Contig7_peanut	6746	0	0	4.01	4.98	7.22779	Up	K11380|1|3e-33|146|mpp:MICPUCDRAFT_21435|NuA3 HAT complex component NTO1;K11422|3|5e-32|142|cme:CYME_CMG025C|histone-lysine N-methyltransferase SETD1 [EC:2.1.1.43];K09188|5|4e-30|136|gsl:Gasu_28030|histone-lysine N-methyltransferase MLL3 [EC:2.1.1.43]	-	-	-	gi|571538550|ref|XP_003549306.2|/0/PREDICTED: uncharacterized protein LOC100816713 isoform X3 [Glycine max]
CL7747.Contig1_peanut	730	0	0	21.67	24.82	7.16647	Up	-	-	-	-	gi|955340749|ref|XP_014617533.1|/4.91053e-40/PREDICTED: calmodulin-binding protein 60 E-like isoform X2 [Glycine max]
CL963.Contig6_peanut	4040	0	0	2.41	5.61	7.16217	Up	K03128|1|0.0|1099|aip:107630409|transcription initiation factor TFIID subunit 2	-	-	-	gi|951007352|ref|XP_014508704.1|/0/PREDICTED: transcription initiation factor TFIID subunit 2 [Vigna radiata var. radiata]
CL4432.Contig2_peanut	2749	0	0	3.56	8.13	7.14557	Up	K12603|1|0.0|1125|aip:107605520|CCR4-NOT transcription complex subunit 6 [EC:3.1.13.4]	-	GO:0000175//3'-5'-exoribonuclease activity	-	gi|593799999|ref|XP_007163037.1|/0/hypothetical protein PHAVU_001G200700g [Phaseolus vulgaris]
CL9678.Contig3_peanut	3256	0	0	8.69	9.51	7.10152	Up	K04523|1|8e-12|74.3|sita:101770540|ubiquilin	-	-	-	gi|571539932|ref|XP_006601370.1|/0/PREDICTED: large proline-rich protein BAG6-like isoform X1 [Glycine max]
CL9875.Contig5_peanut	6898	0	0	1.04	3.08	6.98044	Up	K20184|1|0.0|1046|aip:107629288|vacuolar protein sorting-associated protein 41	-	-	-	-
CL4427.Contig16_peanut	2025	0	0	10.48	3.36	6.93265	Up	K04730|1|3e-24|114|sita:101753766|interleukin-1 receptor-associated kinase 1 [EC:2.7.11.1];K08242|3|3e-11|71.6|mus:103983353|24-methylenesterol C-methyltransferase [EC:2.1.1.143];K14006|4|3e-08|61.6|tcc:TCM_045610|protein transport protein SEC23;K03283|5|7e-07|57.0|sita:101786299|heat shock 70kDa protein 1/8	-	-	-	gi|502153583|ref|XP_004509394.1|/0/PREDICTED: protein MID1-COMPLEMENTING ACTIVITY 1-like [Cicer arietinum]
CL5828.Contig6_peanut	2522	0	0	5.93	4.65	6.87125	Up	K04733|1|6e-107|389|bna:106442648|interleukin-1 receptor-associated kinase 4 [EC:2.7.11.1];K04730|4|2e-103|377|pmum:103325383|interleukin-1 receptor-associated kinase 1 [EC:2.7.11.1]	-	-	-	-
CL4492.Contig2_peanut	2567	0	0	11.32	10.25	6.86432	Up	K03120|1|1e-108|395|aip:107610104|transcription initiation factor TFIID TATA-box-binding protein	-	-	-	gi|356532165|ref|XP_003534644.1|/0/PREDICTED: serine/threonine-protein kinase HT1-like isoform X1 [Glycine max]
CL381.Contig42_peanut	5229	0	0	1.72	3.26	6.8509	Up	K00921|1|0.0|2711|adu:107467782|1-phosphatidylinositol-3-phosphate 5-kinase [EC:2.7.1.150]	-	-	-	gi|571568258|ref|XP_006606199.1|/0/PREDICTED: putative 1-phosphatidylinositol-3-phosphate 5-kinase FAB1D isoform X2 [Glycine max]
CL3026.Contig4_peanut	1733	0	0	9.18	5.94	6.83494	Up	-	-	-	-	gi|356533259|ref|XP_003535183.1|/1.87211e-125/PREDICTED: ACT domain-containing protein ACR10-like [Glycine max]
CL10972.Contig2_peanut	3280	0	0	4.7	2.58	6.71593	Up	-	-	-	-	gi|593686536|ref|XP_007143939.1|/0/hypothetical protein PHAVU_007G115200g [Phaseolus vulgaris]
CL770.Contig7_peanut	2018	0	0	6.96	4.92	6.71271	Up	-	-	-	-	gi|356525786|ref|XP_003531504.1|/0/PREDICTED: uncharacterized protein LOC100807442 isoform X1 [Glycine max]
CL1868.Contig1_peanut	2435	0	0	9.59	7.89	6.67007	Up	K14306|1|5e-93|189|aip:107626636|nuclear pore complex protein Nup62	GO:0005635//nuclear envelope	GO:0005198//structural molecule activity;GO:0005488//binding	-	gi|950962282|ref|XP_014498060.1|/1.66831e-87/PREDICTED: nuclear pore complex protein NUP62 [Vigna radiata var. radiata]
CL4427.Contig17_peanut	1946	0	0	9.13	2.85	6.66886	Up	K04730|1|3e-24|114|sita:101753766|interleukin-1 receptor-associated kinase 1 [EC:2.7.11.1];K08242|3|3e-11|71.6|mus:103983353|24-methylenesterol C-methyltransferase [EC:2.1.1.143];K14006|4|3e-08|61.6|tcc:TCM_045610|protein transport protein SEC23;K03283|5|7e-07|57.0|sita:101786299|heat shock 70kDa protein 1/8	-	-	-	gi|502153583|ref|XP_004509394.1|/0/PREDICTED: protein MID1-COMPLEMENTING ACTIVITY 1-like [Cicer arietinum]
CL5147.Contig1_peanut	2159	0	0	4.57	6.01	6.6497	Up	K12735|1|0.0|1063|aip:107622824|peptidyl-prolyl cis-trans isomerase-like 4 [EC:5.2.1.8]	-	-	-	gi|922334288|ref|XP_013445134.1|/0/peptidyl-prolyl cis-trans isomerase-like protein [Medicago truncatula]
CL7460.Contig3_peanut	1756	0	0	4.6	8.3	6.63307	Up	K08286|1|9e-102|372|brp:103827621|protein-serine/threonine kinase [EC:2.7.11.-]	-	GO:0004674//protein serine/threonine kinase activity;GO:0032559//adenyl ribonucleotide binding	GO:0006464//cellular protein modification process	gi|502140300|ref|XP_004504155.1|/0/PREDICTED: protein kinase PINOID-like [Cicer arietinum]
Unigene1124_peanut	2444	0	0	9.2	10.05	6.62434	Up	K03544|1|1e-54|180|aip:107626075|ATP-dependent Clp protease ATP-binding subunit ClpX	-	-	-	gi|359811317|ref|NP_001241284.1|/5.69846e-69/uncharacterized protein LOC100801983 [Glycine max]
CL613.Contig5_peanut	2365	0	0	4.11	5.21	6.59978	Up	K02906|1|2e-138|494|adu:107469875|large subunit ribosomal protein L3	-	GO:0003824//catalytic activity	GO:0008152//metabolic process	gi|965604883|dbj|BAT92059.1|/7.96807e-177/hypothetical protein VIGAN_07071900 [Vigna angularis var. angularis]
CL3433.Contig3_peanut	2149	0	0	4.43	5.84	6.59948	Up	-	-	-	-	gi|356496683|ref|XP_003517195.1|/0/PREDICTED: transmembrane and coiled-coil domain-containing protein 4-like isoform X1 [Glycine max]
CL8211.Contig2_peanut	1174	0	0	9.73	9.29	6.59453	Up	K17398|1|1e-07|58.5|egr:104415567|DNA (cytosine-5)-methyltransferase 3A [EC:2.1.1.37]	-	-	-	gi|356505283|ref|XP_003521421.1|/4.3533e-73/PREDICTED: uncharacterized protein LOC100801494 [Glycine max]
CL859.Contig4_peanut	4309	0	0	3.09	1.98	6.59154	Up	K14832|1|0.0|778|adu:107464856|ribosome biogenesis protein MAK21	-	-	-	gi|734418434|gb|KHN39588.1|/0/CCAAT/enhancer-binding protein zeta [Glycine soja]
CL10914.Contig1_peanut	1872	0	0	9.64	1.85	6.55033	Up	K02083|1|0.0|815|adu:107483711|allantoate deiminase [EC:3.5.3.9]	-	GO:0070011//peptidase activity, acting on L-amino acid peptides;GO:0016813//hydrolase activity, acting on carbon-nitrogen (but not peptide) bonds, in linear amidines	GO:0019538//protein metabolic process	gi|965664499|dbj|BAT80208.1|/0/hypothetical protein VIGAN_02320300 [Vigna angularis var. angularis]
CL9231.Contig2_peanut	2464	0	0	2.82	5.78	6.54603	Up	K13447|1|4e-21|104|ccp:CHC_T00006445001|respiratory burst oxidase [EC:1.6.3.- 1.11.1.-]	-	-	-	gi|356562684|ref|XP_003549599.1|/0/PREDICTED: ferric reduction oxidase 8, mitochondrial-like [Glycine max]
CL10123.Contig3_peanut	2486	0	0	6.62	1.88	6.53284	Up	K06694|1|3e-10|68.6|nnu:104598021|26S proteasome non-ATPase regulatory subunit 10;K20032|3|1e-09|66.6|mtr:MTR_1g112830|palmitoyltransferase ZDHHC13/17 [EC:2.3.1.225]	-	-	-	-
CL5385.Contig4_peanut	2146	0	0	4.01	5.77	6.52879	Up	K12126|1|0.0|861|aip:107646015|phytochrome-interacting factor 3	-	-	-	gi|950951057|ref|XP_014495555.1|/4.31427e-33/PREDICTED: transcription factor PIF3-like [Vigna radiata var. radiata]
CL4127.Contig5_peanut	6129	0	0	2.28	1.12	6.5268	Up	K03514|1|4e-86|322|dosa:Os06t0669275-00|non-canonical poly(A) RNA polymerase PAPD5/7 [EC:2.7.7.19]	-	-	-	gi|955310745|ref|XP_014628959.1|/0/PREDICTED: uncharacterized protein LOC100809291 isoform X2 [Glycine max]
CL9880.Contig1_peanut	771	0	0	12.59	15.28	6.51687	Up	K09286|1|5e-48|191|pvu:PHAVU_001G023700g|EREBP-like factor	-	-	-	-
CL4986.Contig4_peanut	1817	0	0	9.68	11.27	6.4985	Up	-	-	-	GO:0008152//metabolic process	gi|502080049|ref|XP_004486445.1|/8.35679e-176/PREDICTED: patatin-like protein 7 [Cicer arietinum]
CL5491.Contig3_peanut	2176	0	0	11.23	9.29	6.48422	Up	-	-	-	-	gi|947092066|gb|KRH40731.1|/2.46945e-60/hypothetical protein GLYMA_09G274700 [Glycine max]
CL3649.Contig4_peanut	2366	0	0.06	8.17	5.09	6.43092	Up	K04733|1|2e-132|474|vra:106756454|interleukin-1 receptor-associated kinase 4 [EC:2.7.11.1]	-	-	-	gi|947038811|gb|KRG88699.1|/2.19522e-134/hypothetical protein GLYMA_U034300 [Glycine max]
CL594.Contig5_peanut	3371	0	0	5.82	4.32	6.42876	Up	K11723|1|0.0|1423|aip:107646245|bromodomain-containing protein 7/9	-	-	-	gi|950992961|ref|XP_014504801.1|/0/PREDICTED: uncharacterized protein LOC106764882 [Vigna radiata var. radiata]
CL4400.Contig4_peanut	2941	0	0	3.45	3.17	6.42503	Up	K03526|1|0.0|1430|aip:107612562|(E)-4-hydroxy-3-methylbut-2-enyl-diphosphate synthase [EC:1.17.7.1 1.17.7.3]	-	-	-	gi|356543460|ref|XP_003540178.1|/0/PREDICTED: 4-hydroxy-3-methylbut-2-en-1-yl diphosphate synthase (ferredoxin), chloroplastic [Glycine max]
CL3835.Contig9_peanut	2549	0	0	2.43	5.11	6.409	Up	K20100|1|7e-32|140|sind:105170420|YTH domain-containing protein 1;K10457|2|2e-14|82.8|sot:102595738|kelch-like protein 20;K10442|3|8e-14|80.5|sly:101268156|kelch-like protein 1/4/5;K10443|5|3e-11|72.0|thj:104816526|kelch-like protein 2/3	-	-	-	gi|734389756|gb|KHN26392.1|/1.70423e-148/B2 protein [Glycine soja]
CL7934.Contig2_peanut	1404	0	0	11.24	13.5	6.37892	Up	K11876|1|7e-155|548|adu:107476728|proteasome assembly chaperone 2	-	-	-	gi|356538845|ref|XP_003537911.1|/1.82368e-132/PREDICTED: proteasome assembly chaperone 2-like [Glycine max]
CL7142.Contig1_peanut	3797	0	0	2.34	4.87	6.3664	Up	K01099|1|0.0|493|ppp:PHYPADRAFT_146379|inositol polyphosphate 5-phosphatase INPP5B/F [EC:3.1.3.36];K20279|3|3e-50|116|apro:F751_2752|synaptojanin [EC:3.1.3.36]	-	-	-	gi|947042834|gb|KRG92558.1|/0/hypothetical protein GLYMA_20G218600 [Glycine max]
CL282.Contig19_peanut	4032	0.08	0	4.15	6.26	6.35796	Up	K04422|1|6e-105|384|rcu:8275839|mitogen-activated protein kinase kinase kinase 13 [EC:2.7.11.25];K14510|2|6e-43|177|dosa:Os02t0527600-01|serine/threonine-protein kinase CTR1 [EC:2.7.11.1]	-	-	-	gi|356528669|ref|XP_003532922.1|/0/PREDICTED: uncharacterized protein LOC100799639 [Glycine max]
CL3838.Contig3_peanut	1987	0	0	2.21	7.15	6.35741	Up	K02149|1|5e-139|496|adu:107484498|V-type H+-transporting ATPase subunit D	GO:0016469//proton-transporting two-sector ATPase complex	GO:0019829//cation-transporting ATPase activity	GO:0015988//energy coupled proton transmembrane transport, against electrochemical gradient	gi|590710312|ref|XP_007048793.1|/1.27765e-124/ATP synthase subunit d, putative isoform 1 [Theobroma cacao]
CL925.Contig1_peanut	7795	0	0	1.98	2.34	6.35413	Up	K11380|1|3e-33|146|mpp:MICPUCDRAFT_21435|NuA3 HAT complex component NTO1;K11422|3|6e-32|142|cme:CYME_CMG025C|histone-lysine N-methyltransferase SETD1 [EC:2.1.1.43];K09188|5|4e-30|136|gsl:Gasu_28030|histone-lysine N-methyltransferase MLL3 [EC:2.1.1.43]	-	-	-	gi|571538550|ref|XP_003549306.2|/0/PREDICTED: uncharacterized protein LOC100816713 isoform X3 [Glycine max]
CL7643.Contig1_peanut	1292	0	0	1.74	12.71	6.35225	Up	-	-	-	-	gi|502124355|ref|XP_004498491.1|/4.55237e-151/PREDICTED: uncharacterized protein LOC101511767 [Cicer arietinum]
Unigene1214_peanut	1463	0	0	8.75	4.07	6.35013	Up	K11346|1|1e-123|444|aip:107630873|inhibitor of growth protein 4	-	GO:0046914//transition metal ion binding	-	gi|388490518|gb|AFK33325.1|/1.87614e-111/unknown [Lotus japonicus]
CL9708.Contig1_peanut	1765	0	0	5.79	4.71	6.34344	Up	K10457|1|5e-10|67.4|sot:102595738|kelch-like protein 20;K10442|2|5e-10|67.4|sly:101268156|kelch-like protein 1/4/5;K10454|3|8e-10|66.6|sot:102596403|kelch-like protein 17 (actinfilin);K10443|4|3e-06|54.7|thj:104816526|kelch-like protein 2/3	-	-	-	gi|356504941|ref|XP_003521251.1|/0/PREDICTED: uncharacterized protein LOC100800954 isoform X1 [Glycine max]
CL3925.Contig1_peanut	2546	0	0	7.22	4.88	6.33083	Up	K04730|1|6e-120|432|mtr:MTR_5g017080|interleukin-1 receptor-associated kinase 1 [EC:2.7.11.1]	-	-	-	gi|571442171|ref|XP_006575654.1|/0/PREDICTED: probable receptor-like protein kinase At2g42960 isoform X1 [Glycine max]
CL3330.Contig1_peanut	2345	0	0	5.76	7.66	6.31719	Up	K08818|1|0.0|1128|adu:107489624|cell division cycle 2-like [EC:2.7.11.22]	-	-	-	gi|571453747|ref|XP_006579593.1|/0/PREDICTED: cyclin-dependent kinase G-2 [Glycine max]
CL13.Contig11_peanut	5412	0	0	2.09	1.16	6.28816	Up	K10590|1|0.0|2949|aip:107625224|E3 ubiquitin-protein ligase TRIP12 [EC:2.3.2.26]	-	-	-	gi|356545963|ref|XP_003541402.1|/0/PREDICTED: E3 ubiquitin-protein ligase UPL4-like [Glycine max]
CL12509.Contig3_peanut	2063	0	0	2.89	5.58	6.26838	Up	-	-	-	-	-
CL3991.Contig6_peanut	2327	0	0	7.52	6.98	6.25759	Up	K14497|1|0.0|1067|aip:107630503|protein phosphatase 2C [EC:3.1.3.16]	-	-	-	gi|593783165|ref|XP_007154623.1|/9.87742e-172/hypothetical protein PHAVU_003G134200g [Phaseolus vulgaris]
CL6072.Contig4_peanut	1960	0	0	4.61	4.27	6.25742	Up	K02836|1|0.0|824|aip:107645949|peptide chain release factor 2	-	-	-	-
CL3046.Contig2_peanut	1638	0	0	4.83	5.76	6.2479	Up	K10418|1|5e-106|385|sind:105157830|dynein light chain LC8-type	-	-	-	gi|571542677|ref|XP_006601972.1|/0/PREDICTED: rop guanine nucleotide exchange factor 5-like isoform X2 [Glycine max]
CL1785.Contig4_peanut	2395	0	0	6.16	1.01	6.23521	Up	K14809|1|0.0|531|aip:107622958|ATP-dependent RNA helicase DDX55/SPB4 [EC:3.6.4.13]	-	GO:0032559//adenyl ribonucleotide binding;GO:0042623//ATPase activity, coupled	-	gi|356568033|ref|XP_003552218.1|/0/PREDICTED: DEAD-box ATP-dependent RNA helicase 18-like [Glycine max]
CL656.Contig11_peanut	2273	0	0	6.57	7.46	6.23417	Up	-	GO:0043232	GO:0003916//DNA topoisomerase activity;GO:0032559//adenyl ribonucleotide binding	GO:0006259//DNA metabolic process	gi|357454399|ref|XP_003597480.1|/0/DNA topoisomerase VI, B subunit [Medicago truncatula]
CL7336.Contig1_peanut	1074	0	0	8.52	7.68	6.2334	Up	K17497|1|1e-141|503|adu:107485634|phosphomannomutase [EC:5.4.2.8]	GO:0044424	GO:0016868//intramolecular transferase activity, phosphotransferases	GO:0006013//mannose metabolic process	gi|351727304|ref|NP_001237668.1|/1.92018e-133/phosphomannomutase [Glycine max]
CL11102.Contig1_peanut	5085	0.23	0	12.14	7.63	6.22215	Up	K03243|1|0.0|1602|adu:107467802|translation initiation factor 5B	-	-	-	gi|951024568|ref|XP_014513446.1|/0/PREDICTED: eukaryotic translation initiation factor 5B [Vigna radiata var. radiata]
Unigene30797_peanut	11646	0	0	0	1.41	6.20406	Up	K19525|1|0.0|6504|adu:107462534|vacuolar protein sorting-associated protein 13A/C	-	-	-	gi|828324334|ref|XP_012573351.1|/0/PREDICTED: uncharacterized protein LOC101488675 [Cicer arietinum]
CL685.Contig2_peanut	1780	0	0	3.32	6	6.18845	Up	K02259|1|0.0|493|aip:107625895|cytochrome c oxidase assembly protein subunit 15	GO:0016020//membrane	-	GO:0065003;GO:0006783//heme biosynthetic process	gi|734383159|gb|KHN23815.1|/9.25715e-168/Cytochrome c oxidase assembly protein COX15 [Glycine soja]
CL4196.Contig2_peanut	3973	0	0	2.46	1.55	6.1445	Up	K14404|1|2e-09|66.6|mpp:MICPUCDRAFT_25397|cleavage and polyadenylation specificity factor subunit 4;K06236|5|5e-07|58.5|vcn:VOLCADRAFT_91027|collagen, type I, alpha	-	-	-	gi|828334075|ref|XP_012575086.1|/1.65296e-116/PREDICTED: uncharacterized protein LOC101495956 isoform X5 [Cicer arietinum]
CL740.Contig45_peanut	7289	0	0	3.07	2.16	6.14399	Up	K14486|1|0.0|1211|adu:107468308|auxin response factor	-	-	-	gi|356549269|ref|XP_003543018.1|/0/PREDICTED: auxin response factor 3-like [Glycine max]
CL10216.Contig2_peanut	3186	0	0	2.84	2.15	6.13712	Up	K12951|1|0.0|1824|aip:107629968|cation-transporting P-type ATPase D [EC:3.6.3.-]	-	-	-	-
CL3948.Contig3_peanut	4375	0	0	1.19	2.41	6.1307	Up	K11643|1|0.0|2543|aip:107622407|chromodomain-helicase-DNA-binding protein 4 [EC:3.6.4.12]	-	-	-	gi|955328141|ref|XP_014632791.1|/0/PREDICTED: CHD3-type chromatin-remodeling factor PICKLE-like isoform X2 [Glycine max]
CL6552.Contig4_peanut	704	0	0	2.27	20.61	6.10765	Up	K01537|1|2e-46|186|jcu:105638585|Ca2+-transporting ATPase [EC:3.6.3.8];K12486|2|2e-33|142|obr:102718844|stromal membrane-associated protein	-	-	-	gi|356569576|ref|XP_003552975.1|/5.70932e-75/PREDICTED: protein C2-DOMAIN ABA-RELATED 1 isoform X1 [Glycine max]
CL7974.Contig2_peanut	834	0	0	20.98	19.08	6.10404	Up	K10578|1|6e-77|288|aip:107638986|ubiquitin-conjugating enzyme E2 J1 [EC:2.3.2.23]	-	-	-	gi|734357906|gb|KHN14684.1|/8.18914e-48/Ubiquitin-conjugating enzyme E2 32 [Glycine soja]
CL3877.Contig1_peanut	961	0	0	17.48	16.13	6.07546	Up	K13429|1|6e-44|178|aip:107618905|chitin elicitor receptor kinase 1	-	-	-	gi|502090086|ref|XP_004489116.1|/1.30579e-66/PREDICTED: beta-mannosyltransferase 1 [Cicer arietinum]
CL3904.Contig2_peanut	2483	0	0	2.12	3.98	6.06659	Up	K04730|1|1e-160|568|jcu:105635745|interleukin-1 receptor-associated kinase 1 [EC:2.7.11.1];K04733|3|6e-126|452|sind:105176756|interleukin-1 receptor-associated kinase 4 [EC:2.7.11.1]	-	-	-	gi|955361035|ref|XP_014621776.1|/0/PREDICTED: uncharacterized protein LOC106794307 [Glycine max]
CL6696.Contig2_peanut	3863	0	0	3.2	0.7	6.05782	Up	K14521|1|0.0|1556|adu:107480362|N-acetyltransferase 10 [EC:2.3.1.-]	-	-	-	gi|734416356|gb|KHN38235.1|/0/UPF0202 protein [Glycine soja]
CL882.Contig34_peanut	3653	0	0	3.94	4.06	6.05257	Up	K09523|1|3e-09|65.9|egr:104426550|DnaJ homolog subfamily C member 3;K03686|2|4e-09|65.5|rcu:8281720|molecular chaperone DnaJ	-	-	-	gi|951052954|ref|XP_014520850.1|/0/PREDICTED: uncharacterized protein LOC106777675 [Vigna radiata var. radiata]
Unigene30432_peanut	3189	0	0	4.78	4.56	6.024	Up	K17604|1|1e-98|265|adu:107473504|zinc finger SWIM domain-containing protein 3	-	-	-	gi|147765294|emb|CAN77889.1|/4.32684e-115/hypothetical protein VITISV_003778 [Vitis vinifera]
CL7846.Contig2_peanut	2716	0	0	5.43	4.85	6.01918	Up	K17604|1|5e-107|390|mdm:103415512|zinc finger SWIM domain-containing protein 3	-	-	-	gi|734397366|gb|KHN30121.1|/0/Protein FAR1-RELATED SEQUENCE 4 [Glycine soja]
CL2015.Contig6_peanut	2228	0	0	1.05	5.49	6.01461	Up	K06670|1|0.0|815|adu:107486101|cohesin complex subunit SCC1	-	-	-	gi|955384103|ref|XP_014626325.1|/5.04654e-117/PREDICTED: sister chromatid cohesion 1 protein 4-like isoform X2 [Glycine max]
CL1308.Contig11_peanut	2040	0	0	0.45	6.63	6.00256	Up	K13217|1|0.0|890|aip:107647839|pre-mRNA-processing factor 39	-	-	-	gi|571445972|ref|XP_006576960.1|/0/PREDICTED: pre-mRNA-processing factor 39-like isoform X3 [Glycine max]
CL634.Contig38_peanut	2512	0	0	1.98	3.69	5.98174	Up	K07466|1|2e-22|108|aip:107620782|replication factor A1	-	-	-	-
CL2584.Contig27_peanut	866	0	0	7.04	9.61	5.95749	Up	-	-	-	-	gi|593700811|ref|XP_007150829.1|/5.68727e-23/hypothetical protein PHAVU_005G184200g [Phaseolus vulgaris]
CL2127.Contig2_peanut	1632	0	0	3.61	5.01	5.95168	Up	K17964|1|5e-51|203|smo:SELMODRAFT_95253|leucine-rich PPR motif-containing protein, mitochondrial	-	-	-	gi|593328078|ref|XP_007137466.1|/0/hypothetical protein PHAVU_009G129200g [Phaseolus vulgaris]
CL1095.Contig1_peanut	1780	0	0	2.48	5.29	5.93244	Up	-	-	-	-	gi|502094312|ref|XP_004490188.1|/2.73087e-30/PREDICTED: ureide permease 2-like isoform X2 [Cicer arietinum]
Unigene3297_peanut	2788	0	0	2.01	2.91	5.92728	Up	K04730|1|1e-138|372|jcu:105635745|interleukin-1 receptor-associated kinase 1 [EC:2.7.11.1]	-	GO:0004672//protein kinase activity;GO:0000166//nucleotide binding	GO:0009987//cellular process	gi|955372318|ref|XP_014623590.1|/0/PREDICTED: receptor-like serine/threonine-protein kinase SD1-8 [Glycine max]
Unigene1784_peanut	2846	0	0	1.13	3.65	5.92234	Up	K00121|1|0.0|639|aip:107628796|S-(hydroxymethyl)glutathione dehydrogenase / alcohol dehydrogenase [EC:1.1.1.284 1.1.1.1]	-	GO:0003824//catalytic activity;GO:0046914//transition metal ion binding	GO:0008152//metabolic process	gi|734432871|gb|KHN46477.1|/2.79056e-147/Alcohol dehydrogenase-like 2 [Glycine soja]
CL3904.Contig8_peanut	2568	0	0	1.41	3.89	5.91853	Up	K04730|1|2e-154|410|jcu:105635745|interleukin-1 receptor-associated kinase 1 [EC:2.7.11.1];K04733|5|1e-119|322|sind:105176756|interleukin-1 receptor-associated kinase 4 [EC:2.7.11.1]	-	-	-	gi|955361035|ref|XP_014621776.1|/0/PREDICTED: uncharacterized protein LOC106794307 [Glycine max]
CL3045.Contig1_peanut	1280	0	0	2.29	8.45	5.9147	Up	-	-	-	-	gi|951004589|ref|XP_014507901.1|/9.56107e-77/PREDICTED: probable protein ABIL5 [Vigna radiata var. radiata]
Unigene3_peanut	1509	0	0	4.98	4.1	5.9086	Up	K12126|1|0.0|479|aip:107645992|phytochrome-interacting factor 3	-	-	-	gi|734389212|gb|KHN26204.1|/4.05859e-106/Transcription factor PIF3 [Glycine soja]
CL5473.Contig2_peanut	2525	0	0	6.54	5.31	5.90454	Up	K01853|1|2e-06|56.2|mdm:103425750|cycloartenol synthase [EC:5.4.99.8];K06228|2|3e-06|55.5|pmum:103328544|fused [EC:2.7.11.1]	-	-	-	gi|828296902|ref|XP_012568731.1|/0/PREDICTED: armadillo repeat-containing protein 8 [Cicer arietinum]
CL901.Contig3_peanut	968	0	0	7.17	7.07	5.89794	Up	-	-	-	-	gi|388512905|gb|AFK44514.1|/1.91892e-41/unknown [Lotus japonicus]
CL3375.Contig9_peanut	2919	0	0	4.62	2.12	5.89325	Up	K09597|1|0.0|753|aip:107621459|signal peptide peptidase-like 2B [EC:3.4.23.-]	GO:0031224//intrinsic component of membrane	GO:0004175//endopeptidase activity	-	gi|356520402|ref|XP_003528851.1|/0/PREDICTED: signal peptide peptidase-like 4 [Glycine max]
CL8304.Contig2_peanut	2361	0	0	2.94	2.71	5.88299	Up	K00327|1|1e-62|187|bdi:100824818|NADPH-ferrihemoprotein reductase [EC:1.6.2.4]	-	-	-	gi|734364576|gb|KHN17323.1|/0/NADPH-dependent diflavin oxidoreductase 1 [Glycine soja]
CL3485.Contig3_peanut	2816	0	0	3.17	1.56	5.88188	Up	K07889|1|1e-132|475|adu:107459713|Ras-related protein Rab-5C	-	-	-	gi|920701306|gb|KOM44531.1|/0/hypothetical protein LR48_Vigan05g213600 [Vigna angularis]
CL5585.Contig2_peanut	1261	0	0	9.77	10.59	5.87723	Up	K06883|1|3e-129|462|aip:107644091|uncharacterized protein	-	GO:0005488//binding	-	gi|356526825|ref|XP_003532017.1|/8.64326e-123/PREDICTED: GPN-loop GTPase 3 [Glycine max]
CL3025.Contig3_peanut	1868	0	0	6.54	7.01	5.8627	Up	K15193|1|0.0|475|adu:107487215|protein SPT2	-	-	-	gi|951047092|ref|XP_014519356.1|/1.26401e-113/PREDICTED: protein SPT2 homolog [Vigna radiata var. radiata]
CL8149.Contig3_peanut	2381	0	0	5.56	3.23	5.86175	Up	K17964|1|2e-51|205|smo:SELMODRAFT_165305|leucine-rich PPR motif-containing protein, mitochondrial	-	-	-	gi|502133022|ref|XP_004501623.1|/0/PREDICTED: pentatricopeptide repeat-containing protein At5g18475 isoform X1 [Cicer arietinum]
CL420.Contig22_peanut	2641	0	0	1.96	2.99	5.86048	Up	K17637|1|9e-27|123|obr:102713820|exocyst complex component 2;K05527|2|1e-17|93.2|osa:4325073|BolA protein	-	-	-	gi|947111197|gb|KRH59523.1|/5.96255e-49/hypothetical protein GLYMA_05G188200 [Glycine max]
CL3754.Contig2_peanut	1421	0	0	3.11	6.15	5.85354	Up	K16587|1|3e-168|338|aip:107627257|HAUS augmin-like complex subunit 4	-	-	-	gi|502128759|ref|XP_004500070.1|/2.01408e-150/PREDICTED: uncharacterized protein LOC101512734 [Cicer arietinum]
CL110.Contig1_peanut	1669	0	0	8.65	7.81	5.85231	Up	K11346|1|1e-123|444|aip:107630873|inhibitor of growth protein 4	-	GO:0046914//transition metal ion binding	-	gi|388490518|gb|AFK33325.1|/2.22568e-111/unknown [Lotus japonicus]
CL3775.Contig4_peanut	2140	0	0	3.13	2.91	5.83562	Up	K15633|1|0.0|975|adu:107485416|2,3-bisphosphoglycerate-independent phosphoglycerate mutase [EC:5.4.2.12]	GO:0044424	GO:0046914//transition metal ion binding;GO:0016868//intramolecular transferase activity, phosphotransferases	GO:0006006//glucose metabolic process	gi|659126686|ref|XP_008463313.1|/0/PREDICTED: 2,3-bisphosphoglycerate-independent phosphoglycerate mutase [Cucumis melo]
CL3834.Contig1_peanut	2523	0	0	4.58	0.54	5.83057	Up	K06176|1|0.0|1281|aip:107645833|tRNA pseudouridine13 synthase [EC:5.4.99.27]	-	-	-	gi|502113544|ref|XP_004494684.1|/0/PREDICTED: multisubstrate pseudouridine synthase 7 [Cicer arietinum]
CL3905.Contig19_peanut	1941	0	0	6.69	5.34	5.82971	Up	K17302|1|0.0|755|adu:107463910|coatomer subunit beta'	-	-	-	gi|734435542|gb|KHN47803.1|/0/Coatomer subunit beta'-2 [Glycine soja]
CL332.Contig18_peanut	3261	0	0	3.06	0.85	5.81762	Up	K08818|1|0.0|984|aip:107612933|cell division cycle 2-like [EC:2.7.11.22]	-	-	-	gi|734356342|gb|KHN14090.1|/2.93084e-164/Cyclin-dependent kinase G-2 [Glycine soja]
CL2387.Contig1_peanut	2020	0	0	6.37	3.56	5.81751	Up	K15191|1|4e-19|97.8|atr:18438283|La-related protein 7;K10615|5|2e-18|85.5|atr:18446390|E3 ubiquitin-protein ligase HERC4 [EC:2.3.2.26]	-	-	-	gi|357483503|ref|XP_003612038.1|/3.45081e-166/chromosome condensation regulator RCC1 repeat protein [Medicago truncatula]
CL4179.Contig4_peanut	1951	0	0	3.41	3.13	5.81611	Up	K19613|1|4e-54|213|pmum:103339481|leucine-rich repeat protein SHOC2	-	-	-	gi|502141946|ref|XP_004504716.1|/3.55203e-79/PREDICTED: putative disease resistance protein RGA4 [Cicer arietinum]
CL4873.Contig2_peanut	2848	0	0	1.58	2.8	5.79431	Up	K14810|1|7e-142|506|aip:107646233|ATP-dependent RNA helicase DDX56/DBP9 [EC:3.6.4.13]	-	-	-	gi|734362427|gb|KHN16111.1|/4.07217e-114/DEAD-box ATP-dependent RNA helicase 16 [Glycine soja]
CL4179.Contig2_peanut	2058	0	0	1.49	4.56	5.78795	Up	K19613|1|5e-54|213|pmum:103339481|leucine-rich repeat protein SHOC2	-	-	-	gi|502141946|ref|XP_004504716.1|/3.80277e-79/PREDICTED: putative disease resistance protein RGA4 [Cicer arietinum]
CL688.Contig1_peanut	3267	0	0	1.72	2.08	5.78788	Up	K09489|1|2e-68|196|gmx:100795914|heat shock 70kDa protein 4	-	-	-	gi|947065271|gb|KRH14414.1|/1.17807e-88/hypothetical protein GLYMA_14G024100 [Glycine max]
CL3250.Contig2_peanut	2068	0	0	0	5.98	5.78401	Up	-	-	-	-	gi|734423293|gb|KHN42197.1|/0/hypothetical protein glysoja_021687 [Glycine soja]
CL8816.Contig3_peanut	7643	0	0	1.62	1.08	5.77818	Up	K12604|1|0.0|4516|aip:107624816|CCR4-NOT transcription complex subunit 1	-	-	-	gi|571466057|ref|XP_006583551.1|/0/PREDICTED: CCR4-NOT transcription complex subunit 1-like isoform X1 [Glycine max]
CL630.Contig6_peanut	5145	0	0	2.39	2.12	5.77117	Up	K20286|1|0.0|1567|aip:107612409|TATA element modulatory factor	-	-	-	gi|356550526|ref|XP_003543637.1|/0/PREDICTED: golgin candidate 5-like [Glycine max]
CL4846.Contig1_peanut	1670	0	0	2.14	5.21	5.76132	Up	K13832|1|0.0|956|adu:107475907|3-dehydroquinate dehydratase / shikimate dehydrogenase [EC:4.2.1.10 1.1.1.25]	GO:0044424	GO:0016616//oxidoreductase activity, acting on the CH-OH group of donors, NAD or NADP as acceptor;GO:0016836//hydro-lyase activity;GO:0000166//nucleotide binding	GO:0008652//cellular amino acid biosynthetic process	gi|255559348|ref|XP_002520694.1|/0/PREDICTED: bifunctional 3-dehydroquinate dehydratase/shikimate dehydrogenase, chloroplastic isoform X4 [Ricinus communis]
CL3131.Contig12_peanut	3373	0	0	2.11	1.49	5.75475	Up	K20288|1|0.0|1721|adu:107466698|conserved oligomeric Golgi complex subunit 1	-	-	-	gi|955393201|ref|XP_014628280.1|/0/PREDICTED: conserved oligomeric Golgi complex subunit 1-like isoform X2 [Glycine max]
CL7953.Contig1_peanut	1628	0	0	7.59	6.45	5.75349	Up	K20291|1|6e-33|143|bvg:104902847|conserved oligomeric Golgi complex subunit 4;K17964|3|1e-30|135|sind:105161103|leucine-rich PPR motif-containing protein, mitochondrial	-	-	-	gi|502142426|ref|XP_004504952.1|/2.98131e-145/PREDICTED: pentatricopeptide repeat-containing protein At1g55890, mitochondrial [Cicer arietinum]
CL1597.Contig1_peanut	4194	0	0	1.39	1.47	5.74335	Up	K06683|1|1e-52|210|gsl:Gasu_53970|cell division control protein CDC15 [EC:2.7.11.1];K13414|2|5e-38|161|cam:101506768|mitogen-activated protein kinase kinase kinase 1, plant [EC:2.7.11.25]	-	-	-	gi|571488010|ref|XP_006590809.1|/0/PREDICTED: MAP3K epsilon protein kinase 1-like isoform X5 [Glycine max]
Unigene27437_peanut	1670	0	0	3.35	3.89	5.73497	Up	K17964|1|2e-65|251|smo:SELMODRAFT_424099|leucine-rich PPR motif-containing protein, mitochondrial	-	-	-	gi|734365345|gb|KHN17724.1|/4.87879e-175/Pentatricopeptide repeat-containing protein [Glycine soja]
CL1785.Contig2_peanut	2401	0	0	4.41	0.61	5.73307	Up	K14809|1|0.0|531|aip:107622958|ATP-dependent RNA helicase DDX55/SPB4 [EC:3.6.4.13]	-	GO:0032559//adenyl ribonucleotide binding;GO:0042623//ATPase activity, coupled	-	gi|356568033|ref|XP_003552218.1|/0/PREDICTED: DEAD-box ATP-dependent RNA helicase 18-like [Glycine max]
CL926.Contig11_peanut	1439	0	0	2.67	5.64	5.71794	Up	K20285|1|0.0|738|aip:107645957|Rab9 effector protein with kelch motifs	-	-	-	gi|955345986|ref|XP_014618653.1|/1.55205e-110/PREDICTED: acyl-CoA-binding domain-containing protein 4-like [Glycine max]
CL369.Contig9_peanut	2755	0	0	3.22	4.26	5.71496	Up	K13199|1|3e-66|254|mtr:MTR_7g081660|plasminogen activator inhibitor 1 RNA-binding protein;K01183|2|9e-09|63.9|aip:107646397|chitinase [EC:3.2.1.14]	-	-	-	gi|502106377|ref|XP_004492929.1|/0/PREDICTED: subtilisin-like protease Glyma18g48580 [Cicer arietinum]
CL4880.Contig5_peanut	1745	0	0	4.89	1.94	5.71198	Up	K09285|1|1e-156|554|adu:107460999|AP2-like factor, ANT lineage	-	-	-	gi|593783419|ref|XP_007154750.1|/5.05834e-114/hypothetical protein PHAVU_003G144500g [Phaseolus vulgaris]
CL7167.Contig2_peanut	1196	0	0	4.89	4.96	5.68688	Up	-	-	-	-	gi|571489309|ref|XP_006591185.1|/7.26921e-124/PREDICTED: protein SENSITIVITY TO RED LIGHT REDUCED 1-like isoform X1 [Glycine max]
CL1348.Contig5_peanut	2393	0	0	3.31	1.52	5.67696	Up	K05293|1|0.0|863|adu:107489936|phosphatidylinositol glycan, class U	GO:0031090//organelle membrane;GO:0031224//intrinsic component of membrane	-	GO:0006497//protein lipidation	gi|922371037|ref|XP_013457680.1|/0/GPI transamidase subunit PIG-U [Medicago truncatula]
CL5385.Contig2_peanut	2128	0	0	1.52	3.89	5.67582	Up	K12126|1|0.0|840|aip:107646015|phytochrome-interacting factor 3	-	-	-	gi|734356525|gb|KHN14177.1|/1.63149e-32/Transcription factor PIF3 [Glycine soja]
CL3835.Contig4_peanut	2668	0	0	2.51	1.8	5.67463	Up	K20100|1|7e-32|140|sind:105170420|YTH domain-containing protein 1;K10457|2|2e-14|82.8|sot:102595738|kelch-like protein 20;K10442|3|9e-14|80.5|sly:101268156|kelch-like protein 1/4/5;K10443|5|3e-11|72.0|thj:104816526|kelch-like protein 2/3	-	-	-	gi|734389756|gb|KHN26392.1|/1.80052e-148/B2 protein [Glycine soja]
CL282.Contig43_peanut	3849	0.04	0	0.89	4.07	5.66949	Up	K04422|1|4e-105|384|rcu:8275839|mitogen-activated protein kinase kinase kinase 13 [EC:2.7.11.25];K04424|2|1e-42|177|pop:POPTR_0018s05140g|sterile alpha motif and leucine zipper containing kinase AZK [EC:2.7.11.25];K14510|3|1e-42|176|dosa:Os02t0527600-01|serine/threonine-protein kinase CTR1 [EC:2.7.11.1]	-	-	-	gi|356528669|ref|XP_003532922.1|/0/PREDICTED: uncharacterized protein LOC100799639 [Glycine max]
CL1261.Contig24_peanut	1249	0	0	7.12	2.21	5.66714	Up	-	GO:0031224//intrinsic component of membrane	GO:0004175//endopeptidase activity	-	gi|734331086|gb|KHN06912.1|/5.97048e-84/Inactive rhomboid protein 1 [Glycine soja]
CL1215.Contig2_peanut	603	0	0	8.17	11.64	5.66441	Up	K19042|1|2e-52|206|aip:107638793|E3 ubiquitin-protein ligase BOI and related proteins [EC:2.3.2.27]	-	-	-	gi|734380785|gb|KHN22965.1|/4.16131e-11/hypothetical protein glysoja_030635 [Glycine soja]
CL11332.Contig4_peanut	2059	0	0	2.89	2.61	5.64892	Up	K17964|1|2e-38|161|smo:SELMODRAFT_424099|leucine-rich PPR motif-containing protein, mitochondrial	-	-	-	gi|502174938|ref|XP_004515635.1|/0/PREDICTED: pentatricopeptide repeat-containing protein At5g47360 [Cicer arietinum]
CL5743.Contig2_peanut	2136	0	0	2.5	2.75	5.63534	Up	K17964|1|1e-36|155|smo:SELMODRAFT_424099|leucine-rich PPR motif-containing protein, mitochondrial	-	-	-	gi|502167858|ref|XP_004514268.1|/0/PREDICTED: pentatricopeptide repeat-containing protein At5g48730, chloroplastic [Cicer arietinum]
CL2832.Contig4_peanut	1970	0	0	2.62	3.07	5.63348	Up	K08864|1|0.0|948|aip:107608827|tousled-like kinase [EC:2.7.11.1]	-	-	-	gi|571507148|ref|XP_006595812.1|/0/PREDICTED: serine/threonine-protein kinase TOUSLED-like isoform X2 [Glycine max]
CL1238.Contig2_peanut	3342	0	0	2.29	1.04	5.62898	Up	K17710|1|1e-128|462|gmx:100818504|pentatricopeptide repeat domain-containing protein 1	-	-	-	gi|593690630|ref|XP_007145916.1|/0/hypothetical protein PHAVU_007G278500g [Phaseolus vulgaris]
CL8816.Contig2_peanut	7622	0	0	1.45	0.67	5.62327	Up	K12604|1|0.0|4497|aip:107624816|CCR4-NOT transcription complex subunit 1	-	-	-	gi|571466057|ref|XP_006583551.1|/0/PREDICTED: CCR4-NOT transcription complex subunit 1-like isoform X1 [Glycine max]
CL1840.Contig3_peanut	3394	0	0	1.25	3.22	5.61749	Up	K04730|1|0.0|657|mtr:MTR_5g017080|interleukin-1 receptor-associated kinase 1 [EC:2.7.11.1];K04733|4|5e-128|460|aip:107622211|interleukin-1 receptor-associated kinase 4 [EC:2.7.11.1]	-	-	-	gi|734423169|gb|KHN42090.1|/0/Putative serine/threonine-protein kinase [Glycine soja]
CL10913.Contig2_peanut	1509	0	0	3.66	3.71	5.61219	Up	-	-	-	-	gi|571487321|ref|XP_006590628.1|/0/PREDICTED: uncharacterized protein LOC100782607 [Glycine max]
CL315.Contig3_peanut	2752	0	0	3.8	0.15	5.58492	Up	K01148|1|2e-20|102|pda:103714562|poly(A)-specific ribonuclease [EC:3.1.13.4]	-	-	-	gi|571550199|ref|XP_006603058.1|/0/PREDICTED: chloroplastic group IIA intron splicing facilitator CRS1, chloroplastic isoform X2 [Glycine max]
CL692.Contig5_peanut	1488	0	0	4.49	2.83	5.58246	Up	-	-	-	-	gi|734411427|gb|KHN35916.1|/2.38833e-162/hypothetical protein glysoja_037802 [Glycine soja]
CL1348.Contig1_peanut	2138	0	0	3.42	1.63	5.57779	Up	K05293|1|0.0|863|adu:107489936|phosphatidylinositol glycan, class U	GO:0031090//organelle membrane;GO:0031224//intrinsic component of membrane	-	GO:0006497//protein lipidation	gi|922371037|ref|XP_013457680.1|/0/GPI transamidase subunit PIG-U [Medicago truncatula]
CL2845.Contig7_peanut	2687	0	0	2.67	3.92	5.56482	Up	K01103|1|0.0|1414|aip:107605209|6-phosphofructo-2-kinase / fructose-2,6-biphosphatase 3&#160; [EC:2.7.1.105 3.1.3.46]	-	GO:0008443//phosphofructokinase activity;GO:0019203//carbohydrate phosphatase activity;GO:0032559//adenyl ribonucleotide binding	GO:0006000//fructose metabolic process	gi|571489534|ref|XP_006591237.1|/0/PREDICTED: 6-phosphofructo-2-kinase/fructose-2,6-bisphosphatase-like [Glycine max]
CL1659.Contig3_peanut	2503	0	0	1.75	2.48	5.56121	Up	K13806|1|5e-51|204|vra:106779045|sn1-specific diacylglycerol lipase [EC:3.1.1.-]	-	-	-	gi|955329727|ref|XP_014633192.1|/0/PREDICTED: uncharacterized protein LOC100807086 isoform X1 [Glycine max]
CL11300.Contig3_peanut	1653	0	0	6.08	0.41	5.55627	Up	K15119|1|5e-174|481|aip:107645720|solute carrier family 25, member 39/40	-	-	-	gi|571560605|ref|XP_006604882.1|/9.2575e-133/PREDICTED: mitochondrial carrier protein MTM1-like isoform X1 [Glycine max]
CL403.Contig7_peanut	3055	0	0	3.47	3.09	5.55388	Up	K11000|1|7e-111|403|bvg:104900835|callose synthase [EC:2.4.1.-];K03452|4|4e-110|400|vvi:100250295|magnesium/proton exchanger	-	-	-	gi|734374019|gb|KHN20563.1|/0/Pentatricopeptide repeat-containing protein, mitochondrial [Glycine soja]
CL3469.Contig1_peanut	3950	0	0	2.67	1.68	5.55142	Up	-	-	-	-	gi|947066190|gb|KRH15333.1|/0/hypothetical protein GLYMA_14G081100 [Glycine max]
CL8097.Contig2_peanut	2520	0	0.23	8.8	6.78	5.54784	Up	K05747|1|2e-10|68.9|vvi:104882322|Wiskott-Aldrich syndrome protein	-	-	-	gi|593705056|ref|XP_007152895.1|/0/hypothetical protein PHAVU_004G169100g [Phaseolus vulgaris]
CL4816.Contig2_peanut	1460	0	0	2.27	4.95	5.54177	Up	K13126|1|3e-68|260|tcc:TCM_034840|polyadenylate-binding protein;K13201|5|3e-47|190|egu:105060556|nucleolysin TIA-1/TIAR	-	-	-	gi|357465131|ref|XP_003602847.1|/4.07438e-74/RNA recognition motif [Medicago truncatula]
CL4127.Contig11_peanut	6257	0	0	0.57	1.09	5.53956	Up	K03514|1|4e-86|322|dosa:Os06t0669275-00|non-canonical poly(A) RNA polymerase PAPD5/7 [EC:2.7.7.19]	-	-	-	gi|955310745|ref|XP_014628959.1|/0/PREDICTED: uncharacterized protein LOC100809291 isoform X2 [Glycine max]
CL564.Contig6_peanut	1633	0	0	2.6	3.84	5.53913	Up	K05853|1|6e-20|100|cic:CICLE_v10000142mg|Ca2+ transporting ATPase, sarcoplasmic/endoplasmic reticulum [EC:3.6.3.8]	-	-	-	gi|920681058|gb|KOM27878.1|/3.66226e-51/hypothetical protein LR48_Vigan468s004000 [Vigna angularis]
Unigene1469_peanut	3590	0	0	0	2.86	5.52995	Up	K12818|1|0.0|646|aip:107647771|ATP-dependent RNA helicase DHX8/PRP22 [EC:3.6.4.13];K03136|4|4e-104|380|adu:107469309|transcription initiation factor TFIIE subunit alpha	-	-	-	gi|965660028|dbj|BAT76447.1|/1.95652e-76/hypothetical protein VIGAN_01444900 [Vigna angularis var. angularis]
CL1101.Contig2_peanut	3598	0	0	2.87	2.76	5.5204	Up	K05747|1|4e-14|82.0|sind:105175508|Wiskott-Aldrich syndrome protein	-	-	-	gi|947127659|gb|KRH75513.1|/0/hypothetical protein GLYMA_01G089300 [Glycine max]
CL1751.Contig9_peanut	1519	0	0	6.88	6.55	5.51558	Up	K03553|1|1e-13|79.3|adu:107478430|recombination protein RecA	-	-	-	gi|356543614|ref|XP_003540255.1|/1.07826e-16/PREDICTED: leucine-rich repeat-containing protein ODA7 [Glycine max]
CL3980.Contig2_peanut	2040	0	0	3.7	1.33	5.50216	Up	-	-	-	-	gi|356495901|ref|XP_003516809.1|/0/PREDICTED: uncharacterized protein At5g03900, chloroplastic-like [Glycine max]
CL4077.Contig14_peanut	1428	0	0	3.75	3.44	5.49707	Up	-	-	-	-	gi|920715087|gb|KOM55175.1|/6.28975e-88/hypothetical protein LR48_Vigan10g106700 [Vigna angularis]
CL1212.Contig2_peanut	1997	0	0	2.52	2.55	5.49071	Up	K17260|1|0.0|798|aip:107604996|actin-related protein 2	-	-	-	gi|356571581|ref|XP_003553955.1|/0/PREDICTED: actin-related protein 2 [Glycine max]
CL12085.Contig1_peanut	2056	0	0	3.44	4.86	5.48256	Up	K13754|1|0.0|1025|aip:107617276|solute carrier family 24 (sodium/potassium/calcium exchanger), member 6	GO:0016020//membrane	-	-	gi|502156508|ref|XP_004510509.1|/0/PREDICTED: cation/calcium exchanger 4 [Cicer arietinum]
CL2824.Contig11_peanut	3586	0	0	1.87	2.74	5.46745	Up	K13170|1|1e-17|94.0|ppp:PHYPADRAFT_233109|splicing factor, arginine/serine-rich 18;K13171|2|4e-06|55.5|mdm:103420478|serine/arginine repetitive matrix protein 1;K13172|3|4e-06|55.5|vra:106780124|serine/arginine repetitive matrix protein 2	-	-	-	gi|955333303|ref|XP_014633986.1|/0/PREDICTED: LOW QUALITY PROTEIN: uncharacterized protein LOC100788538 [Glycine max]
CL211.Contig2_peanut	3586	0	0	2.77	2.11	5.46455	Up	K18757|1|0.0|847|adu:107476280|la-related protein 1	-	-	-	gi|920688203|gb|KOM32186.1|/7.82613e-126/hypothetical protein LR48_Vigan01g174200 [Vigna angularis]
CL6811.Contig4_peanut	1457	0	0	2.58	4.26	5.4608	Up	K06674|1|4e-06|53.9|ath:AT3G47460|structural maintenance of chromosome 2	-	-	-	gi|571560571|ref|XP_006604875.1|/2.68747e-118/PREDICTED: uncharacterized protein At5g41620-like [Glycine max]
Unigene27961_peanut	2252	0	0	4.09	4.35	5.45759	Up	K19801|1|0.0|858|adu:107470461|phosphatidylinositol 4-kinase B [EC:2.7.1.67]	-	-	-	gi|947115746|gb|KRH64048.1|/0/hypothetical protein GLYMA_04G213400 [Glycine max]
CL2461.Contig2_peanut	3161	0	0	1.47	1.64	5.4573	Up	K00963|1|0.0|839|adu:107466531|UTP--glucose-1-phosphate uridylyltransferase [EC:2.7.7.9]	-	-	-	gi|502130616|ref|XP_004500712.1|/7.18466e-168/PREDICTED: UTP--glucose-1-phosphate uridylyltransferase-like [Cicer arietinum]
CL1348.Contig4_peanut	2622	0	0	0.85	2.88	5.4545	Up	K05293|1|0.0|863|adu:107489936|phosphatidylinositol glycan, class U	GO:0031090//organelle membrane;GO:0031224//intrinsic component of membrane	-	GO:0006497//protein lipidation	gi|922371037|ref|XP_013457680.1|/0/GPI transamidase subunit PIG-U [Medicago truncatula]
CL3834.Contig3_peanut	2649	0	0	3.29	3.66	5.44653	Up	K06176|1|0.0|1260|aip:107645833|tRNA pseudouridine13 synthase [EC:5.4.99.27]	-	-	-	gi|734400445|gb|KHN31449.1|/0/Multisubstrate pseudouridine synthase 7 [Glycine soja]
CL11522.Contig2_peanut	1367	0	0	2.31	4.84	5.43209	Up	-	-	-	-	gi|951049687|ref|XP_014520018.1|/7.00343e-97/PREDICTED: transcription factor bHLH121-like [Vigna radiata var. radiata]
CL7400.Contig4_peanut	1273	0	0	6.57	7.62	5.42531	Up	K09142|1|9e-168|349|aip:107616826|uncharacterized protein	-	-	-	gi|955390979|ref|XP_003556029.2|/6.07265e-128/PREDICTED: putative methyltransferase C9orf114 isoform X1 [Glycine max]
CL1491.Contig2_peanut	2647	0	0	2.77	3.6	5.42116	Up	K14486|1|0.0|1340|aip:107638514|auxin response factor	-	-	-	gi|357445193|ref|XP_003592874.1|/0/auxin response factor 2 [Medicago truncatula]
CL2255.Contig4_peanut	1716	0	0	5.67	0	5.41795	Up	K03122|1|2e-172|607|adu:107463411|transcription initiation factor TFIIA large subunit	-	-	-	gi|356557404|ref|XP_003547006.1|/2.12975e-141/PREDICTED: transcription initiation factor IIA subunit 1-like isoform X1 [Glycine max]
CL9687.Contig1_peanut	3353	0	0	0.63	2.2	5.41063	Up	K17964|1|4e-105|384|jcu:105639185|leucine-rich PPR motif-containing protein, mitochondrial	-	-	-	gi|502118578|ref|XP_004496333.1|/0/PREDICTED: pentatricopeptide repeat-containing protein At2g16880 [Cicer arietinum]
CL2655.Contig14_peanut	2901	0	0	1.01	2.23	5.39653	Up	K15923|1|0.0|674|fve:101297611|alpha-L-fucosidase 2 [EC:3.2.1.51]	-	-	-	gi|764524532|ref|XP_011457799.1|/0/PREDICTED: alpha-L-fucosidase 2-like [Fragaria vesca subsp. vesca]
CL6989.Contig3_peanut	1171	0	0	3.75	4.44	5.39492	Up	-	-	-	-	gi|947067566|gb|KRH16709.1|/3.27435e-121/hypothetical protein GLYMA_14G172300 [Glycine max]
CL3770.Contig4_peanut	1783	0	0	3.3	1.97	5.3794	Up	K01240|1|2e-14|64.7|ota:Ot05g02230|uridine nucleosidase [EC:3.2.2.3];K09650|3|2e-06|55.5|gsl:Gasu_20830|rhomboid-like protein [EC:3.4.21.105]	-	-	-	gi|571554397|ref|XP_006603973.1|/2.78351e-161/PREDICTED: RHOMBOID-like protein 9, chloroplastic isoform X1 [Glycine max]
CL4971.Contig4_peanut	1741	0	0	5.42	4.34	5.37512	Up	K00784|1|5e-166|439|adu:107483936|ribonuclease Z [EC:3.1.26.11]	-	GO:0003824//catalytic activity	-	gi|951049145|ref|XP_014519886.1|/1.94144e-139/PREDICTED: nuclear ribonuclease Z isoform X1 [Vigna radiata var. radiata]
CL564.Contig1_peanut	2001	0	0	3.9	0.78	5.37414	Up	K05853|1|7e-20|100|cic:CICLE_v10000142mg|Ca2+ transporting ATPase, sarcoplasmic/endoplasmic reticulum [EC:3.6.3.8]	-	-	-	gi|694371405|ref|XP_009363268.1|/1.78835e-33/PREDICTED: pentatricopeptide repeat-containing protein At5g64320, mitochondrial-like [Pyrus x bretschneideri]
CL7526.Contig6_peanut	1430	0	0	6.61	5.98	5.37142	Up	-	-	GO:0008081//phosphoric diester hydrolase activity	GO:0019400	gi|947108064|gb|KRH56447.1|/2.46592e-103/hypothetical protein GLYMA_06G323800 [Glycine max]
CL1101.Contig3_peanut	3562	0	0	2.58	1.32	5.35299	Up	K05747|1|4e-14|82.0|sind:105175508|Wiskott-Aldrich syndrome protein	-	-	-	gi|947127659|gb|KRH75513.1|/0/hypothetical protein GLYMA_01G089300 [Glycine max]
CL4288.Contig2_peanut	2582	0	0	3.57	2.45	5.35087	Up	-	-	-	-	gi|502163033|ref|XP_004512702.1|/5.65134e-71/PREDICTED: uncharacterized protein LOC101503148 isoform X2 [Cicer arietinum]
Unigene23794_peanut	2850	0.02	0	2.97	0.66	5.19943	Up	K15174|1|0.0|785|adu:107458970|RNA polymerase II-associated factor 1	-	-	-	gi|947095690|gb|KRH44275.1|/2.12218e-179/hypothetical protein GLYMA_08G201000 [Glycine max]
CL5119.Contig1_peanut	2153	0	0.1	3.1	4.38	5.16184	Up	-	-	-	-	gi|147797970|emb|CAN67266.1|/4.44646e-62/hypothetical protein VITISV_028729 [Vitis vinifera]
CL6267.Contig7_peanut	2501	0	0.03	0	4.18	5.14898	Up	K02184|1|2e-126|454|tcc:TCM_029927|formin 2	-	-	-	gi|356549371|ref|XP_003543067.1|/0/PREDICTED: uncharacterized protein LOC100817199 [Glycine max]
CL8343.Contig3_peanut	2124	0.04	0	5.01	4.77	5.08921	Up	K15015|1|0.0|998|aip:107639520|solute carrier family 32 (vesicular inhibitory amino acid transporter)	GO:0009536//plastid	-	-	gi|950955573|ref|XP_014496665.1|/0/PREDICTED: vacuolar amino acid transporter 1-like [Vigna radiata var. radiata]
CL282.Contig11_peanut	4188	0.02	0	0.43	2	5.08232	Up	K04422|1|6e-105|384|rcu:8275839|mitogen-activated protein kinase kinase kinase 13 [EC:2.7.11.25];K14510|2|6e-43|177|dosa:Os02t0527600-01|serine/threonine-protein kinase CTR1 [EC:2.7.11.1]	-	-	-	gi|356528669|ref|XP_003532922.1|/0/PREDICTED: uncharacterized protein LOC100799639 [Glycine max]
CL4430.Contig2_peanut	1446	0.53	0	0	21.52	5.05693	Up	K02918|1|6e-15|83.2|aly:ARALYDRAFT_341089|large subunit ribosomal protein L35e	-	-	-	gi|590697066|ref|XP_007045336.1|/1.16582e-81/Prenylyltransferase superfamily protein [Theobroma cacao]
CL2586.Contig4_peanut	2599	0.05	0	2.32	2.22	5.05567	Up	K10752|1|4e-33|144|bna:106390644|histone-binding protein RBBP4;K10956|3|3e-31|105|pop:POPTR_0006s18970g|protein transport protein SEC61 subunit alpha	GO:0044464	GO:0008320//protein transmembrane transporter activity	GO:0006810//transport	gi|571445752|ref|XP_006576892.1|/0/PREDICTED: preprotein translocase subunit SCY2, chloroplastic [Glycine max]
CL1087.Contig17_peanut	2381	0.01	0	1.03	2.24	5.0342	Up	K12818|1|1e-50|202|adu:107463512|ATP-dependent RNA helicase DHX8/PRP22 [EC:3.6.4.13]	-	-	-	gi|922331408|ref|XP_013443753.1|/4.81826e-173/DUF247 domain protein [Medicago truncatula]
CL2226.Contig17_peanut	3577	0	0.04	1.39	1.92	4.96983	Up	K10268|1|8e-10|67.8|cit:102620474|F-box and leucine-rich repeat protein 2/20	-	-	-	gi|734368333|gb|KHN18747.1|/0/BTB/POZ domain-containing protein FBL11 [Glycine soja]
CL381.Contig34_peanut	5207	0.06	0	0.9	2.18	4.93826	Up	K00921|1|0.0|2711|adu:107467782|1-phosphatidylinositol-3-phosphate 5-kinase [EC:2.7.1.150]	-	-	-	gi|571568258|ref|XP_006606199.1|/0/PREDICTED: putative 1-phosphatidylinositol-3-phosphate 5-kinase FAB1D isoform X2 [Glycine max]
CL7707.Contig2_peanut	1549	0	0.38	9.5	7.06	4.92795	Up	K07541|1|1e-154|547|aip:107622631|phosphatidylinositol glycan, class X	-	-	-	gi|502154574|ref|XP_004509748.1|/2.24156e-94/PREDICTED: phosphatidylinositol-glycan biosynthesis class X protein isoform X1 [Cicer arietinum]
CL756.Contig1_peanut	2207	0.23	0	8.93	0.27	4.84393	Up	K17506|1|7e-64|246|adu:107475582|protein phosphatase 1L [EC:3.1.3.16];K10147|2|1e-25|119|ccp:CHC_T00006477001|protein phosphatase 1D [EC:3.1.3.16];K19704|3|3e-22|108|cit:102617656|protein phosphatase PTC1 [EC:3.1.3.16];K14497|5|3e-20|101|dosa:Os01t0656200-01|protein phosphatase 2C [EC:3.1.3.16]	-	GO:0016791//phosphatase activity	-	gi|955326197|ref|XP_014632298.1|/7.58883e-166/PREDICTED: probable protein phosphatase 2C 52 [Glycine max]
CL3054.Contig3_peanut	2065	0.04	0	4.08	3.54	4.76533	Up	-	-	-	-	gi|571447099|ref|XP_006577279.1|/3.79715e-103/PREDICTED: trihelix transcription factor GTL1-like [Glycine max]
CL2402.Contig3_peanut	3433	0	0.12	2.32	2.51	4.67629	Up	K17964|1|3e-85|318|smo:SELMODRAFT_96626|leucine-rich PPR motif-containing protein, mitochondrial	-	-	-	gi|828298460|ref|XP_012569027.1|/0/PREDICTED: pentatricopeptide repeat-containing protein At3g09060 [Cicer arietinum]
CL2174.Contig7_peanut	2055	0	0.17	5.47	1.69	4.64636	Up	K01000|1|0.0|450|adu:107468173|phospho-N-acetylmuramoyl-pentapeptide-transferase [EC:2.7.8.13]	-	-	-	gi|502078714|ref|XP_004486032.1|/3.14543e-136/PREDICTED: phospho-N-acetylmuramoyl-pentapeptide-transferase homolog [Cicer arietinum]
CL2052.Contig8_peanut	2366	0.03	0	1.99	2.94	4.63062	Up	K04730|1|1e-114|415|ppp:PHYPADRAFT_155910|interleukin-1 receptor-associated kinase 1 [EC:2.7.11.1];K13418|3|4e-99|363|pop:POPTR_0005s08500g|somatic embryogenesis receptor kinase 1 [EC:2.7.10.1 2.7.11.1]	GO:0031224//intrinsic component of membrane	GO:0004871//signal transducer activity;GO:0004713//protein tyrosine kinase activity;GO:0032559//adenyl ribonucleotide binding	GO:0006464//cellular protein modification process	gi|571475622|ref|XP_006586717.1|/0/PREDICTED: LRR receptor-like serine/threonine-protein kinase FEI 1 isoform X1 [Glycine max]
Unigene28181_peanut	2610	0.39	0	5.1	5.8	4.58875	Up	K12827|1|3e-124|447|aip:107605916|splicing factor 3A subunit 3	-	-	-	gi|920698173|gb|KOM41398.1|/2.08931e-117/hypothetical protein LR48_Vigan04g159600 [Vigna angularis]
CL4430.Contig3_peanut	1243	0.25	0	8.79	9.07	4.47354	Up	K14440|1|9e-15|82.4|aip:107635615|SWI/SNF-related matrix-associated actin-dependent regulator of chromatin subfamily A-like protein 1 [EC:3.6.4.12];K02918|2|3e-14|80.9|aly:ARALYDRAFT_341089|large subunit ribosomal protein L35e	-	-	-	gi|590697066|ref|XP_007045336.1|/3.97122e-72/Prenylyltransferase superfamily protein [Theobroma cacao]
CL2586.Contig5_peanut	2696	0.03	0	1.32	2.29	4.45458	Up	K10752|1|4e-33|144|bna:106390644|histone-binding protein RBBP4;K10956|3|1e-27|86.7|pop:POPTR_0006s18970g|protein transport protein SEC61 subunit alpha	GO:0044464	GO:0008320//protein transmembrane transporter activity	GO:0006810//transport	gi|571445752|ref|XP_006576892.1|/0/PREDICTED: preprotein translocase subunit SCY2, chloroplastic [Glycine max]
CL2119.Contig1_peanut	2018	0	0.05	1.24	2.23	4.39408	Up	-	-	-	-	gi|951048344|ref|XP_014519675.1|/3.19689e-33/PREDICTED: uncharacterized protein LOC106776712 [Vigna radiata var. radiata]
CL1268.Contig4_peanut	723	0	0.36	10.05	3.39	4.27583	Up	K03188|1|4e-30|132|mtr:MTR_5g088570|urease accessory protein	-	-	-	gi|571442034|ref|XP_006575613.1|/1.34702e-66/PREDICTED: uncharacterized protein LOC102665510 [Glycine max]
CL7707.Contig3_peanut	1973	0	0.1	1.43	2.71	4.24446	Up	K07541|1|2e-154|547|aip:107622631|phosphatidylinositol glycan, class X	-	-	-	gi|502154574|ref|XP_004509748.1|/3.04001e-94/PREDICTED: phosphatidylinositol-glycan biosynthesis class X protein isoform X1 [Cicer arietinum]
CL823.Contig2_peanut	1277	0.33	0.18	4.41	7	4.10181	Up	K12811|1|3e-09|63.9|egr:104415482|ATP-dependent RNA helicase DDX46/PRP5 [EC:3.6.4.13]	-	-	-	gi|593332120|ref|XP_007139486.1|/1.26429e-122/hypothetical protein PHAVU_008G033600g [Phaseolus vulgaris]
CL1885.Contig12_peanut	1911	0	0.12	2.99	1.04	4.06317	Up	-	-	-	-	gi|356504488|ref|XP_003521028.1|/0/PREDICTED: uncharacterized protein LOC100815012 [Glycine max]
Unigene28902_peanut	2799	0.6	0	4.57	5.78	4.019	Up	K07466|1|0.0|671|adu:107470193|replication factor A1	-	-	-	gi|922329455|ref|XP_003628568.2|/6.21041e-86/replication factor-A carboxy-terminal domain protein [Medicago truncatula]
CL444.Contig3_peanut	2232	0	0.53	4.8	5.63	4.00946	Up	K03434|1|6e-69|150|adu:107481686|N-acetylglucosaminylphosphatidylinositol deacetylase [EC:3.5.1.89]	-	-	-	gi|571470413|ref|XP_006585001.1|/1.843e-48/PREDICTED: N-acetylglucosaminyl-phosphatidylinositol de-N-acetylase-like isoform X1 [Glycine max]
CL1771.Contig8_peanut	2232	0.4	0	3.57	3.81	3.97664	Up	K18400|1|4e-15|84.7|smo:SELMODRAFT_412517|KAT8 regulatory NSL complex subunit 1	-	-	-	gi|965658625|dbj|BAT75044.1|/1.03876e-170/hypothetical protein VIGAN_01284200 [Vigna angularis var. angularis]
Unigene5699_peanut	316	2.66	1.52	21.67	51.09	3.91204	Up	-	-	-	-	-
CL157.Contig5_peanut	3653	0.18	0.05	2.25	1.69	3.80181	Up	-	-	-	-	-
CL4336.Contig2_peanut	1772	0	0.44	4	3.87	3.76641	Up	K00891|1|1e-119|411|aip:107631133|shikimate kinase [EC:2.7.1.71]	-	-	-	gi|388510434|gb|AFK43283.1|/2.5146e-96/unknown [Lotus japonicus]
CL2362.Contig16_peanut	1463	0	0.37	4.82	2.27	3.72723	Up	K01213|1|7e-30|132|nnu:104591046|galacturan 1,4-alpha-galacturonidase [EC:3.2.1.67];K01184|4|4e-23|110|sind:105177336|polygalacturonase [EC:3.2.1.15]	-	GO:0016798//hydrolase activity, acting on glycosyl bonds	GO:0008152//metabolic process	gi|502092925|ref|XP_004489829.1|/2.80407e-65/PREDICTED: polygalacturonase At1g48100-like [Cicer arietinum]
CL8445.Contig1_peanut	677	0.23	1.77	15.38	16.32	3.72414	Up	K15382|1|4e-105|381|aip:107638212|solute carrier family 50 (sugar transporter)	GO:0016021//integral component of membrane	GO:0015144//carbohydrate transmembrane transporter activity	GO:0071702//organic substance transport	gi|388502490|gb|AFK39311.1|/1.87131e-96/unknown [Lotus japonicus]
CL12711.Contig2_peanut	1048	0.1	0.46	4.13	5.95	3.70087	Up	K06669|1|1e-71|270|aip:107616540|structural maintenance of chromosome 3 (chondroitin sulfate proteoglycan 6)	GO:0043232	-	GO:0006996//organelle organization	gi|920696964|gb|KOM40189.1|/1.03744e-59/hypothetical protein LR48_Vigan04g038700 [Vigna angularis]
CL3441.Contig3_peanut	1486	0	0.75	6.47	5.09	3.64531	Up	K17710|1|2e-25|117|atr:18436746|pentatricopeptide repeat domain-containing protein 1	-	-	-	gi|734413163|gb|KHN36608.1|/2.4934e-119/Pentatricopeptide repeat-containing protein [Glycine soja]
CL298.Contig7_peanut	1634	0.17	0	2.24	1.35	3.64456	Up	K12614|1|4e-67|256|adu:107460063|ATP-dependent RNA helicase DDX6/DHH1 [EC:3.6.4.13]	-	GO:0032559//adenyl ribonucleotide binding;GO:0042623//ATPase activity, coupled	-	gi|502105053|ref|XP_004492712.1|/2.86999e-63/PREDICTED: DEAD-box ATP-dependent RNA helicase 8 [Cicer arietinum]
Unigene15765_peanut	2191	0.14	0.26	3.38	2.64	3.5824	Up	K17609|1|3e-18|94.7|mdm:103421379|nucleoredoxin [EC:1.8.1.8]	-	-	-	gi|593690683|ref|XP_007145937.1|/1.38738e-127/hypothetical protein PHAVU_007G280500g [Phaseolus vulgaris]
CL7791.Contig1_peanut	1801	0	1.19	8.39	7.84	3.57837	Up	-	-	-	-	gi|593328584|ref|XP_007137719.1|/0/hypothetical protein PHAVU_009G150200g [Phaseolus vulgaris]
Unigene29692_peanut	861	0	1.51	9.68	11.65	3.54801	Up	K02952|1|5e-21|102|adu:107457666|small subunit ribosomal protein S13	-	-	-	-
CL8979.Contig1_peanut	1098	0	0.54	3.46	5.3	3.52978	Up	K16040|1|3e-81|302|vvi:100233030|trans-resveratrol di-O-methyltransferase [EC:2.1.1.240];K13262|2|1e-66|254|vvi:100243529|isoflavone-7-O-methyltransferase [EC:2.1.1.150];K13259|3|2e-62|240|mtr:MTR_4g088190|2,7,4'-trihydroxyisoflavanone 4'-O-methyltransferase / isoflavone 4'-O-methyltransferase [EC:2.1.1.212 2.1.1.46]	-	-	-	gi|356577865|ref|XP_003557042.1|/3.20469e-99/PREDICTED: trans-resveratrol di-O-methyltransferase-like [Glycine max]
CL8070.Contig1_peanut	4217	1.09	0	4.75	7.53	3.52368	Up	K10875|1|2e-06|57.0|mtr:MTR_7g450820|DNA repair and recombination protein RAD54 and RAD54-like protein [EC:3.6.4.-];K17046|2|8e-06|54.7|cam:101498932|protein DEK	-	-	-	gi|502130690|ref|XP_004500736.1|/0/PREDICTED: translocase of chloroplast 120, chloroplastic [Cicer arietinum]
CL6112.Contig2_peanut	1161	1.24	0	9.69	5.82	3.52216	Up	K13195|1|7e-22|105|adu:107472701|cold-inducible RNA-binding protein	-	GO:0005488//binding	-	gi|947075628|gb|KRH24468.1|/4.95235e-21/hypothetical protein GLYMA_12G043000 [Glycine max]
CL564.Contig23_peanut	1192	0.42	0	2.37	4.18	3.51532	Up	K10712|1|1e-26|121|aip:107624144|cysteamine dioxygenase [EC:1.13.11.19];K05853|3|4e-20|100|cic:CICLE_v10000142mg|Ca2+ transporting ATPase, sarcoplasmic/endoplasmic reticulum [EC:3.6.3.8]	-	-	-	gi|920681058|gb|KOM27878.1|/2.08385e-46/hypothetical protein LR48_Vigan468s004000 [Vigna angularis]
Unigene29158_peanut	731	0.54	0	3.01	6.08	3.49517	Up	K18655|1|4e-13|75.9|aip:107646816|ATP-dependent RNA helicase DDX19/DBP5 [EC:3.6.4.13];K04733|2|2e-09|63.5|bna:106442648|interleukin-1 receptor-associated kinase 4 [EC:2.7.11.1];K04730|3|4e-09|62.4|obr:102721789|interleukin-1 receptor-associated kinase 1 [EC:2.7.11.1]	-	GO:0008238//exopeptidase activity;GO:0004672//protein kinase activity;GO:0032559//adenyl ribonucleotide binding	GO:0006464//cellular protein modification process	gi|593270517|ref|XP_007136996.1|/5.87872e-25/hypothetical protein PHAVU_009G091300g [Phaseolus vulgaris]
CL8787.Contig1_peanut	2366	0.71	0	4.32	3.87	3.44586	Up	K14555|1|0.0|1125|aip:107632141|U3 small nucleolar RNA-associated protein 13	-	-	-	gi|734407511|gb|KHN34317.1|/0/Transducin beta-like protein 3, partial [Glycine soja]
CL1308.Contig31_peanut	3727	0.24	0.13	1.14	3.33	3.42561	Up	K13217|1|9e-169|595|aip:107647839|pre-mRNA-processing factor 39	-	-	-	gi|571445972|ref|XP_006576960.1|/5.81877e-148/PREDICTED: pre-mRNA-processing factor 39-like isoform X3 [Glycine max]
CL352.Contig10_peanut	2683	0.17	0	1.74	0.84	3.42551	Up	K00938|1|3e-102|374|adu:107460490|phosphomevalonate kinase [EC:2.7.4.2]	-	-	-	gi|357463877|ref|XP_003602220.1|/7.00043e-92/phosphomevalonate kinase [Medicago truncatula]
CL919.Contig8_peanut	2912	0.38	0	1.74	2.8	3.40751	Up	K20279|1|2e-86|321|mdm:103414056|synaptojanin [EC:3.1.3.36]	-	-	-	gi|734406891|gb|KHN34120.1|/1.75947e-104/Type I inositol-1,4,5-trisphosphate 5-phosphatase CVP2 [Glycine soja]
Unigene25396_peanut	974	0.45	0	1.99	4.74	3.3911	Up	K14006|1|9e-19|95.1|tcc:TCM_045610|protein transport protein SEC23	-	-	-	gi|502146207|ref|XP_004506350.1|/4.38822e-102/PREDICTED: cell number regulator 6-like [Cicer arietinum]
CL2675.Contig7_peanut	2141	0.81	0	4.86	4.08	3.37408	Up	K01228|1|2e-88|327|sita:101767079|mannosyl-oligosaccharide glucosidase [EC:3.2.1.106];K18789|3|3e-18|94.7|vvi:100259059|xylogalacturonan beta-1,3-xylosyltransferase [EC:2.4.2.41]	-	-	-	gi|920716349|gb|KOM56437.1|/0/hypothetical protein LR48_Vigan10g232900 [Vigna angularis]
CL1446.Contig5_peanut	2518	0	0.21	1.99	1.15	3.3555	Up	K03351|1|0.0|761|cam:101507734|anaphase-promoting complex subunit 4	-	-	-	gi|502142479|ref|XP_004504978.1|/0/PREDICTED: anaphase-promoting complex subunit 4 isoform X1 [Cicer arietinum]
CL343.Contig11_peanut	6540	0	0.12	0.4	1.17	3.3423	Up	-	-	-	-	gi|828323322|ref|XP_004507276.2|/0/PREDICTED: uncharacterized protein LOC101504728 [Cicer arietinum]
CL602.Contig1_peanut	2513	1.5	0	5.52	9.49	3.33847	Up	K13506|1|4e-20|101|mdm:103446271|glycerol-3-phosphate O-acyltransferase 3/4 [EC:2.3.1.15]	-	-	-	gi|502135599|ref|XP_004502388.1|/0/PREDICTED: uncharacterized protein At1g04910 [Cicer arietinum]
Unigene21065_peanut	2696	0	0.21	2.11	0.76	3.29395	Up	K01876|1|0.0|743|adu:107491344|aspartyl-tRNA synthetase [EC:6.1.1.12]	GO:0044424	GO:0004812//aminoacyl-tRNA ligase activity;GO:0032559//adenyl ribonucleotide binding	GO:0006418//tRNA aminoacylation for protein translation	gi|356513074|ref|XP_003525239.1|/0/PREDICTED: aspartate--tRNA ligase, chloroplastic/mitochondrial [Glycine max]
CL1561.Contig5_peanut	2396	0.08	0	1.07	0.54	3.28939	Up	-	-	-	-	gi|571456270|ref|XP_006580337.1|/0/PREDICTED: protein trichome birefringence-like 14 [Glycine max]
CL1091.Contig36_peanut	2372	0.21	0	0.78	1.92	3.24211	Up	K04733|1|4e-98|360|nnu:104609035|interleukin-1 receptor-associated kinase 4 [EC:2.7.11.1]	-	-	-	gi|922334894|ref|XP_013445437.1|/0/LRR receptor-like kinase [Medicago truncatula]
CL423.Contig14_peanut	1957	1.09	0	4	6.62	3.23967	Up	K15210|1|0.0|882|aip:107629840|snRNA-activating protein complex subunit 3	-	-	-	gi|920689662|gb|KOM33645.1|/8.27074e-177/hypothetical protein LR48_Vigan01g320100 [Vigna angularis]
CL2402.Contig1_peanut	3524	0	0.07	0.35	0.85	3.2009	Up	K17964|1|3e-85|318|smo:SELMODRAFT_96626|leucine-rich PPR motif-containing protein, mitochondrial	-	-	-	gi|828298460|ref|XP_012569027.1|/0/PREDICTED: pentatricopeptide repeat-containing protein At3g09060 [Cicer arietinum]
CL979.Contig2_peanut	810	0.34	0	3.58	1.75	3.19501	Up	-	-	-	-	-
CL2973.Contig2_peanut	1620	0	0.47	3.82	1.63	3.14651	Up	K03260|1|0.0|436|adu:107464905|translation initiation factor 4G	-	-	-	gi|734314119|gb|KHN01612.1|/1.05049e-136/Eukaryotic translation initiation factor 4G [Glycine soja]
CL455.Contig11_peanut	3257	0.53	0	3.51	1.38	3.1247	Up	K00604|1|3e-118|427|pxb:103961028|methionyl-tRNA formyltransferase [EC:2.1.2.9];K11835|2|2e-28|129|aip:107618026|ubiquitin carboxyl-terminal hydrolase 4/11/15 [EC:3.4.19.12];K08488|4|3e-23|112|aip:107638356|syntaxin 7	-	-	-	gi|357493535|ref|XP_003617056.1|/3.16115e-126/hypothetical protein MTR_5g087440 [Medicago truncatula]
CL10878.Contig4_peanut	1997	0	1.37	9.04	4.16	3.10012	Up	-	-	-	-	gi|342365823|gb|AEL30357.1|/9.19242e-14/hypothetical protein 303L13_17 [Arachis hypogaea]
Unigene16107_peanut	276	0	1.78	7.59	15.38	3.09758	Up	K15718|1|6e-27|119|aip:107617549|linoleate 9S-lipoxygenase [EC:1.13.11.58]	-	-	GO:0008152//metabolic process	gi|593266668|ref|XP_007135512.1|/4.7197e-13/hypothetical protein PHAVU_010G135500g [Phaseolus vulgaris]
Unigene25009_peanut	2452	0	1.25	6.8	4.85	3.06427	Up	K00873|1|4e-15|71.6|aip:107617292|pyruvate kinase [EC:2.7.1.40]	GO:0043231//intracellular membrane-bounded organelle	GO:0005515//protein binding	-	gi|356569172|ref|XP_003552779.1|/3.1979e-39/PREDICTED: calmodulin-binding transcription activator 4-like [Glycine max]
CL8375.Contig1_peanut	932	0.88	0	5.54	3.2	3.05633	Up	K07359|1|4e-77|288|adu:107461732|calcium/calmodulin-dependent protein kinase kinase [EC:2.7.11.17]	-	GO:0004674//protein serine/threonine kinase activity;GO:0032559//adenyl ribonucleotide binding	GO:0006464//cellular protein modification process	gi|734376962|gb|KHN21525.1|/3.63951e-58/Putative serine/threonine-protein kinase [Glycine soja]
CL136.Contig3_peanut	1765	0.37	0	1.46	2.37	3.05473	Up	K00599|1|1e-134|481|aip:107639186|methyltransferase-like protein 6 [EC:2.1.1.-]	-	-	-	gi|920683264|gb|KOM30009.1|/2.83257e-96/hypothetical protein LR48_Vigan845s003700 [Vigna angularis]
Unigene17735_peanut	344	0.97	5.08	18.72	37.45	3.03692	Up	K15718|1|2e-60|231|adu:107464753|linoleate 9S-lipoxygenase [EC:1.13.11.58]	GO:0044424	GO:0046914//transition metal ion binding;GO:0016702//oxidoreductase activity, acting on single donors with incorporation of molecular oxygen, incorporation of two atoms of oxygen	GO:0006633//fatty acid biosynthetic process	gi|502156318|ref|XP_004510414.1|/2.2466e-47/PREDICTED: seed linoleate 9S-lipoxygenase [Cicer arietinum]
CL312.Contig9_peanut	1798	0.38	0	1.31	2.5	3.03051	Up	K06173|1|4e-11|70.9|smo:SELMODRAFT_78854|tRNA pseudouridine38-40 synthase [EC:5.4.99.12]	-	GO:0016853//isomerase activity	GO:0009451//RNA modification	gi|571469662|ref|XP_003532450.2|/1.33813e-132/PREDICTED: tRNA pseudouridine synthase A-like [Glycine max]
CL564.Contig10_peanut	803	1.38	0.38	10.94	5.04	3.02905	Up	-	-	-	-	gi|734390220|gb|KHN26599.1|/1.35659e-20/Vacuolar-sorting receptor 6 [Glycine soja]
CL1840.Contig1_peanut	2198	0	0.4	1.15	2.95	3.00975	Up	K04730|1|0.0|684|mtr:MTR_5g017080|interleukin-1 receptor-associated kinase 1 [EC:2.7.11.1];K04733|4|6e-132|472|aip:107622211|interleukin-1 receptor-associated kinase 4 [EC:2.7.11.1]	-	-	-	gi|593787500|ref|XP_007156789.1|/0/hypothetical protein PHAVU_002G017700g [Phaseolus vulgaris]
CL2844.Contig1_peanut	2023	0.45	0.05	3.23	1.43	3.00498	Up	K00949|1|3e-147|523|adu:107492489|thiamine pyrophosphokinase [EC:2.7.6.2]	-	GO:0016778;GO:0032559//adenyl ribonucleotide binding	GO:0042723//thiamine-containing compound metabolic process;GO:0009108//coenzyme biosynthetic process	gi|947119923|gb|KRH68172.1|/3.11801e-118/hypothetical protein GLYMA_03G213500 [Glycine max]
CL4849.Contig2_peanut	868	0	0.48	3.91	2.01	3.00168	Up	K03509|1|2e-143|509|adu:107482090|DNA polymerase eta [EC:2.7.7.7]	-	-	-	gi|955334810|ref|XP_014634260.1|/5.09332e-80/PREDICTED: DNA polymerase eta isoform X3 [Glycine max]
CL304.Contig2_peanut	791	5.19	0	26.45	14.66	2.99747	Up	K12133|1|4e-08|43.9|gmx:780540|MYB-related transcription factor LHY	-	-	-	gi|571560838|ref|XP_006604918.1|/2.36079e-07/PREDICTED: protein LHY isoform X1 [Glycine max]
CL2550.Contig16_peanut	1386	0.53	0.69	3.8	7.05	2.99234	Up	K14846|1|4e-143|508|aip:107624716|ribosome production factor 1	-	-	-	gi|734313595|gb|KHN01492.1|/1.51479e-123/Ribosome production factor 1 [Glycine soja]
CL7289.Contig2_peanut	712	0	1.37	9.56	4.04	2.97922	Up	K00627|1|4e-73|275|adu:107466735|pyruvate dehydrogenase E2 component (dihydrolipoamide acetyltransferase) [EC:2.3.1.12]	-	-	-	gi|502118236|ref|XP_004496167.1|/9.76731e-46/PREDICTED: dihydrolipoyllysine-residue acetyltransferase component 1 of pyruvate dehydrogenase complex, mitochondrial [Cicer arietinum]
CL12351.Contig7_peanut	2729	0	1.01	3.96	4.95	2.97647	Up	K14486|1|7e-165|582|atr:18442277|auxin response factor	-	-	-	gi|571488758|ref|XP_006591025.1|/0/PREDICTED: auxin response factor 4-like isoform X1 [Glycine max]
CL4846.Contig2_peanut	1709	3.21	4.76	32.36	31.42	2.97575	Up	K13832|1|0.0|991|adu:107475907|3-dehydroquinate dehydratase / shikimate dehydrogenase [EC:4.2.1.10 1.1.1.25]	GO:0044424	GO:0016616//oxidoreductase activity, acting on the CH-OH group of donors, NAD or NADP as acceptor;GO:0016836//hydro-lyase activity;GO:0000166//nucleotide binding	GO:0008652//cellular amino acid biosynthetic process	gi|255559348|ref|XP_002520694.1|/0/PREDICTED: bifunctional 3-dehydroquinate dehydratase/shikimate dehydrogenase, chloroplastic isoform X4 [Ricinus communis]
CL432.Contig1_peanut	2136	0.54	0	2.94	1.75	2.9645	Up	-	-	-	-	gi|571529303|ref|XP_006599544.1|/2.33189e-150/PREDICTED: uncharacterized protein LOC100797355 isoform X2 [Glycine max]
CL5703.Contig1_peanut	2356	0.01	4.21	19.58	15.33	2.95899	Up	-	-	-	-	gi|734350303|gb|KHN12332.1|/3.22425e-53/hypothetical protein glysoja_034424 [Glycine soja]
CL9283.Contig1_peanut	811	0	2.99	7.7	18.31	2.94717	Up	K07390|1|7e-93|340|aip:107635120|monothiol glutaredoxin	-	-	-	gi|593332637|ref|XP_007139744.1|/5.5634e-62/hypothetical protein PHAVU_008G055800g [Phaseolus vulgaris]
Unigene30881_peanut	2186	1.83	0	6.53	7.4	2.9459	Up	K07466|1|2e-13|79.3|aip:107620782|replication factor A1	-	-	-	gi|574139375|emb|CCW28728.1|/1.43163e-07/hypothetical protein ARAX_ADH18B08-018 [Arachis duranensis]
Unigene1082_peanut	1100	0	1.33	3.97	7.93	2.92238	Up	K08857|1|3e-169|595|aip:107625471|NIMA (never in mitosis gene a)-related kinase [EC:2.7.11.1]	-	-	-	gi|571557183|ref|XP_006604372.1|/8.80558e-81/PREDICTED: serine/threonine-protein kinase Nek6-like [Glycine max]
CL10697.Contig1_peanut	2408	0	0.49	1.73	2.77	2.92131	Up	K01301|1|3e-43|178|aip:107608842|N-acetylated-alpha-linked acidic dipeptidase [EC:3.4.17.21]	-	-	-	gi|950936129|ref|XP_014518074.1|/6.68847e-30/PREDICTED: probable glutamate carboxypeptidase 2 [Vigna radiata var. radiata]
Unigene693_peanut	2860	0.74	0	3.2	2.57	2.91083	Up	K14486|1|0.0|800|aip:107638514|auxin response factor	-	-	-	gi|357445193|ref|XP_003592874.1|/0/auxin response factor 2 [Medicago truncatula]
CL443.Contig1_peanut	1042	6.55	3.9	32.12	45.58	2.90165	Up	K08150|1|3e-17|90.1|mtr:MTR_3g084110|MFS transporter, SP family, solute carrier family 2 (myo-inositol transporter), member 13	GO:0031224//intrinsic component of membrane	GO:0022857//transmembrane transporter activity	GO:0006810//transport	gi|703092072|ref|XP_010094525.1|/6.20678e-73/Monosaccharide-sensing protein 2 [Morus notabilis]
CL1308.Contig34_peanut	3925	0.84	0	2.12	4.1	2.89904	Up	K13217|1|1e-170|602|aip:107647839|pre-mRNA-processing factor 39	-	-	-	gi|571445972|ref|XP_006576960.1|/6.59051e-150/PREDICTED: pre-mRNA-processing factor 39-like isoform X3 [Glycine max]
CL1598.Contig11_peanut	1484	0.72	0	4.21	1.87	2.89865	Up	K14777|1|1e-127|457|aip:107613402|ATP-dependent RNA helicase DDX47/RRP3 [EC:3.6.4.13]	-	GO:0032559//adenyl ribonucleotide binding;GO:0042623//ATPase activity, coupled	-	gi|951031162|ref|XP_014515079.1|/4.70235e-118/PREDICTED: DEAD-box ATP-dependent RNA helicase 10 [Vigna radiata var. radiata]
CL6275.Contig2_peanut	1132	1.62	0	4.35	8.28	2.89614	Up	-	-	-	-	gi|502143895|ref|XP_004505507.1|/1.84766e-73/PREDICTED: uncharacterized protein LOC101513718 [Cicer arietinum]
CL954.Contig16_peanut	1979	1.05	0	4.73	3.29	2.88446	Up	K04733|1|3e-66|254|gmx:100779353|interleukin-1 receptor-associated kinase 4 [EC:2.7.11.1];K04730|2|1e-57|225|bvg:104901103|interleukin-1 receptor-associated kinase 1 [EC:2.7.11.1]	-	-	-	gi|356497745|ref|XP_003517719.1|/0/PREDICTED: cysteine-rich receptor-like protein kinase 2 [Glycine max]
CL6054.Contig2_peanut	1712	0	3.23	10.41	15.29	2.88167	Up	-	-	-	-	-
CL12351.Contig4_peanut	2939	0	3.58	15.92	11.94	2.86693	Up	K14486|1|2e-167|591|atr:18442277|auxin response factor	-	-	-	gi|571488758|ref|XP_006591025.1|/0/PREDICTED: auxin response factor 4-like isoform X1 [Glycine max]
CL1751.Contig1_peanut	3138	1.03	0	3.09	4.38	2.85714	Up	K03553|1|3e-11|72.4|cmo:103487647|recombination protein RecA	-	-	-	gi|356543614|ref|XP_003540255.1|/2.55789e-16/PREDICTED: leucine-rich repeat-containing protein ODA7 [Glycine max]
CL1191.Contig4_peanut	1242	0.53	2.58	11	13.03	2.84364	Up	K13262|1|5e-119|428|cam:101505606|isoflavone-7-O-methyltransferase [EC:2.1.1.150]	-	GO:0008171//O-methyltransferase activity	-	gi|502091368|ref|XP_004489528.1|/2.80664e-118/PREDICTED: isoflavone-7-O-methyltransferase 9 [Cicer arietinum]
CL12461.Contig10_peanut	1960	0	1.31	6.58	3.94	2.84084	Up	K00799|1|3e-68|260|aip:107630802|glutathione S-transferase [EC:2.5.1.18]	-	GO:0016765//transferase activity, transferring alkyl or aryl (other than methyl) groups	-	gi|947111535|gb|KRH59861.1|/1.56427e-50/hypothetical protein GLYMA_05G207000 [Glycine max]
Unigene26958_peanut	397	1.38	0	4.72	8.33	2.83055	Up	K08857|1|1e-25|115|aip:107625471|NIMA (never in mitosis gene a)-related kinase [EC:2.7.11.1]	-	-	-	gi|951025281|ref|XP_014513642.1|/9.65561e-14/PREDICTED: serine/threonine-protein kinase Nek5-like isoform X3 [Vigna radiata var. radiata]
CL9670.Contig2_peanut	1480	0.4	0.93	6.14	4.36	2.82418	Up	-	-	-	-	-
Unigene28917_peanut	1938	0.36	0	1.1	2.01	2.82251	Up	K07466|1|0.0|651|adu:107470193|replication factor A1	-	-	-	gi|922329455|ref|XP_003628568.2|/2.07086e-71/replication factor-A carboxy-terminal domain protein [Medicago truncatula]
CL4774.Contig6_peanut	681	0.89	0	3.03	5.03	2.82189	Up	-	-	-	-	gi|571453875|ref|XP_006579623.1|/7.81867e-34/PREDICTED: NAC domain-containing protein 7-like [Glycine max]
CL3271.Contig9_peanut	1672	6.12	6.33	42.19	45.96	2.82054	Up	K19589|1|1e-25|119|mtr:MTR_4g024860|release factor glutamine methyltransferase [EC:2.1.1.297];K17710|2|3e-24|114|pxb:103956661|pentatricopeptide repeat domain-containing protein 1;K06066|4|4e-22|107|aly:ARALYDRAFT_329616|CBF1 interacting corepressor;K01074|5|6e-22|106|tcc:TCM_005697|palmitoyl-protein thioesterase [EC:3.1.2.22]	-	-	-	gi|922342342|ref|XP_013448096.1|/8.36919e-51/PPR containing protein [Medicago truncatula]
CL2303.Contig9_peanut	3697	0.03	0.17	0.6	1.23	2.81596	Up	-	-	-	-	gi|950933398|ref|XP_014511949.1|/4.36844e-108/PREDICTED: SPX domain-containing membrane protein At4g22990-like [Vigna radiata var. radiata]
CL228.Contig6_peanut	2114	0.72	0	1.93	3.4	2.79293	Up	K08150|1|3e-50|201|cam:101496533|MFS transporter, SP family, solute carrier family 2 (myo-inositol transporter), member 13;K08145|2|1e-49|199|pop:POPTR_0002s26150g|MFS transporter, SP family, solute carrier family 2 (facilitated glucose transporter), member 8	-	-	-	gi|593704965|ref|XP_007152856.1|/0/hypothetical protein PHAVU_004G165800g [Phaseolus vulgaris]
CL574.Contig6_peanut	1096	0	0.49	1.79	2.91	2.77133	Up	-	-	-	-	gi|947048537|gb|KRG98065.1|/1.25729e-103/hypothetical protein GLYMA_18G048700 [Glycine max]
CL12182.Contig3_peanut	2480	0	0.36	1.96	1.15	2.77127	Up	-	-	-	-	gi|947094188|gb|KRH42773.1|/1.59054e-42/hypothetical protein GLYMA_08G110100 [Glycine max]
CL7402.Contig5_peanut	1696	0	1.56	7.84	3.83	2.74001	Up	K20283|1|2e-12|75.1|atr:18443179|golgin subfamily A member 4;K11498|3|9e-08|59.7|sot:102579516|centromeric protein E	-	-	-	gi|950964573|ref|XP_014498608.1|/6.31889e-162/PREDICTED: protein CHUP1, chloroplastic-like [Vigna radiata var. radiata]
CL581.Contig4_peanut	2031	0.19	0.21	2.15	1.12	2.72454	Up	K17757|1|5e-88|320|adu:107468897|ATP-dependent NAD(P)H-hydrate dehydratase [EC:4.2.1.93]	-	-	-	gi|502079054|ref|XP_004486139.1|/3.07953e-65/PREDICTED: ATP-dependent (S)-NAD(P)H-hydrate dehydratase isoform X1 [Cicer arietinum]
CL10028.Contig2_peanut	3798	0.52	0	2.49	1.1	2.72265	Up	K17964|1|4e-125|451|smo:SELMODRAFT_96794|leucine-rich PPR motif-containing protein, mitochondrial	-	-	-	-
Unigene28149_peanut	4313	0	0.77	3.08	2.47	2.71158	Up	K17086|1|4e-95|351|fve:101300290|transmembrane 9 superfamily member 2/4;K14808|2|2e-84|316|vra:106763632|ATP-dependent RNA helicase DDX54/DBP10 [EC:3.6.4.13];K17604|3|9e-61|237|sind:105169002|zinc finger SWIM domain-containing protein 3	-	-	-	gi|955318205|ref|XP_014630567.1|/1.1189e-166/PREDICTED: uncharacterized protein LOC106798484 [Glycine max]
CL3329.Contig11_peanut	4224	0.36	0	1.52	1.02	2.70857	Up	K05658|1|0.0|1482|aip:107626474|ATP-binding cassette, subfamily B (MDR/TAP), member 1 [EC:3.6.3.44]	-	-	-	gi|947083787|gb|KRH32508.1|/0/hypothetical protein GLYMA_10G055000 [Glycine max]
CL7677.Contig1_peanut	2098	0.65	1.98	8.21	9.87	2.70599	Up	K12848|1|1e-78|295|adu:107474736|U4/U6.U5 tri-snRNP component SNU23	-	GO:0005488//binding	-	gi|593800582|ref|XP_007163328.1|/4.46249e-75/hypothetical protein PHAVU_001G225500g [Phaseolus vulgaris]
CL1377.Contig11_peanut	2066	3.08	2.04	12.68	20.41	2.6945	Up	K01214|1|0.0|860|adu:107479647|isoamylase [EC:3.2.1.68]	-	GO:0016798//hydrolase activity, acting on glycosyl bonds;GO:0043167//ion binding	GO:0044238//primary metabolic process	gi|951013319|ref|XP_014510281.1|/0/PREDICTED: isoamylase 1, chloroplastic [Vigna radiata var. radiata]
CL20.Contig1_peanut	621	1.14	0	5.93	3.02	2.67747	Up	K14431|1|1e-19|70.1|mtr:MTR_3g073560|transcription factor TGA	-	-	-	gi|734433871|gb|KHN47070.1|/1.01767e-39/Chaperone protein DnaJ [Glycine soja]
CL2632.Contig27_peanut	3742	0.65	0	1.85	2.38	2.67596	Up	K01354|1|2e-54|216|gsl:Gasu_43190|oligopeptidase B [EC:3.4.21.83]	-	-	-	gi|357488089|ref|XP_003614332.1|/0/prolyl oligopeptidase family protein [Medicago truncatula]
Unigene24927_peanut	1721	0.7	0	1.9	2.99	2.67438	Up	-	-	-	-	-
CL7215.Contig4_peanut	1816	0.79	0	2.12	3.3	2.67397	Up	K14709|1|0.0|729|adu:107461206|solute carrier family 39 (zinc transporter), member 1/2/3	GO:0016020//membrane	GO:0046873//metal ion transmembrane transporter activity;GO:0016491//oxidoreductase activity	GO:0006829//zinc II ion transport	gi|502132665|ref|XP_004501470.1|/8.37767e-160/PREDICTED: zinc transporter 4, chloroplastic-like isoform X1 [Cicer arietinum]
CL592.Contig4_peanut	3092	0	1.41	6.01	3.77	2.67013	Up	K10798|1|0.0|730|pper:PRUPE_ppa001509mg|poly [ADP-ribose] polymerase [EC:2.4.2.30]	GO:0043231//intracellular membrane-bounded organelle	GO:0016763//transferase activity, transferring pentosyl groups	GO:0006464//cellular protein modification process	gi|595832220|ref|XP_007206433.1|/0/hypothetical protein PRUPE_ppa001509mg [Prunus persica]
Unigene20497_peanut	207	2.62	3.33	15.97	28.78	2.66964	Up	K16904|1|1e-25|115|aip:107619257|dCTP diphosphatase [EC:3.6.1.12]	-	-	-	gi|697136172|ref|XP_009622158.1|/1.11713e-17/PREDICTED: dCTP pyrophosphatase 1-like [Nicotiana tomentosiformis]
CL401.Contig4_peanut	1917	0.56	0	1.61	2.35	2.66123	Up	K17592|1|7e-07|57.0|aip:107612725|sacsin	-	-	-	gi|950970790|ref|XP_014500155.1|/5.4749e-08/PREDICTED: probable transcriptional regulatory protein At2g25830 [Vigna radiata var. radiata]
CL8549.Contig1_peanut	3853	0	0.45	0.97	2.28	2.66044	Up	K12824|1|0.0|998|aip:107625638|transcription elongation regulator 1	-	-	-	gi|947080418|gb|KRH29207.1|/0/hypothetical protein GLYMA_11G103100 [Glycine max]
CL11515.Contig7_peanut	2628	3.97	3.43	22.28	24.27	2.65679	Up	K05666|1|0.0|1196|gmx:100811468|ATP-binding cassette, subfamily C (CFTR/MRP), member 2	-	GO:0017111//nucleoside-triphosphatase activity;GO:0016491//oxidoreductase activity;GO:0000166//nucleotide binding	GO:0009987//cellular process;GO:0006810//transport;GO:0008152//metabolic process	gi|955393078|ref|XP_014628250.1|/0/PREDICTED: ABC transporter C family member 10-like [Glycine max]
CL1037.Contig3_peanut	1629	0.26	1.77	7.55	6.3	2.6464	Up	K02258|1|7e-162|571|aip:107631421|cytochrome c oxidase assembly protein subunit 11	-	-	-	gi|356569742|ref|XP_003553055.1|/1.39131e-126/PREDICTED: cytochrome c oxidase assembly protein COX11, mitochondrial-like [Glycine max]
CL8798.Contig1_peanut	2505	1.69	0.68	6.71	8.14	2.6461	Up	K11968|1|0.0|1073|aip:107628928|ariadne-1 [EC:2.3.2.27]	-	-	-	gi|920708867|gb|KOM50864.1|/0/hypothetical protein LR48_Vigan08g169100 [Vigna angularis]
CL8923.Contig2_peanut	2518	0.37	0	1.81	0.82	2.64369	Up	-	-	-	-	gi|357484057|ref|XP_003612315.1|/1.75867e-37/Ulp1 protease family, carboxy-terminal domain protein [Medicago truncatula]
Unigene3758_peanut	1228	1.84	0	5.57	6.17	2.63871	Up	K13528|1|8e-112|404|aip:107647862|mediator of RNA polymerase II transcription subunit 20	GO:0043234//protein complex	-	GO:0006355//regulation of transcription, DNA-templated	gi|388517899|gb|AFK47011.1|/1.22017e-89/unknown [Lotus japonicus]
CL6829.Contig1_peanut	940	1.34	0	2.92	6.15	2.62945	Up	K01590|1|3e-133|475|aip:107631601|histidine decarboxylase [EC:4.1.1.22]	-	GO:0016830//carbon-carbon lyase activity;GO:0048037//cofactor binding	GO:0043436	gi|734417876|gb|KHN39188.1|/1.91273e-115/Histidine decarboxylase [Glycine soja]
CL6669.Contig19_peanut	2013	0.46	0	1.06	2.17	2.626	Up	K04077|1|0.0|823|aip:107618960|chaperonin GroEL	-	-	-	gi|951033530|ref|XP_014515741.1|/0/PREDICTED: chaperonin CPN60-like 2, mitochondrial [Vigna radiata var. radiata]
CL6669.Contig14_peanut	1220	0.66	0	1.53	3.21	2.61558	Up	K04077|1|5e-66|217|aip:107618960|chaperonin GroEL	GO:0031090//organelle membrane;GO:0043231//intracellular membrane-bounded organelle	GO:0005515//protein binding;GO:0032559//adenyl ribonucleotide binding	GO:0006457//protein folding;GO:0010038//response to metal ion	gi|593266742|ref|XP_007135549.1|/1.80017e-58/hypothetical protein PHAVU_010G138700g [Phaseolus vulgaris]
CL11782.Contig1_peanut	1656	0.58	0	2.55	1.48	2.61233	Up	K09264|1|3e-76|286|vvi:100232867|MADS-box transcription factor, plant;K09260|4|2e-52|207|mus:103996658|MADS-box transcription enhancer factor 2A	GO:0043231//intracellular membrane-bounded organelle	GO:0003677//DNA binding;GO:0001071//nucleic acid binding transcription factor activity	GO:0006351//transcription, DNA-templated	gi|593701959|ref|XP_007151389.1|/1.03122e-92/hypothetical protein PHAVU_004G042300g [Phaseolus vulgaris]
CL9674.Contig1_peanut	4631	0.35	0	0.82	1.39	2.58905	Up	K13459|1|3e-122|441|pop:POPTR_0001s43450g|disease resistance protein RPS2	-	-	-	gi|922335188|ref|XP_013445584.1|/0/disease resistance protein (CC-NBS-LRR class) family protein [Medicago truncatula]
Unigene1582_peanut	1659	15.91	7.36	65.06	71.08	2.58227	Up	-	-	-	-	-
CL695.Contig2_peanut	1279	0.15	2.67	10.62	7.9	2.58154	Up	-	-	-	-	gi|947105135|gb|KRH53518.1|/3.45048e-127/hypothetical protein GLYMA_06G130100 [Glycine max]
CL5262.Contig2_peanut	2012	1.49	0	2.84	6	2.56961	Up	K08332|1|8e-96|352|ppp:PHYPADRAFT_187409|vacuolar protein 8	-	GO:0003824//catalytic activity	-	gi|571479462|ref|XP_006587866.1|/0/PREDICTED: vacuolar protein 8-like isoform X1 [Glycine max]
CL4049.Contig1_peanut	1526	0	0.29	1.67	0.91	2.56933	Up	-	-	-	-	gi|922384097|ref|XP_013462269.1|/1.66842e-118/zinc carboxypeptidase family protein [Medicago truncatula]
CL783.Contig3_peanut	1330	0	0.59	2.91	1.6	2.55728	Up	K07933|1|1e-155|550|adu:107480373|Rab-like protein 3	-	GO:0000166//nucleotide binding	-	gi|357519651|ref|XP_003630114.1|/1.7616e-121/Ras-related small GTP-binding family protein [Medicago truncatula]
CL3147.Contig2_peanut	3127	0	0.25	0.77	1.14	2.54932	Up	K01164|1|0.0|1000|aip:107604984|ribonuclease P/MRP protein subunit POP1 [EC:3.1.26.5]	-	-	-	gi|356554790|ref|XP_003545725.1|/2.3602e-163/PREDICTED: uncharacterized protein LOC100788705 [Glycine max]
CL610.Contig71_peanut	3750	0	0.42	1.02	1.8	2.54414	Up	K01592|1|2e-59|166|adu:107491713|tyrosine decarboxylase [EC:4.1.1.25]	-	-	-	gi|357510213|ref|XP_003625395.1|/4.72281e-50/tyrosine/DOPA decarboxylase [Medicago truncatula]
Unigene19654_peanut	993	1620.35	2559.4	13126.7	11291	2.53976	Up	-	-	GO:0061134	-	gi|734392944|gb|KHN27872.1|/3.42685e-25/Kunitz-type trypsin inhibitor-like 2 protein [Glycine soja]
CL6097.Contig3_peanut	1874	1.48	0.62	5.63	6.7	2.52799	Up	K11000|1|0.0|942|aip:107622171|callose synthase [EC:2.4.1.-]	GO:0043234//protein complex;GO:0044464	GO:0035251//UDP-glucosyltransferase activity	GO:0006074//(1->3)-beta-D-glucan metabolic process	gi|502077901|ref|XP_004485779.1|/0/PREDICTED: callose synthase 11-like [Cicer arietinum]
CL4723.Contig12_peanut	3748	0.4	0	0.84	1.59	2.50533	Up	K16250|1|0.0|1688|aip:107642972|DNA-directed RNA polymerase IV subunit 1 [EC:2.7.7.6]	-	-	-	gi|828331089|ref|XP_012574546.1|/0/PREDICTED: DNA-directed RNA polymerase IV subunit 1 isoform X2 [Cicer arietinum]
CL6969.Contig4_peanut	1579	0.94	0	2.52	3.18	2.50343	Up	K19041|1|1e-75|285|gra:105798305|E3 ubiquitin-protein ligase RNF38/44 [EC:2.3.2.27]	-	-	-	gi|920681470|gb|KOM28268.1|/4.6143e-111/hypothetical protein LR48_Vigan511s009100 [Vigna angularis]
CL1245.Contig3_peanut	597	0	1.56	7.23	3.84	2.49599	Up	K12830|1|1e-15|67.8|aip:107605542|splicing factor 3B subunit 3	-	-	-	gi|922346788|ref|XP_013450306.1|/1.21601e-09/pre-mRNA-splicing factor RSE1-like protein [Medicago truncatula]
CL7215.Contig6_peanut	1796	1.1	2.44	12.08	8.78	2.49569	Up	K14709|1|0.0|729|adu:107461206|solute carrier family 39 (zinc transporter), member 1/2/3	GO:0016020//membrane	GO:0046873//metal ion transmembrane transporter activity;GO:0016491//oxidoreductase activity	GO:0006829//zinc II ion transport	gi|502132665|ref|XP_004501470.1|/8.2698e-160/PREDICTED: zinc transporter 4, chloroplastic-like isoform X1 [Cicer arietinum]
CL1291.Contig2_peanut	3570	0.44	0	1.14	1.49	2.49226	Up	K03006|1|4e-50|201|adu:107466525|DNA-directed RNA polymerase II subunit RPB1 [EC:2.7.7.6];K01456|3|6e-50|201|egr:104417672|peptide-N4-(N-acetyl-beta-glucosaminyl)asparagine amidase [EC:3.5.1.52];K07198|4|7e-46|187|pda:103721669|5'-AMP-activated protein kinase, catalytic alpha subunit [EC:2.7.11.11];K12447|5|5e-41|171|thj:104808371|UDP-sugar pyrophosphorylase [EC:2.7.7.64]	-	-	-	gi|147783806|emb|CAN74695.1|/9.75145e-142/hypothetical protein VITISV_024648 [Vitis vinifera]
CL10100.Contig2_peanut	2727	0.01	1	2.26	3.93	2.45978	Up	K08518|1|2e-127|458|pvu:PHAVU_002G116600g|syntaxin-binding protein 5	-	-	-	-
CL5062.Contig2_peanut	980	0.84	0	3.37	2.04	2.45926	Up	K00850|1|5e-07|56.2|aip:107610448|6-phosphofructokinase 1 [EC:2.7.1.11]	-	-	-	-
CL8164.Contig1_peanut	1550	0	2.55	5.05	10.14	2.45168	Up	K04730|1|5e-10|67.0|pmum:103325383|interleukin-1 receptor-associated kinase 1 [EC:2.7.11.1]	-	-	-	gi|502110191|ref|XP_004493821.1|/6.74914e-91/PREDICTED: cysteine-rich repeat secretory protein 56-like [Cicer arietinum]
CL641.Contig7_peanut	2503	0.52	0	1.01	2.07	2.45063	Up	K13107|1|3e-06|55.5|bdi:100832621|RNA-binding motif protein, X-linked 2;K18328|2|6e-06|54.3|apro:F751_3917|lariat debranching enzyme [EC:3.1.-.-]	-	-	-	gi|356547875|ref|XP_003542330.1|/0/PREDICTED: zinc finger CCCH domain-containing protein 64 [Glycine max]
CL610.Contig23_peanut	3655	0	0.48	1.37	1.61	2.44633	Up	K01592|1|2e-59|166|adu:107491713|tyrosine decarboxylase [EC:4.1.1.25]	-	-	-	gi|357510213|ref|XP_003625395.1|/2.69989e-50/tyrosine/DOPA decarboxylase [Medicago truncatula]
CL3240.Contig9_peanut	1561	1.05	0.36	5.29	2.73	2.42984	Up	-	-	-	-	gi|922386566|ref|XP_003596089.2|/1.29291e-139/plant/F14G9-20 protein [Medicago truncatula]
CL810.Contig8_peanut	1682	2.27	0	7.07	5.02	2.42905	Up	K00036|1|0.0|733|aip:107624784|glucose-6-phosphate 1-dehydrogenase [EC:1.1.1.49 1.1.1.363]	GO:0044424	GO:0000166//nucleotide binding;GO:0016616//oxidoreductase activity, acting on the CH-OH group of donors, NAD or NADP as acceptor	GO:0019318//hexose metabolic process	gi|356558777|ref|XP_003547679.1|/0/PREDICTED: glucose-6-phosphate 1-dehydrogenase, cytoplasmic isoform [Glycine max]
CL9254.Contig2_peanut	1391	4.63	3.18	23.74	18.28	2.42792	Up	K05278|1|3e-57|223|nnu:104608517|flavonol synthase [EC:1.14.11.23]	-	GO:0003824//catalytic activity	GO:0008152//metabolic process	gi|356556124|ref|XP_003546377.1|/1.89696e-174/PREDICTED: protein SRG1-like [Glycine max]
Unigene20696_peanut	681	0.72	0.67	5.89	2.99	2.41403	Up	-	-	-	-	-
Unigene21610_peanut	859	0	2.13	5.86	7.09	2.40337	Up	K11968|1|8e-08|58.5|aly:ARALYDRAFT_358227|ariadne-1 [EC:2.3.2.27]	-	-	-	gi|567886390|ref|XP_006435717.1|/1.24109e-62/hypothetical protein CICLE_v10033070mg [Citrus clementina]
CL6669.Contig9_peanut	2542	0.4	0.36	1.47	2.86	2.39921	Up	K04077|1|0.0|823|aip:107618960|chaperonin GroEL	-	-	-	gi|951033530|ref|XP_014515741.1|/0/PREDICTED: chaperonin CPN60-like 2, mitochondrial [Vigna radiata var. radiata]
CL7618.Contig4_peanut	2800	2.11	1.5	9.33	9.72	2.39826	Up	K10357|1|0.0|789|aly:ARALYDRAFT_678510|myosin V;K04424|2|3e-150|533|fve:101308436|sterile alpha motif and leucine zipper containing kinase AZK [EC:2.7.11.25]	-	-	-	gi|502117300|ref|XP_004495773.1|/0/PREDICTED: serine/threonine-protein kinase EDR1 [Cicer arietinum]
CL1598.Contig15_peanut	1931	1.31	0.64	3.25	7.1	2.3832	Up	K14777|1|0.0|772|aip:107613402|ATP-dependent RNA helicase DDX47/RRP3 [EC:3.6.4.13]	-	GO:0032559//adenyl ribonucleotide binding;GO:0042623//ATPase activity, coupled	-	gi|951031162|ref|XP_014515079.1|/0/PREDICTED: DEAD-box ATP-dependent RNA helicase 10 [Vigna radiata var. radiata]
CL5497.Contig6_peanut	4815	0	1.28	3.61	3.55	2.38175	Up	K16578|1|0.0|2633|aip:107648007|CLIP-associating protein 1/2	-	-	-	gi|950951791|ref|XP_014495778.1|/0/PREDICTED: CLIP-associated protein isoform X2 [Vigna radiata var. radiata]
CL1002.Contig3_peanut	559	1.41	0	2.97	5.68	2.3766	Up	K09284|1|5e-49|194|aip:107629164|AP2-like factor, euAP2 lineage	-	-	-	gi|734327147|gb|KHN05704.1|/2.98984e-47/Ethylene-responsive transcription factor RAP2-7 [Glycine soja]
Unigene19292_peanut	1132	2.04	0.65	8.31	6.03	2.37443	Up	K13754|1|0.0|651|adu:107494365|solute carrier family 24 (sodium/potassium/calcium exchanger), member 6	-	-	-	gi|947044538|gb|KRG94167.1|/2.61897e-136/hypothetical protein GLYMA_19G066700 [Glycine max]
CL5097.Contig4_peanut	2754	4.74	0	12.22	11.19	2.37331	Up	K10442|1|2e-12|75.9|sly:101268156|kelch-like protein 1/4/5;K10457|3|1e-11|73.6|cic:CICLE_v10011220mg|kelch-like protein 20	-	-	-	gi|571490329|ref|XP_003538557.2|/1.01805e-163/PREDICTED: F-box/kelch-repeat protein At1g67480-like [Glycine max]
CL465.Contig4_peanut	1322	0	0.44	2.08	1.03	2.35754	Up	K01188|1|0.0|769|aip:107628997|beta-glucosidase [EC:3.2.1.21]	-	-	-	gi|356538915|ref|XP_003537946.1|/2.43718e-178/PREDICTED: beta-glucosidase 12-like [Glycine max]
CL9208.Contig2_peanut	3166	0	2.26	7.74	4.67	2.35318	Up	K04630|1|8e-158|559|ppp:PHYPADRAFT_190525|guanine nucleotide-binding protein G(i) subunit alpha;K19729|5|2e-52|209|gmx:547977|guanine nucleotide-binding protein G(t) subunit alpha 3	-	-	-	gi|356496050|ref|XP_003516883.1|/0/PREDICTED: extra-large guanine nucleotide-binding protein 3-like [Glycine max]
Unigene3418_peanut	3373	1.76	0	4.85	3.87	2.35304	Up	K03798|1|1e-70|269|ccp:CHC_T00009248001|cell division protease FtsH [EC:3.4.24.-]	GO:0009526//plastid envelope	GO:0004175//endopeptidase activity;GO:0016887//ATPase activity	GO:0003006//developmental process involved in reproduction	gi|356550510|ref|XP_003543629.1|/0/PREDICTED: ATP-dependent zinc metalloprotease FtsH 3-like [Glycine max]
CL7740.Contig4_peanut	2408	0	0.37	0.9	1.46	2.3514	Up	-	-	-	-	gi|593687619|ref|XP_007144469.1|/1.52179e-174/hypothetical protein PHAVU_007G158700g [Phaseolus vulgaris]
Unigene30237_peanut	431	2.08	0	4.48	7.81	2.34992	Up	K17777|1|3e-07|54.3|adu:107476845|mitochondrial import inner membrane translocase subunit TIM9	-	-	-	-
CL232.Contig4_peanut	2155	0.49	0	1.78	1.02	2.34731	Up	-	-	-	-	gi|947088727|gb|KRH37392.1|/4.73963e-72/hypothetical protein GLYMA_09G063200 [Glycine max]
CL2053.Contig2_peanut	3663	0.17	0	0.4	0.69	2.34662	Up	K13162|1|0.0|635|adu:107492027|poly(rC)-binding protein 2/3/4	-	GO:0003676//nucleic acid binding	-	gi|502113648|ref|XP_004494715.1|/2.54775e-164/PREDICTED: flowering locus K homology domain isoform X1 [Cicer arietinum]
CL6546.Contig1_peanut	728	8.8	0	25.08	18.27	2.34506	Up	-	-	-	-	-
CL8358.Contig1_peanut	901	34.5	53.58	192.75	256.59	2.34394	Up	K11426|1|9e-53|207|sly:101250545|SET and MYND domain-containing protein;K19476|3|4e-16|86.3|mdm:103418875|vacuolar protein sorting-associated protein IST1	GO:0005576//extracellular region	GO:0046914//transition metal ion binding	-	gi|291042505|gb|ADD71877.1|/3.27462e-109/germin-like protein subfamily 1 member 1 precursor [Arachis hypogaea]
CL3997.Contig1_peanut	2207	0.32	0.64	1.76	3.48	2.33208	Up	K09597|1|1e-169|598|aip:107635775|signal peptide peptidase-like 2B [EC:3.4.23.-]	-	-	-	gi|356527443|ref|XP_003532320.1|/1.81466e-151/PREDICTED: signal peptide peptidase-like 3 [Glycine max]
CL12676.Contig3_peanut	917	0	1.12	4.43	2.49	2.3301	Up	-	-	-	-	-
CL8686.Contig3_peanut	1811	3.13	14.11	34.74	53.73	2.31689	Up	K14209|1|2e-146|520|adu:107457692|solute carrier family 36 (proton-coupled amino acid transporter)	GO:0031224//intrinsic component of membrane	-	-	gi|965662680|dbj|BAT78389.1|/0/hypothetical protein VIGAN_02106100 [Vigna angularis var. angularis]
CL9468.Contig1_peanut	2127	32	35.39	167.34	166.19	2.31312	Up	-	-	-	-	-
CL98.Contig8_peanut	3053	2	0	5.14	4.44	2.30683	Up	K08740|1|2e-08|62.8|gsl:Gasu_57130|DNA mismatch repair protein MSH4	-	-	-	gi|920698878|gb|KOM42103.1|/0/hypothetical protein LR48_Vigan04g230100 [Vigna angularis]
CL6918.Contig3_peanut	3028	0	0.43	1.54	0.99	2.30375	Up	K14018|1|0.0|1061|aip:107628923|phospholipase A-2-activating protein	-	-	-	gi|356545299|ref|XP_003541081.1|/0/PREDICTED: phospholipase A-2-activating protein-like [Glycine max]
Unigene17736_peanut	642	6.4	7.98	24.03	47.46	2.29112	Up	K15718|1|6e-123|440|adu:107464753|linoleate 9S-lipoxygenase [EC:1.13.11.58]	GO:0044424	GO:0046914//transition metal ion binding;GO:0016702//oxidoreductase activity, acting on single donors with incorporation of molecular oxygen, incorporation of two atoms of oxygen	GO:0006633//fatty acid biosynthetic process	gi|502156318|ref|XP_004510414.1|/3.50863e-102/PREDICTED: seed linoleate 9S-lipoxygenase [Cicer arietinum]
CL581.Contig7_peanut	1624	0.48	0.3	2.89	1.39	2.29014	Up	K17757|1|2e-99|363|adu:107468904|ATP-dependent NAD(P)H-hydrate dehydratase [EC:4.2.1.93]	-	-	-	gi|922388454|ref|XP_013462757.1|/9.76864e-72/ATP-dependent (S)-NAD(P)H-hydrate dehydratase [Medicago truncatula]
CL635.Contig1_peanut	1407	1.94	0	3.45	6.04	2.2837	Up	-	-	-	-	gi|922371900|ref|XP_013458108.1|/1.00137e-138/import component Toc86/159, G and M domain protein [Medicago truncatula]
CL1167.Contig9_peanut	1980	0.94	0.12	3.15	2.2	2.27949	Up	K14611|1|2e-12|43.9|pmum:103324966|solute carrier family 23 (nucleobase transporter), member 1/2	-	-	-	gi|694420039|ref|XP_009337948.1|/9.72791e-16/PREDICTED: uncharacterized protein LOC103930352 [Pyrus x bretschneideri]
Unigene773_peanut	1184	1.03	0	2.28	3.16	2.27647	Up	K10901|1|1e-55|218|aip:107638475|bloom syndrome protein [EC:3.6.4.12];K02178|3|7e-43|175|aip:107631915|checkpoint serine/threonine-protein kinase [EC:2.7.11.1]	GO:0044464	GO:0004003//ATP-dependent DNA helicase activity;GO:0032559//adenyl ribonucleotide binding	GO:0006259//DNA metabolic process	gi|951045814|ref|XP_014519014.1|/1.3384e-37/PREDICTED: ATP-dependent DNA helicase Q-like 4A [Vigna radiata var. radiata]
Unigene415_peanut	1054	1.78	0	3.66	5.26	2.27446	Up	K08272|1|2e-13|77.4|aip:107636673|calcium binding protein 39	-	-	-	gi|356550360|ref|XP_003543555.1|/3.5099e-31/PREDICTED: DNA topoisomerase 6 subunit B [Glycine max]
Unigene21017_peanut	826	40.61	64.96	220.65	291.08	2.26935	Up	K15718|1|6e-112|404|adu:107464433|linoleate 9S-lipoxygenase [EC:1.13.11.58]	GO:0044424	GO:0046914//transition metal ion binding;GO:0016702//oxidoreductase activity, acting on single donors with incorporation of molecular oxygen, incorporation of two atoms of oxygen	GO:0006633//fatty acid biosynthetic process	gi|357513769|ref|XP_003627173.1|/3.70039e-93/seed linoleate 9S-lipoxygenase [Medicago truncatula]
Unigene32868_peanut	348	0.96	1.82	5.84	10.35	2.26401	Up	-	-	-	-	-
CL9358.Contig2_peanut	2046	0	2.82	5.41	9.06	2.25672	Up	K13217|1|4e-130|466|aly:ARALYDRAFT_333729|pre-mRNA-processing factor 39;K19525|2|3e-10|68.2|bdi:100837501|vacuolar protein sorting-associated protein 13A/C;K03386|4|3e-09|65.1|apro:F751_6449|peroxiredoxin (alkyl hydroperoxide reductase subunit C) [EC:1.11.1.15]	-	-	-	gi|502087493|ref|XP_004488551.1|/0/PREDICTED: uncharacterized protein LOC101507229 [Cicer arietinum]
CL7184.Contig6_peanut	1190	0	0.93	1.83	3.54	2.25203	Up	-	-	-	-	gi|645276959|ref|XP_008243537.1|/2.28166e-61/PREDICTED: uncharacterized protein LOC103341768 isoform X1 [Prunus mume]
CL4799.Contig3_peanut	843	0	4.38	11.44	11.4	2.25176	Up	-	-	-	-	gi|947115590|gb|KRH63892.1|/7.28657e-60/hypothetical protein GLYMA_04G202600 [Glycine max]
CL5850.Contig1_peanut	763	3.73	0	10.98	6.88	2.25092	Up	K16222|1|3e-08|59.7|brp:103855006|Dof zinc finger protein DOF5.5	-	-	-	-
CL6636.Contig4_peanut	1631	0	2.13	5.04	6.03	2.24582	Up	K09419|1|0.0|780|aip:107629511|heat shock transcription factor, other eukaryote	-	-	-	gi|828320465|ref|XP_012572685.1|/1.80477e-158/PREDICTED: heat stress transcription factor A-1b-like isoform X2 [Cicer arietinum]
CL865.Contig1_peanut	3186	0	6.67	17.48	15.86	2.24513	Up	K12741|1|2e-154|548|adu:107480894|heterogeneous nuclear ribonucleoprotein A1/A3	-	GO:0005488//binding	-	gi|828319893|ref|XP_012572586.1|/3.38776e-109/PREDICTED: UBP1-associated protein 2C-like isoform X2 [Cicer arietinum]
CL1087.Contig6_peanut	7014	0.63	0	1.59	1.34	2.24213	Up	K12818|1|0.0|1374|aip:107622661|ATP-dependent RNA helicase DHX8/PRP22 [EC:3.6.4.13]	-	-	-	gi|502109572|ref|XP_004493676.1|/0/PREDICTED: putative ATP-dependent RNA helicase DHX33 isoform X1 [Cicer arietinum]
CL3373.Contig5_peanut	1728	0	1.44	4.02	3.6	2.24028	Up	K01188|1|0.0|1035|aip:107644618|beta-glucosidase [EC:3.2.1.21]	-	-	-	gi|922349384|ref|XP_003620196.2|/0/glycoside hydrolase family 1 protein [Medicago truncatula]
CL7253.Contig1_peanut	2858	0.72	0	1.33	2.14	2.23869	Up	K14961|1|0.0|833|adu:107495182|COMPASS component SWD1	-	-	-	gi|955326439|ref|XP_006582402.2|/0/PREDICTED: protein RBL-like isoform X4 [Glycine max]
CL7115.Contig1_peanut	1869	0.06	4.18	12.59	8.79	2.2377	Up	K14411|1|9e-12|73.2|csv:101220676|RNA-binding protein Musashi	-	-	-	gi|593699088|ref|XP_007150009.1|/6.73831e-128/hypothetical protein PHAVU_005G118200g [Phaseolus vulgaris]
CL6553.Contig1_peanut	709	15.33	28.92	77.2	132.51	2.22686	Up	-	-	-	GO:0006950//response to stress	gi|593705891|ref|XP_007153302.1|/1.80405e-52/hypothetical protein PHAVU_003G023600g [Phaseolus vulgaris]
Unigene8981_peanut	1475	2.73	1.9	7.15	14.63	2.22569	Up	-	-	-	-	gi|571503920|ref|XP_006595181.1|/1.13854e-31/PREDICTED: transcription factor bHLH25-like [Glycine max]
CL2348.Contig19_peanut	1756	0	0.76	1.59	2.59	2.22012	Up	K00167|1|2e-147|523|aip:107625595|2-oxoisovalerate dehydrogenase E1 component beta subunit [EC:1.2.4.4]	-	GO:0016624//oxidoreductase activity, acting on the aldehyde or oxo group of donors, disulfide as acceptor	-	gi|358248148|ref|NP_001239825.1|/7.30213e-145/uncharacterized protein LOC100802853 [Glycine max]
CL1076.Contig6_peanut	1458	0.04	3.24	6.04	10.41	2.21229	Up	K12173|1|4e-47|190|gmx:100794341|BRCA1-A complex subunit BRE;K14297|2|3e-18|94.4|zma:103640102|nuclear pore complex protein Nup98-Nup96	-	-	-	gi|922368633|ref|XP_013456481.1|/7.80123e-126/pathogenesis-related thaumatin family protein [Medicago truncatula]
CL10745.Contig1_peanut	911	12.05	7.48	33.97	55.16	2.20736	Up	K14611|1|2e-45|183|mus:103986044|solute carrier family 23 (nucleobase transporter), member 1/2;K08234|2|5e-06|52.8|fve:101305877|glyoxylase I family protein	-	-	-	gi|734418512|gb|KHN39666.1|/7.49378e-77/Metallothiol transferase fosB, partial [Glycine soja]
CL5800.Contig1_peanut	565	0	1.52	5.78	3.11	2.2057	Up	-	-	-	-	-
CL5393.Contig4_peanut	2462	1.11	0	2.19	2.91	2.19475	Up	K17871|1|0.0|1095|adu:107462142|NADH:ubiquinone reductase (non-electrogenic) [EC:1.6.5.9]	-	GO:0046872//metal ion binding;GO:0050662//coenzyme binding;GO:0003824//catalytic activity	GO:0008152//metabolic process	gi|734380522|gb|KHN22897.1|/0/External NADH-ubiquinone oxidoreductase 1, mitochondrial [Glycine soja]
CL1392.Contig2_peanut	4126	0.74	0.12	1.52	2.39	2.18986	Up	K14638|1|1e-166|588|aip:107632109|solute carrier family 15 (peptide/histidine transporter), member 3/4	-	-	-	gi|502141746|ref|XP_004504618.1|/3.9297e-153/PREDICTED: protein NRT1/ PTR FAMILY 8.3 [Cicer arietinum]
CL12079.Contig2_peanut	1863	0	0.92	2.18	2.63	2.18546	Up	K15032|1|3e-162|324|adu:107495429|mTERF domain-containing protein, mitochondrial	-	-	-	gi|357487111|ref|XP_003613843.1|/4.61467e-90/transcription termination factor family protein [Medicago truncatula]
CL12623.Contig3_peanut	1684	0	0.77	2.71	1.44	2.17687	Up	-	-	-	-	gi|965668486|dbj|BAT83093.1|/4.62197e-135/hypothetical protein VIGAN_04019400 [Vigna angularis var. angularis]
CL8456.Contig2_peanut	243	8.32	4.12	34.94	23.67	2.17397	Up	-	-	-	-	-
CL760.Contig2_peanut	1815	0	3.87	8.52	10.15	2.1732	Up	K05350|1|0.0|743|adu:107482632|beta-glucosidase [EC:3.2.1.21]	-	-	-	gi|571522502|ref|XP_003547247.2|/0/PREDICTED: beta-glucosidase 46-like [Glycine max]
CL6033.Contig1_peanut	1699	1.83	0	4.7	3.52	2.17181	Up	-	-	-	-	-
CL6384.Contig2_peanut	3152	0	0.36	0.78	1.18	2.16707	Up	K13457|1|0.0|1837|aip:107624322|disease resistance protein RPM1	-	-	-	gi|356515318|ref|XP_003526348.1|/0/PREDICTED: disease resistance protein RPM1-like [Glycine max]
CL5843.Contig2_peanut	1478	0	2.46	6.05	6.06	2.16687	Up	-	-	-	-	-
Unigene27187_peanut	708	1.55	2.33	6.6	11.9	2.1589	Up	-	-	-	-	-
CL5391.Contig2_peanut	621	0	2.58	7.93	5.46	2.1582	Up	-	-	-	-	-
CL2104.Contig3_peanut	1307	0.25	1.35	3.05	4.89	2.15725	Up	K01213|1|2e-179|629|aip:107618574|galacturan 1,4-alpha-galacturonidase [EC:3.2.1.67]	-	GO:0004553//hydrolase activity, hydrolyzing O-glycosyl compounds	GO:0044238//primary metabolic process;GO:0045229//external encapsulating structure organization	gi|955372711|ref|XP_014623667.1|/2.15549e-140/PREDICTED: probable polygalacturonase At1g80170 isoform X3 [Glycine max]
CL3333.Contig1_peanut	1486	1.65	0	3.87	3.55	2.15456	Up	-	-	-	-	gi|985449423|ref|XP_015385965.1|/8.30884e-06/PREDICTED: uncharacterized protein LOC107177137 [Citrus sinensis]
CL550.Contig11_peanut	1408	0	0.95	1.99	2.98	2.15229	Up	K00677|1|9e-08|59.3|cam:101504572|UDP-N-acetylglucosamine acyltransferase [EC:2.3.1.129]	-	GO:0003824//catalytic activity	-	gi|955304367|ref|XP_006573895.2|/2.95235e-82/PREDICTED: probable UDP-3-O-acylglucosamine N-acyltransferase 2, mitochondrial isoform X4 [Glycine max]
CL1048.Contig4_peanut	1708	1.26	0	3.56	2.12	2.13927	Up	-	-	-	-	gi|629124890|gb|KCW89315.1|/1.18289e-36/hypothetical protein EUGRSUZ_A01604 [Eucalyptus grandis]
CL9268.Contig3_peanut	1591	0	1.04	2.04	3.24	2.13888	Up	K10572|1|2e-140|416|aip:107645264|inositol-pentakisphosphate 2-kinase [EC:2.7.1.158]	-	-	-	gi|502126116|ref|XP_004499185.1|/4.08882e-92/PREDICTED: inositol-pentakisphosphate 2-kinase-like isoform X1 [Cicer arietinum]
Unigene33805_peanut	779	0.6	18.18	36.55	50.51	2.13835	Up	K07874|1|5e-16|85.5|gmx:102668139|Ras-related protein Rab-1A;K01623|2|5e-10|65.5|pda:103722777|fructose-bisphosphate aldolase, class I [EC:4.1.2.13]	-	-	-	gi|502136178|ref|XP_004502587.1|/1.1163e-64/PREDICTED: WAT1-related protein At1g70260 [Cicer arietinum]
CL750.Contig9_peanut	3683	0.33	0.2	0.9	1.58	2.12527	Up	-	-	-	-	gi|571481636|ref|XP_006588722.1|/3.19333e-73/PREDICTED: uncharacterized protein LOC100793717 isoform X2 [Glycine max]
CL4196.Contig3_peanut	2505	1.06	0.15	3.05	2.27	2.11866	Up	-	-	-	-	gi|922379230|ref|XP_013459852.1|/1.91406e-19/hypothetical protein MTR_3g053340 [Medicago truncatula]
CL12370.Contig1_peanut	2076	27.65	52.26	155.65	194.38	2.11852	Up	K15718|1|0.0|1329|adu:107464433|linoleate 9S-lipoxygenase [EC:1.13.11.58]	GO:0044424	GO:0046914//transition metal ion binding;GO:0016702//oxidoreductase activity, acting on single donors with incorporation of molecular oxygen, incorporation of two atoms of oxygen	GO:0006633//fatty acid biosynthetic process	gi|357513769|ref|XP_003627173.1|/0/seed linoleate 9S-lipoxygenase [Medicago truncatula]
CL3761.Contig1_peanut	481	0	3.28	7.47	9.1	2.11691	Up	K14411|1|1e-78|291|aip:107624743|RNA-binding protein Musashi	-	-	-	gi|734426474|gb|KHN43809.1|/1.31852e-69/RNA-binding protein Musashi like Rbp6 [Glycine soja]
CL6687.Contig2_peanut	3241	0.3	0.84	1.72	3.5	2.11415	Up	-	-	-	-	gi|734388426|gb|KHN25692.1|/0/hypothetical protein glysoja_018266 [Glycine soja]
CL7430.Contig2_peanut	887	6.64	4.12	17.64	28.67	2.11029	Up	K01188|1|2e-06|53.9|nnu:104595426|beta-glucosidase [EC:3.2.1.21]	-	-	-	gi|388510988|gb|AFK43560.1|/1.9731e-26/unknown [Medicago truncatula]
CL10325.Contig2_peanut	1841	1.1	0	2.76	2.12	2.11029	Up	K13963|1|3e-106|313|vra:106774920|serpin B	-	-	-	gi|734433056|gb|KHN46613.1|/1.57483e-159/hypothetical protein glysoja_035246 [Glycine soja]
CL7509.Contig5_peanut	1202	2.55	2.21	10.12	10.81	2.10915	Up	K00573|1|1e-136|487|aip:107630878|protein-L-isoaspartate(D-aspartate) O-methyltransferase [EC:2.1.1.77]	GO:0044424	GO:0008757//S-adenosylmethionine-dependent methyltransferase activity	GO:0043412//macromolecule modification;GO:0006730//one-carbon metabolic process	gi|947108841|gb|KRH57167.1|/6.43128e-112/hypothetical protein GLYMA_05G043300 [Glycine max]
CL9632.Contig3_peanut	2063	6.21	20.37	56.65	59.79	2.09794	Up	K01723|1|0.0|954|adu:107476727|hydroperoxide dehydratase [EC:4.2.1.92]	-	GO:0016491//oxidoreductase activity;GO:0005506//iron ion binding	-	gi|947080752|gb|KRH29541.1|/0/hypothetical protein GLYMA_11G122700 [Glycine max]
CL6276.Contig2_peanut	2238	1.92	0	3.84	4.19	2.09667	Up	K13095|1|0.0|1011|adu:107466890|splicing factor 1	-	-	-	gi|225470686|ref|XP_002263312.1|/4.48443e-81/PREDICTED: uncharacterized protein LOC100261746 [Vitis vinifera]
CL2141.Contig1_peanut	1220	1.78	2.22	10.14	7.57	2.09587	Up	K09419|1|2e-102|373|aip:107643058|heat shock transcription factor, other eukaryote	-	-	-	gi|965614893|dbj|BAU00526.1|/1.03119e-56/hypothetical protein VIGAN_10212900 [Vigna angularis var. angularis]
CL1255.Contig2_peanut	3173	0.31	0.52	1.25	2.54	2.09231	Up	K02184|1|1e-07|60.1|tcc:TCM_029927|formin 2	-	-	-	gi|571451816|ref|XP_006578855.1|/0/PREDICTED: uncharacterized protein LOC100793207 isoform X2 [Glycine max]
CL1840.Contig5_peanut	3132	0.61	0	1.35	1.31	2.0863	Up	K04730|1|0.0|663|mtr:MTR_5g017080|interleukin-1 receptor-associated kinase 1 [EC:2.7.11.1];K04733|4|9e-132|472|aip:107622211|interleukin-1 receptor-associated kinase 4 [EC:2.7.11.1]	-	-	-	gi|593787500|ref|XP_007156789.1|/0/hypothetical protein PHAVU_002G017700g [Phaseolus vulgaris]
CL370.Contig2_peanut	2196	3.12	2.63	11.48	12.91	2.08414	Up	K08867|1|1e-51|205|aly:ARALYDRAFT_674863|WNK lysine deficient protein kinase [EC:2.7.11.1]	-	-	-	gi|734375953|gb|KHN21191.1|/0/Putative basic helix-loop-helix protein [Glycine soja]
Unigene18104_peanut	893	1861.14	2078.1	6981.69	9459.57	2.07019	Up	-	-	-	-	gi|351726457|ref|NP_001237383.1|/5.2679e-19/uncharacterized protein LOC100305579 precursor [Glycine max]
CL6006.Contig2_peanut	1746	4.05	12.06	35.31	33.73	2.0633	Up	K01610|1|0.0|1013|adu:107487214|phosphoenolpyruvate carboxykinase (ATP) [EC:4.1.1.49]	-	-	-	-
CL455.Contig15_peanut	3133	1.06	0	2.38	2.01	2.06107	Up	K00604|1|3e-118|427|pxb:103961028|methionyl-tRNA formyltransferase [EC:2.1.2.9];K11835|2|2e-28|129|aip:107618026|ubiquitin carboxyl-terminal hydrolase 4/11/15 [EC:3.4.19.12];K08488|4|2e-23|112|aip:107638356|syntaxin 7	-	-	-	gi|357493535|ref|XP_003617056.1|/3.02356e-126/hypothetical protein MTR_5g087440 [Medicago truncatula]
CL6099.Contig1_peanut	2504	2.45	2.33	9.95	10.09	2.0607	Up	K14403|1|0.0|1368|adu:107460068|cleavage and polyadenylation specificity factor subunit 3 [EC:3.1.27.-]	-	-	-	gi|356543411|ref|XP_003540154.1|/0/PREDICTED: cleavage and polyadenylation specificity factor subunit 3-I [Glycine max]
CL1599.Contig6_peanut	1573	2.3	2.7	9.45	11.77	2.05956	Up	K13464|1|0.0|649|aip:107644143|jasmonate ZIM domain-containing protein	-	-	-	gi|356531138|ref|XP_003534135.1|/1.29369e-105/PREDICTED: protein TIFY 6B-like isoform X1 [Glycine max]
CL5297.Contig3_peanut	1714	2.05	1.83	5.93	10.43	2.05519	Up	-	-	-	-	gi|356551538|ref|XP_003544131.1|/9.346e-97/PREDICTED: uncharacterized protein At2g39920-like isoform X3 [Glycine max]
CL959.Contig12_peanut	4017	0.7	0	1.38	1.54	2.05426	Up	K14489|1|0.0|1874|adu:107482420|arabidopsis histidine kinase 2/3/4 (cytokinin receptor) [EC:2.7.13.3]	-	-	-	gi|356512385|ref|XP_003524900.1|/0/PREDICTED: histidine kinase 3 [Glycine max]
Unigene3158_peanut	974	0	1.22	2.29	3.72	2.04284	Up	K05759|1|3e-58|129|spen:107005131|profilin	GO:0005856//cytoskeleton	GO:0008092//cytoskeletal protein binding	GO:0007010//cytoskeleton organization	gi|350539449|ref|NP_001234138.1|/1.89384e-57/profilin [Solanum lycopersicum]
CL2394.Contig1_peanut	3386	3.6	0	7.83	6.32	2.04142	Up	K03695|1|0.0|783|pxb:103958612|ATP-dependent Clp protease ATP-binding subunit ClpB	-	-	-	gi|593801030|ref|XP_007163552.1|/0/hypothetical protein PHAVU_001G243900g [Phaseolus vulgaris]
CL653.Contig2_peanut	840	0.2	0.98	3.8	2.07	2.03922	Up	-	-	-	-	gi|734386857|gb|KHN25081.1|/4.33165e-12/hypothetical protein glysoja_027495 [Glycine soja]
CL8525.Contig1_peanut	450	0.36	2.06	4.4	7.43	2.02868	Up	-	-	-	-	gi|947121564|gb|KRH69770.1|/1.05179e-76/hypothetical protein GLYMA_02G047200 [Glycine max]
CL8775.Contig1_peanut	2464	0.77	0	1.64	1.58	2.02593	Up	K11420|1|0.0|1410|aip:107629193|euchromatic histone-lysine N-methyltransferase [EC:2.1.1.43]	-	-	-	gi|470129246|ref|XP_004300536.1|/0/PREDICTED: histone-lysine N-methyltransferase, H3 lysine-9 specific SUVH6 [Fragaria vesca subsp. vesca]
CL6153.Contig1_peanut	1221	0	1.64	2.83	4.7	2.02295	Up	K01240|1|1e-38|161|ota:Ot05g02230|uridine nucleosidase [EC:3.2.2.3];K09650|2|2e-08|61.2|ccp:CHC_T00004116001|rhomboid-like protein [EC:3.4.21.105]	GO:0031224//intrinsic component of membrane	GO:0004175//endopeptidase activity	-	gi|947095432|gb|KRH44017.1|/3.01961e-149/hypothetical protein GLYMA_08G185300 [Glycine max]
CL1486.Contig8_peanut	1211	0.12	2.89	6	7.3	2.02063	Up	K12608|1|7e-107|388|adu:107465119|CCR4-NOT complex subunit CAF16	-	GO:0017111//nucleoside-triphosphatase activity;GO:0032559//adenyl ribonucleotide binding	GO:0009207	gi|356535000|ref|XP_003536037.1|/1.83712e-98/PREDICTED: ABC transporter I family member 20-like [Glycine max]
CL3503.Contig1_peanut	366	5.43	6.46	18.85	31.23	2.02058	Up	K15718|1|2e-66|251|aip:107617549|linoleate 9S-lipoxygenase [EC:1.13.11.58]	-	GO:0046914//transition metal ion binding;GO:0016702//oxidoreductase activity, acting on single donors with incorporation of molecular oxygen, incorporation of two atoms of oxygen	GO:0006633//fatty acid biosynthetic process	gi|2459611|gb|AAB71759.1|/1.51373e-59/lipoxygenase [Pisum sativum]
CL1491.Contig4_peanut	2733	2.64	0	5.84	4.42	2.01319	Up	K14486|1|0.0|800|aip:107638514|auxin response factor	-	-	-	gi|357445193|ref|XP_003592874.1|/0/auxin response factor 2 [Medicago truncatula]
CL1377.Contig3_peanut	1341	5.47	1.09	12.55	13.25	2.00944	Up	K01214|1|4e-92|339|aip:107630646|isoamylase [EC:3.2.1.68]	-	GO:0016798//hydrolase activity, acting on glycosyl bonds;GO:0043167//ion binding	GO:0044238//primary metabolic process	gi|951013319|ref|XP_014510281.1|/6.84419e-89/PREDICTED: isoamylase 1, chloroplastic [Vigna radiata var. radiata]
CL6341.Contig1_peanut	2939	1.85	0	3.97	3.25	2.0045	Up	-	-	GO:0016788//hydrolase activity, acting on ester bonds	-	gi|356519657|ref|XP_003528487.1|/0/PREDICTED: probable phosphoinositide phosphatase SAC9 [Glycine max]
CL612.Contig4_peanut	575	4.57	0	8.67	9.79	2.00402	Up	-	-	-	-	gi|255637669|gb|ACU19158.1|/6.44898e-16/unknown [Glycine max]
Unigene11142_peanut	485	1.99	3.8	10.14	14.73	2.00094	Up	-	-	-	-	-
CL2189.Contig7_peanut	2548	0.62	0	1.45	1.14	1.99801	Up	K11253|1|6e-28|127|pop:POPTR_0002s10030g|histone H3;K17508|2|1e-16|90.1|adu:107473568|protein phosphatase PTC7 [EC:3.1.3.16];K07953|3|6e-14|80.9|gra:105803619|GTP-binding protein SAR1 [EC:3.6.5.-]	-	-	-	gi|593263972|ref|XP_007134164.1|/1.45279e-123/hypothetical protein PHAVU_010G024800g [Phaseolus vulgaris]
CL10944.Contig4_peanut	1685	2.1	3.25	13.82	8.05	1.99595	Up	K08064|1|2e-141|503|adu:107461511|nuclear transcription factor Y, alpha	-	-	-	gi|571515121|ref|XP_006597203.1|/2.61319e-67/PREDICTED: nuclear transcription factor Y subunit A-3-like isoform X2 [Glycine max]
CL14.Contig3_peanut	1357	0	2.27	6.25	3.69	1.98791	Up	K03696|1|8e-07|56.2|aip:107611338|ATP-dependent Clp protease ATP-binding subunit ClpC	-	-	-	gi|828335572|ref|XP_012575443.1|/6.4073e-26/PREDICTED: uncharacterized protein LOC101515413 isoform X2 [Cicer arietinum]
CL12647.Contig3_peanut	1129	0	1.76	3.27	4.63	1.98608	Up	K00763|1|5e-147|521|aip:107627386|nicotinate phosphoribosyltransferase [EC:6.3.4.21]	GO:0044424	GO:0016763//transferase activity, transferring pentosyl groups	GO:0019359//nicotinamide nucleotide biosynthetic process;GO:0019357//nicotinate nucleotide biosynthetic process	gi|593785751|ref|XP_007155916.1|/4.75324e-138/hypothetical protein PHAVU_003G243000g [Phaseolus vulgaris]
Unigene11270_peanut	616	0.77	6.37	14.65	15.65	1.98083	Up	K01623|1|1e-12|73.9|pda:103722777|fructose-bisphosphate aldolase, class I [EC:4.1.2.13]	-	-	-	gi|920698228|gb|KOM41453.1|/6.8758e-57/hypothetical protein LR48_Vigan04g165100 [Vigna angularis]
CL2296.Contig5_peanut	2455	0.54	0	0.94	1.33	1.97599	Up	K08867|1|0.0|1244|adu:107491925|WNK lysine deficient protein kinase [EC:2.7.11.1]	-	GO:0016301//kinase activity	-	gi|947057030|gb|KRH06436.1|/0/hypothetical protein GLYMA_16G022600 [Glycine max]
CL11459.Contig2_peanut	600	5.25	0	11.14	9.35	1.96938	Up	-	-	-	-	-
Unigene31451_peanut	224	3.18	3.02	17.75	9.82	1.96664	Up	-	-	-	-	-
CL2584.Contig24_peanut	890	2.95	0	5.85	5.68	1.95782	Up	-	-	-	-	gi|593700811|ref|XP_007150829.1|/5.97706e-23/hypothetical protein PHAVU_005G184200g [Phaseolus vulgaris]
CL443.Contig2_peanut	3247	14.59	15.38	50.7	64.71	1.95346	Up	K08233|1|2e-54|215|aly:ARALYDRAFT_320178|polyneuridine-aldehyde esterase [EC:3.1.1.78]	GO:0016020//membrane	GO:0016491//oxidoreductase activity;GO:0005215//transporter activity	GO:0006810//transport	gi|950977602|ref|XP_014501519.1|/0/PREDICTED: monosaccharide-sensing protein 2 [Vigna radiata var. radiata]
CL6574.Contig2_peanut	1112	0.97	0.85	2.59	4.96	1.95311	Up	-	-	-	-	gi|965658522|dbj|BAT74941.1|/9.99514e-48/hypothetical protein VIGAN_01272400 [Vigna angularis var. angularis]
CL4061.Contig2_peanut	1039	0	2.41	4.71	5.67	1.95264	Up	K07300|1|1e-13|78.2|vcn:VOLCADRAFT_107961|Ca2+:H+ antiporter	GO:0044424	GO:0005319//lipid transporter activity;GO:0008289//lipid binding	GO:0006869//lipid transport	gi|920698219|gb|KOM41444.1|/1.20009e-84/hypothetical protein LR48_Vigan04g164200 [Vigna angularis]
CL1859.Contig2_peanut	2349	0	5.11	9.31	11.57	1.94836	Up	-	-	-	-	gi|734318243|gb|KHN03046.1|/0/hypothetical protein glysoja_009912 [Glycine soja]
CL5427.Contig14_peanut	1993	0	2.17	5.64	3.44	1.9469	Up	K18010|1|0.0|882|adu:107474464|7-hydroxymethyl chlorophyll a reductase [EC:1.17.7.2]	-	-	-	gi|356534864|ref|XP_003535971.1|/0/PREDICTED: 7-hydroxymethyl chlorophyll a reductase, chloroplastic [Glycine max]
CL3236.Contig7_peanut	3174	0.9	0	1.41	2.05	1.94664	Up	K16055|1|0.0|1703|adu:107467382|trehalose 6-phosphate synthase/phosphatase [EC:2.4.1.15 3.1.3.12]	-	-	GO:0005991//trehalose metabolic process	gi|920693065|gb|KOM36290.1|/0/hypothetical protein LR48_Vigan02g244000 [Vigna angularis]
CL3704.Contig3_peanut	1261	0	2.77	5.54	6.14	1.94611	Up	-	-	-	-	gi|920680835|gb|KOM27679.1|/7.43672e-66/hypothetical protein LR48_Vigan442s011500 [Vigna angularis]
CL1666.Contig5_peanut	2171	2.63	0	5.84	3.94	1.93525	Up	-	-	-	-	gi|356561877|ref|XP_003549203.1|/2.63243e-179/PREDICTED: uncharacterized protein LOC100803746 [Glycine max]
CL10944.Contig3_peanut	1714	6.38	2.18	18.89	13.05	1.93018	Up	K08064|1|8e-142|504|adu:107461511|nuclear transcription factor Y, alpha	-	-	-	gi|571515121|ref|XP_006597203.1|/7.71677e-67/PREDICTED: nuclear transcription factor Y subunit A-3-like isoform X2 [Glycine max]
Unigene29677_peanut	4619	2.71	1.47	7.57	8.1	1.92895	Up	K14548|1|0.0|1516|aip:107605591|U3 small nucleolar RNA-associated protein 4	-	-	-	gi|356552266|ref|XP_003544489.1|/0/PREDICTED: cirhin-like isoform X2 [Glycine max]
Unigene11382_peanut	409	14.8	26.3	77.69	80	1.91456	Up	K01610|1|9e-33|139|aip:107642311|phosphoenolpyruvate carboxykinase (ATP) [EC:4.1.1.49]	GO:0044424	GO:0004611//phosphoenolpyruvate carboxykinase activity;GO:0032559//adenyl ribonucleotide binding	GO:0006006//glucose metabolic process	gi|356531401|ref|XP_003534266.1|/2.03903e-24/PREDICTED: phosphoenolpyruvate carboxykinase [ATP]-like [Glycine max]
CL2712.Contig10_peanut	8022	0	0.33	0.63	0.71	1.89507	Up	K00264|1|0.0|3525|adu:107460477|glutamate synthase (NADPH/NADH) [EC:1.4.1.13 1.4.1.14]	-	-	-	gi|950990917|ref|XP_014504413.1|/0/PREDICTED: glutamate synthase [NADH], amyloplastic isoform X3 [Vigna radiata var. radiata]
CL3056.Contig2_peanut	380	1.74	2.48	6.17	11.18	1.88735	Up	-	-	-	-	gi|593328542|ref|XP_007137698.1|/3.31786e-06/hypothetical protein PHAVU_009G148200g [Phaseolus vulgaris]
CL11042.Contig1_peanut	1080	1.57	0.68	3.2	5.45	1.88511	Up	-	-	-	-	-
CL11178.Contig2_peanut	3953	1.94	0.95	5.79	4.77	1.88369	Up	K01595|1|2e-114|415|pda:103701209|phosphoenolpyruvate carboxylase [EC:4.1.1.31]	-	-	-	gi|734329744|gb|KHN06399.1|/0/Protein SCAR1 [Glycine soja]
CL8492.Contig3_peanut	953	2	1.49	8.76	4.62	1.88203	Up	-	-	-	-	gi|951034705|ref|XP_014516107.1|/3.79102e-18/PREDICTED: inactive protein kinase SELMODRAFT_444075 [Vigna radiata var. radiata]
CL3472.Contig6_peanut	438	1.82	1.75	9.24	5.29	1.87617	Up	K00826|1|7e-13|73.2|adu:107480597|branched-chain amino acid aminotransferase [EC:2.6.1.42]	-	GO:0008483//transaminase activity	GO:0006520//cellular amino acid metabolic process	gi|641849012|gb|KDO67887.1|/1.85685e-09/hypothetical protein CISIN_1g047617mg [Citrus sinensis]
CL2036.Contig11_peanut	3286	2.88	0	4.38	5.64	1.86582	Up	K10406|1|2e-12|76.6|obr:102711596|kinesin family member C2/C3	-	-	-	gi|955382981|ref|XP_014625948.1|/2.8097e-85/PREDICTED: putative WEB family protein At1g65010, chloroplastic isoform X1 [Glycine max]
CL12511.Contig2_peanut	4164	0	3.05	5.88	5.89	1.86536	Up	K19027|1|0.0|2187|aip:107612622|zinc finger FYVE domain-containing protein 26	-	-	-	gi|950974517|ref|XP_014500926.1|/0/PREDICTED: uncharacterized protein LOC106761863 isoform X2 [Vigna radiata var. radiata]
CL3069.Contig4_peanut	2506	0	1.23	2.15	2.73	1.85549	Up	K15601|1|3e-85|231|jcu:105650086|lysine-specific demethylase 3 [EC:1.14.11.-];K15813|5|2e-16|89.0|mdm:103426165|beta-amyrin synthase [EC:5.4.99.39]	-	-	-	gi|828337350|ref|XP_012567315.1|/0/PREDICTED: CSC1-like protein At3g54510 [Cicer arietinum]
CL465.Contig1_peanut	1644	0.67	0.44	2.72	1.61	1.85507	Up	K01188|1|0.0|953|aip:107628997|beta-glucosidase [EC:3.2.1.21]	-	-	-	gi|356538915|ref|XP_003537946.1|/0/PREDICTED: beta-glucosidase 12-like [Glycine max]
CL10596.Contig4_peanut	191	1.93	8.25	16.64	24.81	1.85293	Up	K10999|1|3e-21|100|aip:107639107|cellulose synthase A [EC:2.4.1.12]	GO:0031224//intrinsic component of membrane	GO:0016759//cellulose synthase activity;GO:0046914//transition metal ion binding	GO:0045229//external encapsulating structure organization;GO:0009250//glucan biosynthetic process	gi|922386256|ref|XP_003594882.2|/1.79556e-20/cellulose synthase-like protein [Medicago truncatula]
CL1405.Contig2_peanut	567	8.87	0	13.16	17.94	1.85083	Up	K16904|1|6e-32|137|aip:107619257|dCTP diphosphatase [EC:3.6.1.12]	-	-	-	gi|734437712|gb|KHN48716.1|/1.2647e-16/dCTP pyrophosphatase 1 [Glycine soja]
Unigene15989_peanut	1774	3.52	5.73	13.01	20.71	1.8477	Up	K05909|1|0.0|1129|aip:107639517|laccase [EC:1.10.3.2]	GO:0005576//extracellular region	GO:0046914//transition metal ion binding;GO:0016682//oxidoreductase activity, acting on diphenols and related substances as donors, oxygen as acceptor	GO:0009808//lignin metabolic process	gi|950955567|ref|XP_014496664.1|/0/PREDICTED: laccase-17-like [Vigna radiata var. radiata]
CL4866.Contig1_peanut	1405	3.14	0	6.5	4.54	1.84555	Up	K14050|1|4e-13|77.0|aly:ARALYDRAFT_897119|geranylgeranyl transferase type-2 subunit alpha [EC:2.5.1.60];K10457|2|5e-09|63.5|cic:CICLE_v10011220mg|kelch-like protein 20	-	-	-	gi|593328334|ref|XP_007137594.1|/2.79402e-157/hypothetical protein PHAVU_009G139400g [Phaseolus vulgaris]
Unigene9541_peanut	1047	2.07	6.89	18.16	15.21	1.84182	Up	K02882|1|3e-10|67.0|adu:107496420|large subunit ribosomal protein L18Ae	-	-	-	gi|357512051|ref|XP_003626314.1|/6.84666e-96/basic 7S globulin-like protein [Medicago truncatula]
CL12151.Contig1_peanut	3419	0.95	1.25	3.99	4.02	1.8399	Up	K15198|1|0.0|1480|aip:107643183|transcription factor TFIIIB component B''	-	-	-	gi|734409030|gb|KHN35137.1|/0/Transcription factor TFIIIB component B'' [Glycine soja]
CL5011.Contig4_peanut	3297	2.49	0.86	5.86	5.86	1.83851	Up	K17964|1|3e-39|165|smo:SELMODRAFT_424099|leucine-rich PPR motif-containing protein, mitochondrial	-	-	-	gi|955379216|ref|XP_014625206.1|/1.08624e-174/PREDICTED: putative pentatricopeptide repeat-containing protein At1g16830 isoform X1 [Glycine max]
CL943.Contig18_peanut	1708	0.61	1.85	5.41	3.89	1.83478	Up	-	-	-	-	-
CL9007.Contig1_peanut	2254	1.18	1.23	3.25	5.51	1.82766	Up	K12598|1|0.0|1155|aip:107635764|ATP-dependent RNA helicase DOB1 [EC:3.6.4.13]	-	GO:0032559//adenyl ribonucleotide binding;GO:0042623//ATPase activity, coupled	-	gi|734386436|gb|KHN24961.1|/0/Superkiller viralicidic activity 2-like 2 [Glycine soja]
CL7723.Contig1_peanut	1823	2.25	0	3.39	4.39	1.82446	Up	K20347|1|2e-120|434|aip:107645211|p24 family protein beta-1	GO:0031224//intrinsic component of membrane	-	GO:0051234//establishment of localization	gi|356570600|ref|XP_003553473.1|/1.46515e-95/PREDICTED: transmembrane emp24 domain-containing protein p24beta3-like [Glycine max]
CL895.Contig4_peanut	4026	3.63	0	6.08	6.13	1.82259	Up	K17422|1|0.0|860|mtr:MTR_5g045910|large subunit ribosomal protein L41;K13420|2|6e-141|503|cit:102618529|LRR receptor-like serine/threonine-protein kinase FLS2 [EC:2.7.11.1];K00924|3|1e-139|499|brp:103838950|	-	-	-	gi|951044784|ref|XP_014518743.1|/0/PREDICTED: probable LRR receptor-like serine/threonine-protein kinase At4g26540 [Vigna radiata var. radiata]
CL11060.Contig2_peanut	2702	0.02	16.02	28.19	31.25	1.82171	Up	K15306|1|1e-85|319|adu:107491598|Ran-binding protein 1	-	-	GO:0006810//transport	gi|356576095|ref|XP_003556169.1|/2.06259e-75/PREDICTED: ran-binding protein 1 homolog b [Glycine max]
CL9308.Contig2_peanut	972	4.04	0	7.01	6.97	1.81915	Up	-	-	-	-	-
Unigene26946_peanut	1404	0.58	1.13	4.29	2.21	1.81528	Up	K13173|1|4e-31|137|aip:107614006|arginine and glutamate-rich protein 1	-	-	-	gi|571451520|ref|XP_006578761.1|/7.36864e-25/PREDICTED: uncharacterized protein At1g10890-like [Glycine max]
CL4265.Contig1_peanut	1361	1.56	1.47	6.68	4.24	1.80332	Up	K16222|1|7e-21|102|brp:103855006|Dof zinc finger protein DOF5.5	-	-	-	gi|571524957|ref|XP_006598895.1|/1.66808e-74/PREDICTED: dof zinc finger protein DOF2.5 [Glycine max]
Unigene19984_peanut	814	2.69	0.37	4.29	6.52	1.79997	Up	-	-	-	-	-
CL4215.Contig1_peanut	4438	1.52	3.46	9.94	7.74	1.79789	Up	K15188|1|2e-145|518|gmx:100797811|cyclin T	-	-	-	gi|363807118|ref|NP_001242338.1|/9.50959e-145/uncharacterized protein LOC100797811 [Glycine max]
Unigene30816_peanut	720	3.91	0	6.9	6.69	1.79627	Up	K19613|1|1e-10|67.8|pop:POPTR_0003s19920g|leucine-rich repeat protein SHOC2	-	-	-	gi|947128198|gb|KRH76052.1|/1.51017e-17/hypothetical protein GLYMA_01G127700 [Glycine max]
CL2872.Contig14_peanut	1393	0.1	1.1	2.07	2.63	1.79142	Up	K03327|1|0.0|836|aip:107606180|multidrug resistance protein, MATE family	GO:0044464	GO:0015291//secondary active transmembrane transporter activity	GO:0015893//drug transport	gi|593268229|ref|XP_007136292.1|/0/hypothetical protein PHAVU_009G034200g [Phaseolus vulgaris]
Unigene14989_peanut	438	2.23	5.3	12.08	15.69	1.79016	Up	-	-	-	-	gi|356557669|ref|XP_003547137.1|/4.12704e-17/PREDICTED: NAC transcription factor 25-like [Glycine max]
CL565.Contig40_peanut	3532	1.71	0.55	4.22	3.46	1.78557	Up	K00140|1|3e-117|354|gmx:100796803|malonate-semialdehyde dehydrogenase (acetylating) / methylmalonate-semialdehyde dehydrogenase [EC:1.2.1.18 1.2.1.27]	-	-	-	gi|734383842|gb|KHN24132.1|/5.24987e-117/Methylmalonate-semialdehyde dehydrogenase [acylating], mitochondrial [Glycine soja]
CL5770.Contig1_peanut	1256	0	3.88	7.14	7.22	1.77948	Up	K07428|1|7e-87|322|gmx:100801959|cytochrome P450, family 4, subfamily X [EC:1.14.14.1];K07426|5|4e-85|316|csv:101207867|cytochrome P450, family 4, subfamily B, polypeptide 1 [EC:1.14.14.1]	-	-	-	-
CL10667.Contig1_peanut	2425	7.07	9.36	29.29	27	1.77125	Up	-	-	-	-	gi|356565349|ref|XP_003550904.1|/0/PREDICTED: uncharacterized protein LOC100794740 [Glycine max]
CL6515.Contig2_peanut	2297	3.87	0.62	7.65	7.22	1.77086	Up	K00512|1|8e-85|316|egu:105037916|steroid 17alpha-monooxygenase / 17alpha-hydroxyprogesterone aldolase [EC:1.14.14.19 4.1.2.30]	-	GO:0016491//oxidoreductase activity;GO:0005506//iron ion binding	GO:0008152//metabolic process	gi|502133684|ref|XP_004501854.1|/3.36469e-148/PREDICTED: cytochrome P450 71A1-like [Cicer arietinum]
CL800.Contig7_peanut	2822	5.02	0.09	8.16	8.44	1.7698	Up	K16302|1|2e-156|554|vvi:100245434|metal transporter CNNM;K15449|5|8e-148|525|rcu:8288925|tRNA wybutosine-synthesizing protein 1 [EC:4.1.3.44]	-	-	-	gi|502137070|ref|XP_004502956.1|/0/PREDICTED: probable methyltransferase PMT26 [Cicer arietinum]
CL4020.Contig14_peanut	2405	0.23	1.43	2.52	3.51	1.76562	Up	-	-	-	-	gi|734399561|gb|KHN30927.1|/0/MORC family CW-type zinc finger protein 3 [Glycine soja]
CL4440.Contig8_peanut	6769	0.7	0	1.27	1.04	1.76053	Up	K16251|1|0.0|3732|adu:107462748|DNA-directed RNA polymerase V subunit 1 [EC:2.7.7.6]	-	-	-	gi|955371583|ref|XP_006598109.2|/0/PREDICTED: DNA-directed RNA polymerase V subunit 1-like [Glycine max]
CL1075.Contig4_peanut	1348	2.98	0	5	4.78	1.74394	Up	K11517|1|4e-56|219|sind:105157823|(S)-2-hydroxy-acid oxidase [EC:1.1.3.15]	-	-	-	gi|734411825|gb|KHN36211.1|/1.08954e-118/Zinc finger CCCH domain-containing protein 62 [Glycine soja]
CL6252.Contig1_peanut	778	9.65	5.56	23.31	27.16	1.743	Up	-	-	-	-	-
CL11079.Contig1_peanut	951	4.08	3.26	10.11	14.62	1.74093	Up	K15406|1|2e-62|239|bna:106451554|wax-ester synthase / diacylglycerol O-acyltransferase [EC:2.3.1.75 2.3.1.20]	-	-	-	gi|955341948|ref|XP_014617773.1|/1.03342e-108/PREDICTED: O-acyltransferase WSD1 isoform X2 [Glycine max]
CL2288.Contig7_peanut	6328	0.28	0.25	1.15	0.68	1.73903	Up	K11592|1|0.0|2178|aip:107621511|endoribonuclease Dicer [EC:3.1.26.-]	-	-	-	gi|571449308|ref|XP_006578100.1|/0/PREDICTED: endoribonuclease Dicer homolog 3a isoform X2 [Glycine max]
CL3671.Contig3_peanut	2442	1.47	0.7	4.65	2.6	1.73691	Up	K06171|1|0.0|677|gmx:100801506|nicastrin	GO:0031090//organelle membrane;GO:0043231//intracellular membrane-bounded organelle	-	-	gi|734383903|gb|KHN24148.1|/0/Nicastrin [Glycine soja]
CL4232.Contig7_peanut	1763	0.95	1.29	2.84	4.84	1.72444	Up	K17804|1|0.0|753|adu:107491755|mitochondrial import inner membrane translocase subunit TIM44	GO:0005743//mitochondrial inner membrane	GO:0008320//protein transmembrane transporter activity	GO:0015031//protein transport	gi|734385956|gb|KHN24793.1|/0/Mitochondrial import inner membrane translocase subunit TIM44 [Glycine soja]
CL6636.Contig2_peanut	2172	0	1.31	2.39	2.36	1.72017	Up	K09419|1|0.0|780|aip:107629511|heat shock transcription factor, other eukaryote	-	-	-	gi|828320465|ref|XP_012572685.1|/2.56158e-158/PREDICTED: heat stress transcription factor A-1b-like isoform X2 [Cicer arietinum]
CL5030.Contig2_peanut	1245	0	1.9	3.51	3.44	1.71834	Up	-	-	-	-	gi|357506937|ref|XP_003623757.1|/3.43711e-07/hypothetical protein MTR_7g075370 [Medicago truncatula]
CL2992.Contig6_peanut	3260	0.96	0.74	3.53	2.1	1.70691	Up	K06111|1|6e-75|283|aip:107617413|exocyst complex component 4	GO:0043234//protein complex	-	GO:0006887//exocytosis	gi|657943283|ref|XP_008363778.1|/1.82632e-65/PREDICTED: exocyst complex component SEC8 [Malus domestica]
Unigene27397_peanut	3002	0	0.62	1.21	1.09	1.70552	Up	K11674|1|3e-53|211|aip:107625285|microspherule protein 1	-	-	-	gi|571460803|ref|XP_006581807.1|/1.20047e-164/PREDICTED: target of Myb protein 1-like [Glycine max]
Unigene42499_peanut	177	14.82	38.31	90.38	88.36	1.69848	Up	-	-	-	-	-
Unigene23789_peanut	4814	0.26	0.85	1.45	2.31	1.69014	Up	K14611|1|0.0|1024|mtr:MTR_5g032020|solute carrier family 23 (nucleobase transporter), member 1/2	-	-	-	gi|734324105|gb|KHN04924.1|/0/Nucleobase-ascorbate transporter 11 [Glycine soja]
CL1811.Contig7_peanut	1784	1.83	0.3	4.09	2.75	1.68689	Up	K06962|1|1e-133|282|adu:107465713|uncharacterized protein	-	-	-	gi|593782117|ref|XP_007154099.1|/1.94393e-96/hypothetical protein PHAVU_003G090400g [Phaseolus vulgaris]
CL1382.Contig33_peanut	2105	1.75	0.19	2.65	3.5	1.68169	Up	K16280|1|9e-21|103|aly:ARALYDRAFT_488284|E3 ubiquitin-protein ligase RGLG [EC:2.3.2.27]	-	-	-	gi|965656745|dbj|BAT73164.1|/0/hypothetical protein VIGAN_01062600 [Vigna angularis var. angularis]
CL12510.Contig1_peanut	1219	3.95	2.84	9.58	12.17	1.67605	Up	K01255|1|1e-110|400|aip:107641263|leucyl aminopeptidase [EC:3.4.11.1]	GO:0043231//intracellular membrane-bounded organelle	-	-	gi|502149990|ref|XP_004507738.1|/2.94797e-104/PREDICTED: leucine aminopeptidase 1-like [Cicer arietinum]
CL939.Contig22_peanut	2493	1.1	0.44	1.86	3.07	1.67303	Up	K09659|1|2e-43|179|aip:107605280|dolichyl-phosphate mannosyltransferase polypeptide 3	-	-	-	gi|571449270|ref|XP_006578089.1|/1.739e-119/PREDICTED: pentatricopeptide repeat-containing protein At4g11690-like [Glycine max]
CL650.Contig3_peanut	2554	0.72	1.71	4.06	3.98	1.66983	Up	K06636|1|1e-13|79.7|ppp:PHYPADRAFT_79539|structural maintenance of chromosome 1	-	-	-	gi|920694989|gb|KOM38214.1|/0/hypothetical protein LR48_Vigan03g159600 [Vigna angularis]
CL10030.Contig2_peanut	645	1.47	4.44	11.96	7.98	1.66663	Up	K00279|1|4e-66|149|aip:107647926|cytokinin dehydrogenase [EC:1.5.99.12]	-	-	-	-
CL737.Contig1_peanut	1393	11.99	35.41	64.62	86.94	1.64908	Up	K01623|1|2e-56|221|pda:103722777|fructose-bisphosphate aldolase, class I [EC:4.1.2.13];K07874|2|8e-10|66.2|gmx:102668139|Ras-related protein Rab-1A	-	-	-	gi|356570708|ref|XP_003553527.1|/9.48026e-150/PREDICTED: WAT1-related protein At2g37460-like [Glycine max]
CL9846.Contig1_peanut	2094	3.61	3.97	10.55	13.23	1.6444	Up	K00889|1|0.0|944|adu:107460813|1-phosphatidylinositol-4-phosphate 5-kinase [EC:2.7.1.68]	-	-	-	-
Unigene16850_peanut	690	61.61	139.33	268.39	365.95	1.64045	Up	-	GO:0044421	-	GO:0048869//cellular developmental process;GO:0009653//anatomical structure morphogenesis	gi|359807177|ref|NP_001240852.1|/2.52164e-11/phytosulfokines 3-like precursor [Glycine max]
Unigene37377_peanut	484	3.66	8.57	15.92	23.69	1.63874	Up	-	-	-	-	-
CL345.Contig2_peanut	1688	127.7	198.78	478.49	541.61	1.6387	Up	K14641|1|0.0|789|adu:107470258|apyrase [EC:3.6.1.5]	-	-	-	gi|356560997|ref|XP_003548772.1|/1.59933e-157/PREDICTED: nucleoside-triphosphatase-like [Glycine max]
CL2696.Contig6_peanut	3468	0.81	0.17	1.74	1.31	1.6382	Up	K14442|1|0.0|961|aip:107631776|ATP-dependent RNA helicase DHX36 [EC:3.6.4.13]	-	-	-	gi|950933585|ref|XP_014512384.1|/0/PREDICTED: ATP-dependent RNA helicase DHX36 [Vigna radiata var. radiata]
CL5490.Contig1_peanut	1279	9.28	9.56	21.73	36.56	1.63332	Up	K02925|1|0.0|693|aip:107631591|large subunit ribosomal protein L3e	GO:0030529//intracellular ribonucleoprotein complex	GO:0005198//structural molecule activity	GO:0010467//gene expression	gi|955355698|ref|XP_003540543.2|/0/PREDICTED: 60S ribosomal protein L3 [Glycine max]
CL227.Contig37_peanut	1193	2.03	0.15	3.57	3.24	1.6319	Up	K14440|1|6e-34|84.3|bna:106451805|SWI/SNF-related matrix-associated actin-dependent regulator of chromatin subfamily A-like protein 1 [EC:3.6.4.12]	-	GO:0017111//nucleoside-triphosphatase activity;GO:0003676//nucleic acid binding;GO:0032559//adenyl ribonucleotide binding	-	gi|922480305|ref|XP_013638091.1|/3.34078e-33/PREDICTED: SWI/SNF-related matrix-associated actin-dependent regulator of chromatin subfamily A-like protein 1 isoform X1 [Brassica oleracea var. oleracea]
Unigene31134_peanut	228	5.44	8.88	18.96	28.04	1.63147	Up	K19613|1|2e-08|58.2|cic:CICLE_v100041741m|leucine-rich repeat protein SHOC2;K16225|3|1e-07|55.8|aly:ARALYDRAFT_683517|probable WRKY transcription factor 52;K01733|5|3e-06|50.8|aip:107610279|threonine synthase [EC:4.2.3.1]	-	-	-	gi|922386776|ref|XP_003596687.2|/1.68477e-18/disease resistance protein (TIR-NBS-LRR class), putative [Medicago truncatula]
CL1093.Contig4_peanut	5742	3.44	0.55	6.17	5.62	1.62317	Up	K08244|1|0.0|2843|adu:107481355|alpha-glucan, water dikinase [EC:2.7.9.4]	-	GO:0004672//protein kinase activity;GO:0032559//adenyl ribonucleotide binding	GO:0006796//phosphate-containing compound metabolic process	gi|356526777|ref|XP_003531993.1|/0/PREDICTED: alpha-glucan water dikinase, chloroplastic isoform X1 [Glycine max]
CL804.Contig2_peanut	3293	6.01	7.72	23.7	18.64	1.6203	Up	K12385|1|0.0|1626|aip:107609654|Niemann-Pick C1 protein	-	-	-	gi|828312555|ref|XP_012571469.1|/0/PREDICTED: Niemann-Pick C1 protein [Cicer arietinum]
CL10387.Contig2_peanut	1883	11.61	13.84	46.66	31.48	1.61607	Up	K07428|1|0.0|1053|adu:107457921|cytochrome P450, family 4, subfamily X [EC:1.14.14.1]	-	GO:0016491//oxidoreductase activity;GO:0005506//iron ion binding	GO:0008152//metabolic process	gi|356526435|ref|XP_003531823.1|/0/PREDICTED: cytochrome P450 72A15 [Glycine max]
CL10899.Contig5_peanut	1121	3.93	4.77	11.45	15.44	1.6091	Up	-	-	-	-	-
CL694.Contig9_peanut	1508	1.93	0.63	4.91	2.94	1.60682	Up	K12613|1|2e-25|95.5|adu:107491551|mRNA-decapping enzyme subunit 2 [EC:3.6.1.62]	-	GO:0005488//binding	-	gi|734404015|gb|KHN32786.1|/4.50195e-19/mRNA decapping complex subunit 2 [Glycine soja]
CL6481.Contig4_peanut	1677	8.28	6.41	18.17	26.1	1.60542	Up	K05929|1|0.0|910|adu:107481885|phosphoethanolamine N-methyltransferase [EC:2.1.1.103]	-	-	-	gi|502138045|ref|XP_004503268.1|/0/PREDICTED: phosphoethanolamine N-methyltransferase-like [Cicer arietinum]
Unigene13680_peanut	768	12.44	13.59	37.31	41.82	1.60107	Up	K14484|1|2e-71|269|aip:107624892|auxin-responsive protein IAA	GO:0043231//intracellular membrane-bounded organelle	GO:0005515//protein binding	GO:0009755//hormone-mediated signaling pathway	gi|502109838|ref|XP_004493739.1|/2.49432e-61/PREDICTED: auxin-induced protein AUX28-like [Cicer arietinum]
CL1594.Contig6_peanut	1066	2.39	2.27	5.65	8.72	1.59582	Up	K01061|1|3e-66|253|pvu:PHAVU_003G095400g|carboxymethylenebutenolidase [EC:3.1.1.45]	-	GO:0003824//catalytic activity	-	gi|388504490|gb|AFK40311.1|/1.13392e-77/unknown [Lotus japonicus]
CL2280.Contig3_peanut	3462	0.73	0.37	2.12	1.25	1.59182	Up	K15271|1|1e-64|249|spen:107010152|ATP-dependent DNA helicase HFM1/MER3 [EC:3.6.4.12]	-	-	-	gi|734433763|gb|KHN46962.1|/0/Pentatricopeptide repeat-containing protein, mitochondrial [Glycine soja]
CL9632.Contig2_peanut	1615	45.43	87.74	198.32	206.62	1.59079	Up	K01723|1|0.0|958|adu:107476727|hydroperoxide dehydratase [EC:4.2.1.92]	-	GO:0016491//oxidoreductase activity;GO:0005506//iron ion binding	-	gi|947080752|gb|KRH29541.1|/0/hypothetical protein GLYMA_11G122700 [Glycine max]
CL1392.Contig3_peanut	3434	2.04	1.81	5.84	5.74	1.58711	Up	K14638|1|1e-166|588|aip:107632109|solute carrier family 15 (peptide/histidine transporter), member 3/4	-	-	-	gi|502141746|ref|XP_004504618.1|/3.22355e-153/PREDICTED: protein NRT1/ PTR FAMILY 8.3 [Cicer arietinum]
Unigene818_peanut	1418	2.46	2.46	8.87	6.09	1.58206	Up	-	-	-	-	-
CL3550.Contig13_peanut	1839	2.79	0.26	4.54	4.29	1.56659	Up	K03977|1|4e-51|199|dosa:Os11t0638000-01|GTPase;K06611|3|1e-42|176|aip:107646064|stachyose synthetase [EC:2.4.1.67]	-	-	-	gi|965603595|dbj|BAT90772.1|/6.19e-56/hypothetical protein VIGAN_06205700 [Vigna angularis var. angularis]
CL1093.Contig2_peanut	5909	5.34	2.28	10.58	11.36	1.56521	Up	K08244|1|0.0|2843|adu:107481355|alpha-glucan, water dikinase [EC:2.7.9.4]	-	GO:0004672//protein kinase activity;GO:0032559//adenyl ribonucleotide binding	GO:0006796//phosphate-containing compound metabolic process	gi|356526777|ref|XP_003531993.1|/0/PREDICTED: alpha-glucan water dikinase, chloroplastic isoform X1 [Glycine max]
CL7275.Contig2_peanut	2276	3.49	7.24	14.32	17.77	1.55806	Up	K08150|1|0.0|1033|adu:107482922|MFS transporter, SP family, solute carrier family 2 (myo-inositol transporter), member 13	-	-	-	gi|356532347|ref|XP_003534735.1|/0/PREDICTED: inositol transporter 4 [Glycine max]
CL2882.Contig1_peanut	1294	1.33	1.17	4.68	2.96	1.55797	Up	K18551|1|2e-156|553|aip:107617759|pyrimidine and pyridine-specific 5'-nucleotidase [EC:3.1.3.-]	-	GO:0003824//catalytic activity	-	gi|359807448|ref|NP_001241392.1|/8.13808e-116/uncharacterized protein LOC100814291 [Glycine max]
CL5054.Contig2_peanut	1765	4.12	3.54	8.14	14.32	1.55541	Up	K14399|1|3e-42|174|csl:COCSUDRAFT_47181|polyribonucleotide 5'-hydroxyl-kinase [EC:2.7.1.78];K02433|2|7e-14|80.1|apro:F751_6020|aspartyl-tRNA(Asn)/glutamyl-tRNA(Gln) amidotransferase subunit A [EC:6.3.5.6 6.3.5.7];K19996|3|2e-11|71.6|mtr:MTR_4g033435|phosphatidylinositol transfer protein SFH5	-	-	-	gi|356552864|ref|XP_003544782.1|/2.14382e-136/PREDICTED: random slug protein 5-like [Glycine max]
Unigene15607_peanut	1710	3.92	3.31	8.16	13.05	1.55412	Up	-	-	-	-	gi|388516205|gb|AFK46164.1|/0/unknown [Lotus japonicus]
Unigene12060_peanut	312	20.55	57.69	141.82	91.95	1.54237	Up	K08235|1|4e-37|153|adu:107461886|xyloglucan:xyloglucosyl transferase [EC:2.4.1.207]	-	-	-	gi|947073946|gb|KRH22837.1|/1.461e-30/hypothetical protein GLYMA_13G322500 [Glycine max]
CL3956.Contig3_peanut	2354	1.19	0.47	2.05	2.8	1.539	Up	-	-	-	-	gi|356560365|ref|XP_003548463.1|/0/PREDICTED: uncharacterized protein LOC100777508 isoform X1 [Glycine max]
CL8959.Contig1_peanut	759	19.83	20.17	62.24	53.46	1.53479	Up	K09338|1|9e-50|197|aip:107642673|homeobox-leucine zipper protein	-	GO:0003677//DNA binding	GO:0006351//transcription, DNA-templated	gi|734352002|gb|KHN13024.1|/5.68538e-42/Homeobox-leucine zipper protein HAT22 [Glycine soja]
CL4374.Contig2_peanut	3093	2.23	5.41	12.35	10.23	1.53265	Up	K04424|1|0.0|1712|adu:107495564|sterile alpha motif and leucine zipper containing kinase AZK [EC:2.7.11.25]	-	-	-	gi|356554074|ref|XP_003545374.1|/0/PREDICTED: serine/threonine-protein kinase EDR1 [Glycine max]
CL8979.Contig2_peanut	1236	9.45	10.3	24.75	32.09	1.52559	Up	K16040|1|6e-99|362|vvi:100233030|trans-resveratrol di-O-methyltransferase [EC:2.1.1.240];K13262|2|5e-81|302|vvi:100243529|isoflavone-7-O-methyltransferase [EC:2.1.1.150];K13259|3|6e-75|282|mtr:MTR_4g088190|2,7,4'-trihydroxyisoflavanone 4'-O-methyltransferase / isoflavone 4'-O-methyltransferase [EC:2.1.1.212 2.1.1.46]	-	-	-	gi|356577865|ref|XP_003557042.1|/3.91719e-120/PREDICTED: trans-resveratrol di-O-methyltransferase-like [Glycine max]
Unigene17677_peanut	1584	17.51	19.99	40.9	66.59	1.52474	Up	K13195|1|1e-17|92.4|gmx:100305467|cold-inducible RNA-binding protein;K13098|3|3e-17|90.9|sot:102588476|RNA-binding protein FUS	-	-	-	gi|947075628|gb|KRH24468.1|/1.07823e-22/hypothetical protein GLYMA_12G043000 [Glycine max]
CL740.Contig25_peanut	7159	1.84	3.32	7.1	7.87	1.52272	Up	K14486|1|0.0|1116|adu:107480759|auxin response factor	-	-	-	gi|356548656|ref|XP_003542716.1|/0/PREDICTED: auxin response factor 3-like isoform X1 [Glycine max]
CL8751.Contig2_peanut	549	16.88	3.15	26.65	29.12	1.52177	Up	-	-	-	-	gi|571486692|ref|XP_006590432.1|/2.85178e-39/PREDICTED: uncharacterized protein LOC100792668 isoform X1 [Glycine max]
CL3026.Contig5_peanut	1810	6.78	5.29	20.55	13.88	1.52159	Up	-	-	-	-	gi|356533259|ref|XP_003535183.1|/1.92098e-162/PREDICTED: ACT domain-containing protein ACR10-like [Glycine max]
Unigene30847_peanut	3577	0.82	0.38	2.13	1.33	1.51753	Up	K13071|1|8e-167|589|aip:107629280|pheophorbide a oxygenase [EC:1.14.15.17]	-	GO:0016491//oxidoreductase activity;GO:0051536//iron-sulfur cluster binding	-	gi|502145563|ref|XP_004506081.1|/9.19699e-135/PREDICTED: pheophorbide a oxygenase, chloroplastic [Cicer arietinum]
CL7975.Contig2_peanut	2987	4.21	2.45	8.94	9.84	1.51697	Up	K15095|1|1e-13|80.1|bdi:100839967|(+)-neomenthol dehydrogenase [EC:1.1.1.208]	-	-	-	gi|920689744|gb|KOM33727.1|/0/hypothetical protein LR48_Vigan01g328300 [Vigna angularis]
Unigene17247_peanut	640	4.69	9.89	20.09	22.66	1.51354	Up	-	-	-	-	-
CL10669.Contig1_peanut	1176	4.31	4.57	10.6	14.91	1.51266	Up	-	-	-	-	gi|388493994|gb|AFK35063.1|/5.49418e-76/unknown [Lotus japonicus]
Unigene17443_peanut	377	10.28	39.93	62.36	85.04	1.50999	Up	-	-	-	-	-
CL7273.Contig1_peanut	1090	48.42	89.96	189.28	207.22	1.5062	Up	-	-	-	-	gi|351721833|ref|NP_001236455.1|/3.10679e-46/uncharacterized protein LOC547691 [Glycine max]
CL6951.Contig4_peanut	4627	3.28	2.36	7.79	8.04	1.50423	Up	K13094|1|0.0|1366|aip:107614009|RNA-binding protein 5/10	-	-	-	gi|947096781|gb|KRH45366.1|/0/hypothetical protein GLYMA_08G266700 [Glycine max]
CL5254.Contig3_peanut	2009	6.61	1	10.65	10.12	1.50405	Up	K00876|1|1e-12|76.3|pvu:PHAVU_003G210100g|uridine kinase [EC:2.7.1.48]	-	GO:0009975//cyclase activity;GO:0032559//adenyl ribonucleotide binding;GO:0019206//nucleoside kinase activity	GO:0006164//purine nucleotide biosynthetic process;GO:0006796//phosphate-containing compound metabolic process	gi|734397034|gb|KHN29899.1|/0/Uridine-cytidine kinase C [Glycine soja]
CL8.Contig6_peanut	2621	1.33	2.09	5.94	3.94	1.50274	Up	K03097|1|3e-13|78.6|aip:107623262|casein kinase II subunit alpha [EC:2.7.11.1];K11111|2|4e-07|58.2|sita:101754071|telomeric repeat-binding factor 2;K03255|4|8e-07|57.4|smo:SELMODRAFT_442478|protein TIF31	-	GO:0003676//nucleic acid binding	-	gi|593266564|ref|XP_007135460.1|/0/hypothetical protein PHAVU_010G131400g [Phaseolus vulgaris]
CL3063.Contig1_peanut	1358	1.96	0.71	4.66	2.99	1.5025	Up	K14664|1|1e-136|487|aip:107612802|IAA-amino acid hydrolase [EC:3.5.1.-]	-	GO:0016811//hydrolase activity, acting on carbon-nitrogen (but not peptide) bonds, in linear amides	-	gi|947074455|gb|KRH23346.1|/4.78232e-114/hypothetical protein GLYMA_13G352400 [Glycine max]
CL4535.Contig1_peanut	1538	0.81	1.78	3.22	4.44	1.49848	Up	K12951|1|7e-31|136|smo:SELMODRAFT_448085|cation-transporting P-type ATPase D [EC:3.6.3.-]	-	GO:0003824//catalytic activity;GO:0046914//transition metal ion binding	-	gi|356576735|ref|XP_003556485.1|/1.84405e-40/PREDICTED: guanine deaminase [Glycine max]
CL164.Contig3_peanut	1289	305.49	280.91	648.98	986.59	1.49659	Up	K13051|1|0.0|658|aip:107605633|beta-aspartyl-peptidase (threonine type) [EC:3.4.19.5]	-	GO:0016811//hydrolase activity, acting on carbon-nitrogen (but not peptide) bonds, in linear amides	-	gi|356564147|ref|XP_003550318.1|/2.31395e-171/PREDICTED: probable isoaspartyl peptidase/L-asparaginase 2 [Glycine max]
CL1165.Contig4_peanut	2665	1.64	2.38	7	4.52	1.49204	Up	K09291|1|5e-07|58.2|cam:101503894|nucleoprotein TPR	-	-	-	gi|356499610|ref|XP_003518631.1|/0/PREDICTED: lisH domain and HEAT repeat-containing protein KIAA1468 isoform X3 [Glycine max]
Unigene19425_peanut	1595	5.26	6.66	19.37	14.4	1.49176	Up	K01876|1|1e-18|95.9|egr:104440434|aspartyl-tRNA synthetase [EC:6.1.1.12];K08332|2|1e-16|89.0|smo:SELMODRAFT_61948|vacuolar protein 8;K10260|4|2e-13|78.6|cre:CHLREDRAFT_205525|F-box and WD-40 domain protein 7	-	-	-	gi|502137040|ref|XP_004502944.1|/1.09957e-152/PREDICTED: U-box domain-containing protein 25-like [Cicer arietinum]
CL11698.Contig3_peanut	4913	0.43	1.6	3	2.91	1.48939	Up	K18995|1|0.0|1337|adu:107458730|ATP-dependent RNA helicase DHX29 [EC:3.6.4.13]	-	-	-	gi|571532402|ref|XP_006600259.1|/0/PREDICTED: ATP-dependent RNA helicase DHX36 isoform X1 [Glycine max]
CL8113.Contig3_peanut	1946	2.45	1.21	5.76	4.43	1.4828	Up	K07409|1|3e-171|602|pda:103715852|cytochrome P450, family 1, subfamily A, polypeptide 2 [EC:1.14.14.1];K00517|2|1e-146|521|cit:102629694|	-	GO:0005506//iron ion binding;GO:0003824//catalytic activity	GO:0008152//metabolic process	gi|356525156|ref|XP_003531193.1|/0/PREDICTED: cytochrome P450 78A5-like [Glycine max]
CL5863.Contig2_peanut	969	9.23	6.37	20.12	22.92	1.47577	Up	K09264|1|5e-33|142|ppp:PHYPADRAFT_235327|MADS-box transcription factor, plant	-	-	-	-
Unigene17444_peanut	214	5.45	14.55	24.57	34.1	1.47396	Up	-	-	-	-	-
CL6046.Contig1_peanut	472	28.66	10.89	51.39	55.75	1.47235	Up	-	-	-	-	-
CL6545.Contig1_peanut	1045	4.48	5.78	11.75	16.9	1.46504	Up	K01184|1|5e-07|56.2|pmum:103339044|polygalacturonase [EC:3.2.1.15]	-	-	GO:0050896//response to stimulus	gi|356552957|ref|XP_003544826.1|/2.21274e-78/PREDICTED: universal stress protein G [Glycine max]
Unigene53783_peanut	205	7.95	18.51	32.32	43.69	1.46011	Up	-	-	-	-	-
Unigene31017_peanut	2433	15.63	38.85	74.37	77.07	1.45265	Up	K17469|1|0.0|1174|adu:107469248|sulfate transporter 2, low-affinity	-	-	-	gi|356569257|ref|XP_003552820.1|/0/PREDICTED: sulfate transporter 2.1-like [Glycine max]
Unigene21813_peanut	2010	8.09	10.15	24.98	25.01	1.45131	Up	K13422|1|5e-142|506|gmx:100804965|transcription factor MYC2	-	-	-	gi|734361955|gb|KHN15898.1|/1.16563e-141/Transcription factor bHLH14 [Glycine soja]
Unigene17442_peanut	456	84.21	206.46	372.41	433.61	1.44992	Up	-	-	-	-	gi|734324568|gb|KHN05143.1|/7.83525e-32/MLP-like protein 43 [Glycine soja]
CL257.Contig1_peanut	1327	7.35	3.69	11.82	17.79	1.44834	Up	K02510|1|2e-12|74.7|cvr:CHLNCDRAFT_134309|4-hydroxy-2-oxoheptanedioate aldolase [EC:4.1.2.52]	-	-	-	gi|488461518|emb|CCW28852.1|/4.12152e-171/putative HpcH/HpaI aldolase/citrate lyase [Arachis duranensis]
Unigene14537_peanut	244	11.48	20.5	40.85	48.81	1.44732	Up	K13946|1|2e-40|164|aip:107639482|auxin influx carrier (AUX1 LAX family)	GO:0031224//intrinsic component of membrane	-	-	gi|57867899|gb|AAW57318.1|/2.31509e-39/auxin influx protein [Populus tomentosa]
Unigene8245_peanut	302	26.37	14.43	61.03	49.15	1.447	Up	-	-	-	-	-
Unigene25929_peanut	663	2.14	4.31	7.74	10.55	1.44165	Up	K17470|1|2e-109|395|aip:107606121|sulfate transporter 1, high-affinity	-	-	-	gi|357489361|ref|XP_003614968.1|/2.16578e-102/high affinity sulfate transporter [Medicago truncatula]
CL9236.Contig1_peanut	2939	1.16	1.11	2.28	3.92	1.4389	Up	K04730|1|6e-167|589|mdm:103400275|interleukin-1 receptor-associated kinase 1 [EC:2.7.11.1]	-	-	-	gi|947104926|gb|KRH53309.1|/0/hypothetical protein GLYMA_06G117900 [Glycine max]
Unigene17754_peanut	1063	27.46	53.01	118.47	101.84	1.43675	Up	K13248|1|9e-154|543|aip:107619345|pyridoxal phosphate phosphatase PHOSPHO2 [EC:3.1.3.74]	-	GO:0042578//phosphoric ester hydrolase activity	GO:0006796//phosphate-containing compound metabolic process	gi|356526037|ref|XP_003531626.1|/9.70813e-122/PREDICTED: inorganic pyrophosphatase 2-like [Glycine max]
CL7832.Contig1_peanut	3745	2.91	4.22	11.33	8.12	1.43467	Up	K17604|1|1e-113|412|adu:107473504|zinc finger SWIM domain-containing protein 3	-	-	-	gi|147772141|emb|CAN64548.1|/3.93345e-136/hypothetical protein VITISV_026047 [Vitis vinifera]
Unigene16532_peanut	666	35.06	37.91	85.97	110.35	1.43331	Up	K00434|1|2e-46|186|obr:102718860|L-ascorbate peroxidase [EC:1.11.1.11];K01183|2|1e-21|103|mtr:MTR_3g118390|chitinase [EC:3.2.1.14]	GO:0016020//membrane	GO:0004553//hydrolase activity, hydrolyzing O-glycosyl compounds	GO:0009699//phenylpropanoid biosynthetic process;GO:0006970//response to osmotic stress;GO:0006026	gi|357449033|ref|XP_003594792.1|/5.09367e-67/Chitinase [Medicago truncatula]
CL5297.Contig1_peanut	1661	2.12	4.16	9.4	7.93	1.43134	Up	-	-	-	-	gi|356551538|ref|XP_003544131.1|/9.03472e-97/PREDICTED: uncharacterized protein At2g39920-like isoform X3 [Glycine max]
CL2555.Contig21_peanut	3975	3.22	3.4	9	8.8	1.4287	Up	K20296|1|0.0|1052|adu:107464913|vacuolar protein sorting-associated protein 51	-	-	-	gi|951029788|ref|XP_014514742.1|/0/PREDICTED: vacuolar protein sorting-associated protein 51 homolog [Vigna radiata var. radiata]
CL2772.Contig4_peanut	1704	5.66	1.4	10.6	7.85	1.42412	Up	K11446|1|6e-07|57.0|mis:MICPUN_105736|histone demethylase JARID1 [EC:1.14.11.-]	-	-	-	gi|947080169|gb|KRH28958.1|/3.63279e-109/hypothetical protein GLYMA_11G088400 [Glycine max]
CL2582.Contig6_peanut	3387	1.21	1.06	3.79	2.3	1.41569	Up	K11366|1|1e-176|621|adu:107495599|ubiquitin carboxyl-terminal hydrolase 22/27/51 [EC:3.4.19.12]	-	GO:0008233//peptidase activity;GO:0046872//metal ion binding	-	gi|947066611|gb|KRH15754.1|/3.28586e-150/hypothetical protein GLYMA_14G109000 [Glycine max]
Unigene29367_peanut	1412	1.74	0.9	4.39	2.73	1.4124	Up	K01166|1|7e-43|176|sbi:SORBI_03g042630|ribonuclease T2 [EC:3.1.27.1];K01183|2|2e-19|97.8|cam:101495915|chitinase [EC:3.2.1.14]	-	-	-	gi|571491186|ref|XP_006591821.1|/1.97844e-102/PREDICTED: uncharacterized protein LOC100306428 isoform X1 [Glycine max]
Unigene30056_peanut	820	4.38	2.96	8.27	11.27	1.40558	Up	K06966|1|3e-07|56.6|mdm:103430322|uncharacterized protein	-	-	-	gi|674955452|emb|CDX78180.1|/8.91051e-07/BnaA09g33750D [Brassica napus]
CL2472.Contig3_peanut	1726	1.64	3.23	8.23	5.03	1.40526	Up	K12900|1|2e-20|101|aip:107626196|FUS-interacting serine-arginine-rich protein 1	-	GO:0005488//binding	-	gi|388494870|gb|AFK35501.1|/2.22552e-21/unknown [Medicago truncatula]
CL3846.Contig1_peanut	1908	95.34	88.62	219.79	261.7	1.40277	Up	K07560|1|2e-33|144|apro:F751_1912|D-tyrosyl-tRNA(Tyr) deacylase [EC:3.1.-.-];K15172|2|2e-26|121|vcn:VOLCADRAFT_106802|transcription elongation factor SPT5;K03521|3|7e-15|83.6|mdm:103411391|electron transfer flavoprotein beta subunit	-	-	-	gi|356520840|ref|XP_003529068.1|/1.42757e-141/PREDICTED: zinc finger CCCH domain-containing protein 20-like [Glycine max]
Unigene24450_peanut	3472	0.35	0.91	1.6	1.88	1.3977	Up	K10696|1|0.0|1564|aip:107605291|E3 ubiquitin-protein ligase BRE1 [EC:2.3.2.27]	-	-	-	gi|734360295|gb|KHN15380.1|/0/E3 ubiquitin-protein ligase BRE1-like 1 [Glycine soja]
CL4888.Contig5_peanut	2254	0.63	2.39	4.04	4.27	1.39734	Up	-	-	-	-	gi|593696464|ref|XP_007148714.1|/1.02559e-133/hypothetical protein PHAVU_005G008400g [Phaseolus vulgaris]
CL357.Contig3_peanut	1901	2.33	1.71	4.54	6.1	1.39614	Up	K16276|1|0.0|921|aip:107644283|zinc finger protein-like protein	-	-	-	gi|356522775|ref|XP_003530021.1|/0/PREDICTED: uncharacterized protein LOC100791354 isoform X1 [Glycine max]
CL9.Contig1_peanut	2139	23.7	26.09	63.7	66.63	1.39424	Up	K09843|1|0.0|685|adu:107495798|(+)-abscisic acid 8'-hydroxylase [EC:1.14.13.93]	-	-	-	gi|571508274|ref|XP_006595967.1|/0/PREDICTED: abscisic acid 8'-hydroxylase 4-like [Glycine max]
Unigene29168_peanut	4123	6.94	9.57	23.09	20.36	1.39216	Up	K05658|1|0.0|2257|adu:107471077|ATP-binding cassette, subfamily B (MDR/TAP), member 1 [EC:3.6.3.44]	-	-	-	gi|955390289|ref|XP_014627633.1|/0/PREDICTED: LOW QUALITY PROTEIN: ABC transporter B family member 15-like [Glycine max]
Unigene15135_peanut	1195	12.1	11.41	25.79	35.57	1.39196	Up	K13081|1|1e-53|211|vvi:100233112|leucoanthocyanidin reductase [EC:1.17.1.3]	-	GO:0003824//catalytic activity	GO:0008152//metabolic process	gi|440583725|emb|CCH47227.1|/2.16849e-152/similar to isoflavone reductase homolog [Lupinus angustifolius]
CL1955.Contig2_peanut	3821	1.12	0.55	2.66	1.71	1.39125	Up	K10777|1|0.0|2162|adu:107483951|DNA ligase 4 [EC:6.5.1.1]	-	-	-	gi|356556242|ref|XP_003546435.1|/0/PREDICTED: DNA ligase 4 [Glycine max]
CL2061.Contig4_peanut	3554	0.32	1	1.87	1.76	1.38103	Up	K17964|1|8e-76|286|pda:103707812|leucine-rich PPR motif-containing protein, mitochondrial	-	-	-	gi|502090048|ref|XP_004489104.1|/0/PREDICTED: pentatricopeptide repeat-containing protein At4g19890 isoform X2 [Cicer arietinum]
CL2718.Contig1_peanut	1161	4.52	1.84	6.78	9.57	1.37833	Up	K07422|1|1e-67|257|aip:107629369|cytochrome P450, family 2, subfamily U, polypeptide 1;K00512|2|2e-61|237|cic:CICLE_v10024390mg|steroid 17alpha-monooxygenase / 17alpha-hydroxyprogesterone aldolase [EC:1.14.14.19 4.1.2.30];K00517|4|3e-53|210|ath:AT5G25180|	-	GO:0016491//oxidoreductase activity;GO:0005506//iron ion binding	-	gi|734385962|gb|KHN24799.1|/1.02003e-74/Cytochrome P450 71A1 [Glycine soja]
Unigene17356_peanut	1530	439.52	124.59	737.96	673.36	1.37758	Up	K13066|1|3e-61|237|bvg:104893230|caffeic acid 3-O-methyltransferase [EC:2.1.1.68];K05279|4|2e-58|227|gmx:100806525|flavonol 3-O-methyltransferase [EC:2.1.1.76]	-	GO:0008171//O-methyltransferase activity	-	gi|734402344|gb|KHN31955.1|/3.68525e-166/3'-hydroxy-N-methyl-(S)-coclaurine 4'-O-methyltransferase [Glycine soja]
CL8962.Contig3_peanut	2741	6.17	7.9	20.79	15.86	1.37698	Up	K00700|1|0.0|1483|aip:107609668|1,4-alpha-glucan branching enzyme [EC:2.4.1.18]	-	GO:0016798//hydrolase activity, acting on glycosyl bonds;GO:0016758//transferase activity, transferring hexosyl groups;GO:0043167//ion binding	GO:0044238//primary metabolic process	gi|356508675|ref|XP_003523080.1|/0/PREDICTED: 1,4-alpha-glucan-branching enzyme 1, chloroplastic/amyloplastic-like isoform X1 [Glycine max]
CL2768.Contig1_peanut	542	9.62	9.1	28.59	20.28	1.37531	Up	-	-	-	-	gi|357492887|ref|XP_003616732.1|/2.12711e-23/early response-like dehydration-protein [Medicago truncatula]
CL664.Contig28_peanut	2612	2.47	2.37	7.26	5.32	1.3738	Up	K16224|1|2e-18|95.5|eus:EUTSA_v10023115mg|senescence-induced receptor-like serine/threonine-protein kinase;K04730|3|2e-09|65.9|egr:104435589|interleukin-1 receptor-associated kinase 1 [EC:2.7.11.1];K10406|4|7e-08|60.8|osa:4331382|kinesin family member C2/C3;K04733|5|9e-08|60.5|vra:106763618|interleukin-1 receptor-associated kinase 4 [EC:2.7.11.1]	-	-	-	gi|356498336|ref|XP_003518009.1|/0/PREDICTED: putative leucine-rich repeat receptor-like serine/threonine-protein kinase At2g14440 [Glycine max]
CL10168.Contig1_peanut	3073	1.19	2.94	6.5	4.46	1.37138	Up	K01510|1|0.0|665|adu:107489500|apyrase [EC:3.6.1.5]	-	-	-	-
Unigene18487_peanut	1106	16.18	32.28	60.68	66.13	1.3704	Up	K00430|1|0.0|660|adu:107470119|peroxidase [EC:1.11.1.7]	-	GO:0005506//iron ion binding;GO:0003824//catalytic activity;GO:0016209//antioxidant activity	GO:0008152//metabolic process;GO:0006950//response to stress	gi|357464247|ref|XP_003602405.1|/7.11517e-155/peroxidase family protein [Medicago truncatula]
CL4776.Contig2_peanut	5251	1.2	0.79	2.01	3.09	1.3679	Up	K19613|1|1e-148|397|nnu:104601536|leucine-rich repeat protein SHOC2	-	-	-	gi|922345247|ref|XP_013449541.1|/0/disease resistance protein (TIR-NBS-LRR class) [Medicago truncatula]
Unigene18579_peanut	1652	11.27	12.58	27.41	33.98	1.36757	Up	K07437|1|0.0|888|aip:107608067|cytochrome P450, family 26, subfamily A	-	GO:0016491//oxidoreductase activity;GO:0005506//iron ion binding	-	gi|388502102|gb|AFK39117.1|/1.71039e-172/unknown [Lotus japonicus]
CL5627.Contig5_peanut	2595	2.93	2.46	6.14	7.68	1.36471	Up	-	-	-	-	gi|828319048|ref|XP_012572442.1|/0/PREDICTED: sodium/hydrogen exchanger 7 isoform X2 [Cicer arietinum]
CL2296.Contig8_peanut	3076	1.78	1.01	2.89	4.2	1.35735	Up	K08867|1|0.0|792|adu:107491925|WNK lysine deficient protein kinase [EC:2.7.11.1]	-	GO:0016301//kinase activity	-	gi|502156783|ref|XP_004510644.1|/8.23921e-177/PREDICTED: probable serine/threonine-protein kinase WNK10 isoform X1 [Cicer arietinum]
CL5856.Contig1_peanut	844	8.78	11.32	21.7	30.09	1.35673	Up	K17279|1|5e-66|251|adu:107480019|receptor expression-enhancing protein 5/6	-	-	-	-
Unigene24079_peanut	1167	5134.09	2183.75	9065.61	9082.98	1.35338	Up	K04730|1|6e-26|119|sita:101763101|interleukin-1 receptor-associated kinase 1 [EC:2.7.11.1]	-	GO:0030246//carbohydrate binding;GO:0043169//cation binding	-	gi|951112|gb|AAA74573.1|/1.15549e-118/galactose-binding lectin precursor, partial [Arachis hypogaea]
CL4543.Contig1_peanut	3374	2.62	0.69	3.82	4.38	1.35044	Up	K17710|1|3e-84|314|pxb:103956661|pentatricopeptide repeat domain-containing protein 1;K01176|3|3e-79|298|nnu:104609601|alpha-amylase [EC:3.2.1.1]	-	-	-	gi|955323834|ref|XP_014631825.1|/0/PREDICTED: pentatricopeptide repeat-containing protein At4g08210 [Glycine max]
Unigene16599_peanut	1032	3.9	1	6.09	6.18	1.34231	Up	K14156|1|1e-43|177|aip:107644983|choline/ethanolamine kinase [EC:2.7.1.32 2.7.1.82]	-	GO:0016301//kinase activity	GO:0006656//phosphatidylcholine biosynthetic process	gi|351724363|ref|NP_001236799.1|/3.61239e-33/GmCK1p [Glycine max]
CL3599.Contig2_peanut	252	9.29	16.24	38.81	28.03	1.34187	Up	-	-	-	-	-
CL2130.Contig3_peanut	1926	2.2	3.83	7.49	8.05	1.33853	Up	K01462|1|3e-142|506|adu:107483509|peptide deformylase [EC:3.5.1.88]	-	GO:0016811//hydrolase activity, acting on carbon-nitrogen (but not peptide) bonds, in linear amides	-	gi|950927356|ref|XP_014493763.1|/7.27098e-93/PREDICTED: peptide deformylase 1B, chloroplastic/mitochondrial [Vigna radiata var. radiata]
CL10142.Contig1_peanut	1974	1.84	0.4	2.75	2.84	1.33594	Up	K13104|1|2e-127|457|adu:107457929|zinc finger protein 830	-	-	-	-
Unigene91_peanut	1974	2.08	1.32	3.52	5	1.32675	Up	K14209|1|4e-139|376|adu:107457692|solute carrier family 36 (proton-coupled amino acid transporter)	GO:0031224//intrinsic component of membrane	-	-	gi|571488146|ref|XP_006590854.1|/0/PREDICTED: amino acid permease 4-like [Glycine max]
CL12399.Contig3_peanut	1439	7.34	17.47	31.23	31.99	1.32442	Up	-	-	-	-	gi|951067224|ref|XP_014524164.1|/9.30742e-148/PREDICTED: uncharacterized protein LOC106780393 [Vigna radiata var. radiata]
CL10063.Contig2_peanut	598	3.29	3.53	6.8	10.74	1.32332	Up	-	-	-	-	-
Unigene26611_peanut	993	2.29	1.86	4.14	6.44	1.32149	Up	K08334|1|1e-136|486|adu:107471947|beclin 1	-	-	GO:0044248	gi|922374692|ref|XP_003598646.2|/5.12985e-130/autophagy protein beclin 1 [Medicago truncatula]
CL9327.Contig1_peanut	1495	5.27	1.48	7.45	8.96	1.31793	Up	K10395|1|0.0|713|aip:107627023|kinesin family member 4/21/27	-	-	-	gi|734391159|gb|KHN27080.1|/2.03402e-169/Chromosome-associated kinesin KIF4A [Glycine soja]
Unigene8455_peanut	857	4	5.37	9.05	14.61	1.31502	Up	-	-	-	-	-
Unigene13679_peanut	492	17.67	27.43	51.24	61.73	1.31095	Up	K14484|1|2e-22|105|aip:107624892|auxin-responsive protein IAA	-	-	-	gi|593798904|ref|XP_007162490.1|/1.01716e-09/hypothetical protein PHAVU_001G156600g [Phaseolus vulgaris]
CL3608.Contig3_peanut	3663	0.79	0.72	1.47	2.33	1.30675	Up	K14006|1|2e-105|385|mis:MICPUN_88269|protein transport protein SEC23	GO:0012507//ER to Golgi transport vesicle membrane	GO:0046914//transition metal ion binding	GO:0048193//Golgi vesicle transport;GO:0015031//protein transport	gi|356572844|ref|XP_003554575.1|/0/PREDICTED: protein transport protein SEC23-like [Glycine max]
CL11404.Contig2_peanut	2617	0.96	1.16	3.35	2.03	1.30602	Up	K01176|1|2e-71|271|nnu:104609601|alpha-amylase [EC:3.2.1.1]	-	-	-	gi|356515100|ref|XP_003526239.1|/0/PREDICTED: pentatricopeptide repeat-containing protein At3g58590 [Glycine max]
CL1060.Contig12_peanut	6424	0.63	1.47	2.76	2.53	1.29895	Up	K13418|1|9e-175|616|obr:102717614|somatic embryogenesis receptor kinase 1 [EC:2.7.10.1 2.7.11.1]	-	-	-	gi|734329917|gb|KHN06572.1|/0/Putative LRR receptor-like serine/threonine-protein kinase [Glycine soja]
CL9766.Contig2_peanut	1465	2.59	0.76	4.1	4.09	1.29839	Up	K18643|1|4e-51|203|gra:105795008|katanin p80 WD40 repeat-containing subunit B1	-	-	-	gi|734384983|gb|KHN24468.1|/2.54291e-108/hypothetical protein glysoja_014072 [Glycine soja]
Unigene24322_peanut	1730	9.2	5.04	19.08	15.34	1.29825	Up	K01214|1|0.0|416|adu:107479647|isoamylase [EC:3.2.1.68]	-	GO:0016798//hydrolase activity, acting on glycosyl bonds;GO:0043167//ion binding	GO:0044238//primary metabolic process	gi|571469678|ref|XP_003532455.2|/4.13879e-162/PREDICTED: isoamylase 1, chloroplastic [Glycine max]
CL1216.Contig1_peanut	2795	1.77	0.6	3.12	2.63	1.29766	Up	-	-	-	-	gi|574139400|emb|CCW28764.1|/1.66202e-19/hypothetical protein ARAX_ADH51I17-83F22-001 [Arachis duranensis]
CL11567.Contig2_peanut	494	12.71	9.76	24.25	30.81	1.297	Up	-	-	-	-	gi|734420416|gb|KHN40803.1|/5.73575e-29/hypothetical protein glysoja_015170 [Glycine soja]
Unigene24675_peanut	843	3.99	2.12	8.98	6.09	1.29674	Up	K01369|1|1e-34|147|aip:107643026|legumain [EC:3.4.22.34];K04733|3|4e-23|109|bna:106420613|interleukin-1 receptor-associated kinase 4 [EC:2.7.11.1]	-	-	-	gi|694443508|ref|XP_009348332.1|/1.75049e-29/PREDICTED: probable LRR receptor-like serine/threonine-protein kinase At1g05700 [Pyrus x bretschneideri]
CL4136.Contig3_peanut	2076	7.03	4.83	13.02	15.64	1.29178	Up	K18835|1|1e-88|328|atr:18447391|WRKY transcription factor 2;K18834|3|4e-88|327|vvi:100256306|WRKY transcription factor 1	-	-	-	gi|356569659|ref|XP_003553015.1|/0/PREDICTED: probable WRKY transcription factor 20 isoform X1 [Glycine max]
CL10857.Contig2_peanut	4469	2.42	4.04	6.59	9.32	1.28709	Up	K03231|1|3e-94|348|mtr:MTR_1g101870|elongation factor 1-alpha;K13254|2|3e-57|225|cmo:103483336|spastin [EC:3.6.4.3]	-	-	-	gi|502130426|ref|XP_004500646.1|/0/PREDICTED: uncharacterized protein LOC101496331 isoform X1 [Cicer arietinum]
CL2535.Contig7_peanut	2296	1.68	0.8	2.56	3.46	1.28648	Up	K00451|1|4e-140|499|adu:107478439|homogentisate 1,2-dioxygenase [EC:1.13.11.5]	-	GO:0016702//oxidoreductase activity, acting on single donors with incorporation of molecular oxygen, incorporation of two atoms of oxygen	GO:0006558//L-phenylalanine metabolic process	gi|593261776|ref|XP_007133067.1|/1.85916e-122/hypothetical protein PHAVU_011G148800g [Phaseolus vulgaris]
CL10016.Contig3_peanut	2388	1.19	2.58	4.21	5.22	1.28394	Up	K04371|1|0.0|756|aip:107632201|mitogen-activated protein kinase 1/3 [EC:2.7.11.24]	-	-	-	-
CL4319.Contig2_peanut	791	15.38	13.37	38.32	31.15	1.27931	Up	K03350|1|9e-19|94.7|aly:ARALYDRAFT_902934|anaphase-promoting complex subunit 3	-	-	-	gi|502081139|ref|XP_004486778.1|/1.15065e-64/PREDICTED: uncharacterized protein LOC101493777 [Cicer arietinum]
CL1393.Contig1_peanut	3076	1.79	0.5	2.7	2.73	1.2766	Up	-	-	-	-	gi|571449703|ref|XP_006578220.1|/0/PREDICTED: protein EMBRYONIC FLOWER 1-like [Glycine max]
CL10691.Contig1_peanut	1824	6.68	6.84	17.9	14.8	1.27631	Up	K00279|1|0.0|987|aip:107605478|cytokinin dehydrogenase [EC:1.5.99.12]	-	GO:0016491//oxidoreductase activity	GO:0008152//metabolic process	gi|955379510|ref|XP_014625277.1|/0/PREDICTED: LOW QUALITY PROTEIN: cytokinin dehydrogenase 7-like [Glycine max]
Unigene16284_peanut	632	5.51	5.72	11.45	16	1.27271	Up	-	-	-	-	-
Unigene1351_peanut	2047	1.56	1.34	2.79	4.28	1.27263	Up	K02433|1|2e-53|211|apro:F751_6020|aspartyl-tRNA(Asn)/glutamyl-tRNA(Gln) amidotransferase subunit A [EC:6.3.5.6 6.3.5.7];K19996|2|3e-16|88.2|jcu:105640009|phosphatidylinositol transfer protein SFH5	GO:0044464	-	GO:0051234//establishment of localization	gi|571458053|ref|XP_006581015.1|/0/PREDICTED: uncharacterized protein LOC100798374 isoform X1 [Glycine max]
CL11633.Contig1_peanut	4642	1.43	1.99	4.49	3.78	1.26159	Up	K14317|1|0.0|1212|aip:107646487|nuclear pore complex protein Nup214	-	-	-	gi|571542034|ref|XP_006601898.1|/0/PREDICTED: nuclear pore complex protein NUP214-like [Glycine max]
Unigene6937_peanut	377	4.81	9.59	21.36	14.43	1.25932	Up	K05909|1|2e-60|230|adu:107484778|laccase [EC:1.10.3.2]	-	-	-	gi|734355883|gb|KHN14004.1|/1.55833e-40/Laccase-17 [Glycine soja]
CL7618.Contig1_peanut	2799	4.15	7.37	15.63	12.28	1.25869	Up	K10357|1|0.0|731|aly:ARALYDRAFT_678510|myosin V;K04424|2|2e-87|325|nnu:104586609|sterile alpha motif and leucine zipper containing kinase AZK [EC:2.7.11.25]	-	-	-	gi|571569950|ref|XP_006606486.1|/0/PREDICTED: serine/threonine-protein kinase EDR1-like [Glycine max]
CL10016.Contig5_peanut	1835	8.06	14.95	23.35	32.09	1.25407	Up	K04371|1|0.0|756|aip:107632201|mitogen-activated protein kinase 1/3 [EC:2.7.11.24]	-	-	-	-
CL5889.Contig2_peanut	1907	4.1	1.13	5.83	6.27	1.24656	Up	K11584|1|1e-177|624|cic:CICLE_v10029887mg|serine/threonine-protein phosphatase 2A regulatory subunit B'	-	-	-	-
CL560.Contig19_peanut	1962	2.76	1.22	5.07	4.24	1.24451	Up	K15429|1|0.0|726|aip:107630415|tRNA (guanine37-N1)-methyltransferase [EC:2.1.1.228]	-	-	-	gi|947054345|gb|KRH03798.1|/0/hypothetical protein GLYMA_17G120800 [Glycine max]
CL3202.Contig3_peanut	1241	5.29	6.82	16.03	12.86	1.24165	Up	-	-	-	-	gi|567918348|ref|XP_006451180.1|/2.62085e-124/hypothetical protein CICLE_v10009216mg [Citrus clementina]
CL8162.Contig1_peanut	1215	2.44	6.42	10.23	11.3	1.24055	Up	K17710|1|7e-19|95.9|pda:103710907|pentatricopeptide repeat domain-containing protein 1	-	-	-	gi|502108147|ref|XP_004493398.1|/5.877e-129/PREDICTED: pentatricopeptide repeat-containing protein At1g80270, mitochondrial-like isoform X2 [Cicer arietinum]
Unigene30497_peanut	4980	4.34	5.82	10.35	13.66	1.2398	Up	K00921|1|0.0|2913|adu:107467782|1-phosphatidylinositol-3-phosphate 5-kinase [EC:2.7.1.150]	-	-	-	gi|571484133|ref|XP_006589464.1|/0/PREDICTED: putative 1-phosphatidylinositol-3-phosphate 5-kinase FAB1D isoform X1 [Glycine max]
CL8962.Contig1_peanut	2876	39.51	34.93	76.12	97.62	1.23974	Up	K00700|1|0.0|1722|aip:107609668|1,4-alpha-glucan branching enzyme [EC:2.4.1.18]	-	GO:0016798//hydrolase activity, acting on glycosyl bonds;GO:0016758//transferase activity, transferring hexosyl groups;GO:0043167//ion binding	GO:0044238//primary metabolic process	gi|356508675|ref|XP_003523080.1|/0/PREDICTED: 1,4-alpha-glucan-branching enzyme 1, chloroplastic/amyloplastic-like isoform X1 [Glycine max]
CL2383.Contig2_peanut	2409	2.93	2.84	8.09	5.54	1.237	Up	K13199|1|4e-28|127|mtr:MTR_7g081660|plasminogen activator inhibitor 1 RNA-binding protein;K01183|2|5e-11|71.2|aip:107646397|chitinase [EC:3.2.1.14];K12663|3|9e-10|67.0|aip:107640222|Delta(3,5)-Delta(2,4)-dienoyl-CoA isomerase [EC:5.3.3.-]	-	-	-	gi|734393673|gb|KHN28302.1|/0/Subtilisin-like protease, partial [Glycine soja]
Unigene16040_peanut	227	14.85	26.05	42.1	56.37	1.23614	Up	-	-	-	-	gi|388517867|gb|AFK46995.1|/9.61644e-06/unknown [Lotus japonicus]
CL8658.Contig3_peanut	1344	10.37	3.56	15.84	16.06	1.23511	Up	K13484|1|0.0|669|aip:107618592|5-hydroxyisourate hydrolase / 2-oxo-4-hydroxy-4-carboxy-5-ureidoimidazoline decarboxylase [EC:3.5.2.17 4.1.1.97]	-	-	GO:0051234//establishment of localization	gi|571443588|ref|XP_006576242.1|/4.07949e-158/PREDICTED: uncharacterized protein LOC100805930 isoform X1 [Glycine max]
Unigene14539_peanut	410	8.36	19	31.22	34.54	1.22907	Up	K13946|1|1e-31|135|aip:107639482|auxin influx carrier (AUX1 LAX family)	GO:0031224//intrinsic component of membrane	-	-	gi|970052922|ref|XP_015088085.1|/9.44973e-30/PREDICTED: auxin transporter-like protein 2 [Solanum pennellii]
CL8696.Contig1_peanut	2095	6.88	1.95	10.33	9.71	1.22654	Up	-	-	-	-	gi|734422353|gb|KHN41577.1|/5.8584e-51/Protein RIK [Glycine soja]
Unigene2967_peanut	614	52.15	45.5	103.15	121.61	1.21704	Up	K00434|1|3e-57|221|obr:102718860|L-ascorbate peroxidase [EC:1.11.1.11];K01183|2|8e-21|100|thj:104824946|chitinase [EC:3.2.1.14]	GO:0016020//membrane	GO:0004553//hydrolase activity, hydrolyzing O-glycosyl compounds	GO:0009699//phenylpropanoid biosynthetic process;GO:0006970//response to osmotic stress;GO:0006026	gi|734357882|gb|KHN14660.1|/6.31004e-79/Chitinase-like protein 2 [Glycine soja]
Unigene11921_peanut	462	4.9	9.34	18.87	15.16	1.21283	Up	K11584|1|6e-32|136|cic:CICLE_v10029887mg|serine/threonine-protein phosphatase 2A regulatory subunit B'	GO:0016020//membrane	-	GO:0006865//amino acid transport	gi|734436263|gb|KHN47967.1|/2.48517e-54/Serine/threonine exchanger SteT [Glycine soja]
CL2022.Contig4_peanut	899	5.77	2.71	8.27	11.12	1.20809	Up	-	-	-	-	gi|388491352|gb|AFK33742.1|/2.80733e-44/unknown [Lotus japonicus]
Unigene28848_peanut	3156	1.54	1.35	2.77	3.91	1.20805	Up	K03695|1|2e-180|634|cam:101503259|ATP-dependent Clp protease ATP-binding subunit ClpB	-	-	-	gi|734432089|gb|KHN46152.1|/0/Putative chaperone protein ClpB 1 [Glycine soja]
CL3599.Contig1_peanut	406	5.87	10.5	17.12	21.47	1.19846	Up	-	-	-	-	-
CL527.Contig10_peanut	1927	10.83	4.85	15.3	19.73	1.19659	Up	-	-	-	-	gi|734384717|gb|KHN24351.1|/0/Putative WRKY transcription factor 19 [Glycine soja]
Unigene26640_peanut	1525	3.55	2.79	6.2	8.27	1.19475	Up	K20308|1|7e-06|53.1|sita:101780847|trafficking protein particle complex subunit 11	-	-	-	gi|802585087|ref|XP_012070235.1|/2.85181e-09/PREDICTED: uncharacterized protein LOC105632462 [Jatropha curcas]
Unigene17877_peanut	1516	8.57	13.64	26.24	24.94	1.19261	Up	-	-	-	-	gi|823142300|ref|XP_012470951.1|/1.94616e-42/PREDICTED: uncharacterized protein LOC105788555 [Gossypium raimondii]
Unigene4040_peanut	669	4.24	4.72	8.39	12.39	1.19116	Up	-	-	-	-	gi|356559278|ref|XP_003547927.1|/1.63596e-28/PREDICTED: uncharacterized protein LOC100792779 [Glycine max]
Unigene1280_peanut	5177	2.7	2.52	4.96	6.85	1.18804	Up	K12447|1|0.0|686|thj:104808371|UDP-sugar pyrophosphorylase [EC:2.7.7.64];K03006|3|6e-113|410|adu:107466525|DNA-directed RNA polymerase II subunit RPB1 [EC:2.7.7.6];K03549|5|9e-103|377|mdm:103412324|KUP system potassium uptake protein	-	-	-	gi|734325417|gb|KHN05285.1|/0/Retrovirus-related Pol polyprotein from transposon TNT 1-94, partial [Glycine soja]
Unigene1608_peanut	1416	4.17	2.28	8.8	5.79	1.1868	Up	-	-	-	-	gi|955372154|ref|XP_014623549.1|/6.26954e-48/PREDICTED: transcription factor SAC51-like [Glycine max]
Unigene15312_peanut	546	7.61	9.48	15.47	23.83	1.18613	Up	K10840|1|7e-62|236|aip:107623896|centrin-2	-	GO:0046872//metal ion binding	-	gi|593266204|ref|XP_007135280.1|/2.65619e-50/hypothetical protein PHAVU_010G116000g [Phaseolus vulgaris]
CL11860.Contig1_peanut	2306	7.39	7.42	18.04	15.45	1.18262	Up	K13496|1|4e-113|410|atr:18438291|UDP-glucosyl transferase 73C [EC:2.4.1.-];K14595|5|3e-111|404|aip:107624293|abscisate beta-glucosyltransferase [EC:2.4.1.263]	-	-	-	gi|502143184|ref|XP_004505250.1|/0/PREDICTED: scopoletin glucosyltransferase-like [Cicer arietinum]
CL954.Contig14_peanut	1961	1.21	2.78	4.23	5.08	1.17932	Up	K04733|1|3e-66|254|gmx:100779353|interleukin-1 receptor-associated kinase 4 [EC:2.7.11.1];K04730|2|1e-57|225|bvg:104901103|interleukin-1 receptor-associated kinase 1 [EC:2.7.11.1]	-	-	-	gi|356497745|ref|XP_003517719.1|/0/PREDICTED: cysteine-rich receptor-like protein kinase 2 [Glycine max]
Unigene20938_peanut	1454	11.89	12.93	31.35	24.62	1.17463	Up	K00913|1|0.0|670|adu:107471301|inositol-1,3,4-trisphosphate 5/6-kinase / inositol-tetrakisphosphate 1-kinase [EC:2.7.1.159 2.7.1.134]	-	GO:0016301//kinase activity	-	gi|351721472|ref|NP_001237466.1|/1.93386e-92/inositol phosphate kinase [Glycine max]
Unigene3562_peanut	322	54.79	39.76	97.07	113.48	1.17288	Up	K14484|1|2e-24|111|aip:107625090|auxin-responsive protein IAA	-	-	-	gi|922402587|ref|XP_013468429.1|/1.71525e-18/auxin response factor [Medicago truncatula]
Unigene20719_peanut	1178	9.02	6.6	14.21	20.61	1.1724	Up	-	-	-	GO:0055086//nucleobase-containing small molecule metabolic process	gi|566182024|ref|XP_006379490.1|/1.43141e-124/hypothetical protein POPTR_0008s02860g [Populus trichocarpa]
CL6148.Contig2_peanut	1003	13.75	22.86	39.15	44.07	1.17235	Up	-	-	-	-	gi|920695706|gb|KOM38931.1|/1.85378e-26/hypothetical protein LR48_Vigan03g231300 [Vigna angularis]
CL7782.Contig4_peanut	1375	4.52	4	8.22	10.94	1.1716	Up	K06072|1|4e-171|602|aip:107609800|deoxyhypusine monooxygenase [EC:1.14.99.29]	-	-	-	gi|593798968|ref|XP_007162522.1|/2.44903e-150/hypothetical protein PHAVU_001G159000g [Phaseolus vulgaris]
Unigene18837_peanut	879	22.31	36.09	61.91	70.43	1.17078	Up	-	-	-	-	gi|571442618|ref|XP_006575790.1|/9.69543e-18/PREDICTED: zinc finger protein 7-like [Glycine max]
CL9293.Contig5_peanut	5316	1.06	0.52	2.03	1.49	1.16967	Up	K10268|1|3e-15|86.3|rcu:8260721|F-box and leucine-rich repeat protein 2/20	-	-	-	gi|356575440|ref|XP_003555849.1|/0/PREDICTED: F-box/LRR-repeat protein 10 [Glycine max]
CL3620.Contig3_peanut	1571	2.65	5.26	7.81	10.2	1.16002	Up	K12897|1|2e-53|211|gmx:100527350|transformer-2 protein	-	GO:0005488//binding	-	gi|351724785|ref|NP_001238605.1|/9.70346e-53/uncharacterized protein LOC100527350 [Glycine max]
CL7269.Contig1_peanut	4595	2.93	1.77	4.65	5.67	1.15986	Up	K18734|1|0.0|2209|aip:107613183|protein SMG8	-	-	-	gi|571502412|ref|XP_006594958.1|/0/PREDICTED: uncharacterized protein LOC100795370 [Glycine max]
CL2938.Contig2_peanut	1126	16.57	7.07	24.89	26.39	1.15342	Up	K10781|1|6e-09|62.8|pda:103697375|fatty acyl-ACP thioesterase B [EC:3.1.2.14 3.1.2.21]	-	-	-	gi|574139413|emb|CCW28818.1|/9.46904e-62/putative protein, contains domain DUF1677 [Arachis hypogaea]
Unigene24336_peanut	841	11.62	13.71	23.88	32.46	1.1515	Up	K12486|1|3e-32|139|egu:105057632|stromal membrane-associated protein	-	-	-	gi|571475438|ref|XP_006586627.1|/2.49856e-68/PREDICTED: uncharacterized protein LOC100499880 isoform X1 [Glycine max]
Unigene15617_peanut	991	15.47	23.37	37.65	48.96	1.14951	Up	-	-	-	-	gi|358248776|ref|NP_001239938.1|/1.0318e-21/uncharacterized protein LOC100788024 [Glycine max]
CL11194.Contig1_peanut	2804	9.06	9.34	16.77	23.79	1.14868	Up	K12133|1|0.0|1299|aip:107646131|MYB-related transcription factor LHY	-	-	-	gi|571560842|ref|XP_006604919.1|/0/PREDICTED: protein LHY isoform X2 [Glycine max]
CL7691.Contig2_peanut	1649	8.6	14.22	21.5	29.36	1.1458	Up	K14165|1|4e-162|572|aip:107644454|atypical dual specificity phosphatase [EC:3.1.3.16 3.1.3.48]	-	GO:0004721//phosphoprotein phosphatase activity	GO:0006796//phosphate-containing compound metabolic process;GO:0006464//cellular protein modification process	gi|356523809|ref|XP_003530527.1|/1.78214e-137/PREDICTED: putative dual specificity protein phosphatase DSP8 [Glycine max]
Unigene18953_peanut	1534	15.96	17.55	41.28	32.54	1.14214	Up	-	-	-	-	gi|388505518|gb|AFK40825.1|/8.54005e-30/unknown [Lotus japonicus]
Unigene26774_peanut	1718	8.66	12.64	20.92	26.19	1.13839	Up	K03124|1|3e-27|124|aip:107645501|transcription initiation factor TFIIB	GO:0043231//intracellular membrane-bounded organelle	GO:0008135//translation factor activity, RNA binding;GO:0046914//transition metal ion binding	GO:0006351//transcription, DNA-templated;GO:0006412//translation	gi|502108682|ref|XP_004493474.1|/1.47911e-25/PREDICTED: transcription initiation factor IIB [Cicer arietinum]
CL7297.Contig2_peanut	1604	7.61	7.61	13.74	19.62	1.13723	Up	K17471|1|0.0|810|adu:107463988|sulfate transporter 3	-	-	-	gi|920680476|gb|KOM27341.1|/0/hypothetical protein LR48_Vigan406s015100 [Vigna angularis]
CL3602.Contig1_peanut	2371	3.89	6.33	9.49	13.17	1.13675	Up	-	-	-	-	gi|922403581|ref|XP_013468924.1|/4.81798e-81/transmembrane protein, putative [Medicago truncatula]
Unigene108_peanut	1167	3.33	2.16	5.03	7	1.13322	Up	-	-	GO:0005488//binding;GO:0008238//exopeptidase activity	-	gi|593270517|ref|XP_007136996.1|/4.29943e-89/hypothetical protein PHAVU_009G091300g [Phaseolus vulgaris]
CL1372.Contig2_peanut	4147	1.49	1.7	3.08	3.9	1.12272	Up	K19613|1|1e-119|432|nnu:104601536|leucine-rich repeat protein SHOC2	-	-	-	gi|951057719|ref|XP_014522058.1|/0/PREDICTED: TMV resistance protein N-like [Vigna radiata var. radiata]
Unigene17429_peanut	1269	42.12	20.41	69.76	62.75	1.11927	Up	K09422|1|7e-145|514|aip:107613266|myb proto-oncogene protein, plant	-	-	-	gi|947061037|gb|KRH10298.1|/9.67577e-85/hypothetical protein GLYMA_15G041100 [Glycine max]
Unigene18876_peanut	1839	10.35	8.2	16.66	23.12	1.11787	Up	K15121|1|0.0|637|aip:107612904|solute carrier family 25, member 44	GO:0019866//organelle inner membrane;GO:0031224//intrinsic component of membrane	-	GO:0006810//transport	gi|802577286|ref|XP_012068917.1|/2.6613e-145/PREDICTED: solute carrier family 25 member 44-like [Jatropha curcas]
CL3424.Contig9_peanut	1983	3.88	1.33	5.32	5.72	1.11519	Up	K14411|1|0.0|739|aip:107617749|RNA-binding protein Musashi	-	GO:0005488//binding	-	gi|356496896|ref|XP_003517301.1|/0/PREDICTED: DAZ-associated protein 1 [Glycine max]
CL887.Contig4_peanut	651	25.53	28.94	64.48	53.41	1.11428	Up	K08341|1|3e-54|211|aip:107629972|GABA(A) receptor-associated protein	-	-	-	gi|763813667|gb|KJB80519.1|/1.77917e-53/hypothetical protein B456_013G101500 [Gossypium raimondii]
CL9875.Contig13_peanut	3591	2.08	3.57	5.88	6.49	1.11389	Up	K20184|1|0.0|1774|aip:107629288|vacuolar protein sorting-associated protein 41	-	-	-	-
Unigene14463_peanut	533	6.91	8.87	14.35	20.12	1.10919	Up	-	-	-	-	-
CL5984.Contig2_peanut	395	5.05	11.96	19.3	18.52	1.10578	Up	-	-	-	-	-
CL3785.Contig1_peanut	1141	16.1	7.33	25.33	23.87	1.10397	Up	K08235|1|2e-160|565|adu:107477810|xyloglucan:xyloglucosyl transferase [EC:2.4.1.207]	GO:0005576//extracellular region;GO:0030312//external encapsulating structure	GO:0016798//hydrolase activity, acting on glycosyl bonds;GO:0016758//transferase activity, transferring hexosyl groups	GO:0044042//glucan metabolic process	gi|502083103|ref|XP_004487360.1|/3.57504e-141/PREDICTED: xyloglucan endotransglucosylase/hydrolase protein 9-like [Cicer arietinum]
CL10061.Contig1_peanut	646	4.32	7.33	11.05	14.52	1.10333	Up	-	-	-	-	-
CL7003.Contig1_peanut	1958	11.48	12.02	20.64	29.5	1.10106	Up	K08737|1|3e-10|68.2|bdi:100821236|DNA mismatch repair protein MSH6	-	-	-	gi|950944955|ref|XP_014494145.1|/0/PREDICTED: protein EMSY-LIKE 3-like [Vigna radiata var. radiata]
CL8694.Contig1_peanut	1531	2.71	1.86	3.97	5.78	1.09646	Up	K04730|1|1e-110|400|vra:106761276|interleukin-1 receptor-associated kinase 1 [EC:2.7.11.1];K04733|2|7e-76|285|tcc:TCM_001736|interleukin-1 receptor-associated kinase 4 [EC:2.7.11.1]	-	-	-	gi|965662409|dbj|BAT78118.1|/4.50492e-164/hypothetical protein VIGAN_02075900 [Vigna angularis var. angularis]
CL10820.Contig1_peanut	914	164.19	191.7	331.24	424.65	1.0931	Up	-	-	-	GO:0050896//response to stimulus	gi|571440475|ref|XP_003519004.2|/3.64005e-55/PREDICTED: MLP-like protein 43 [Glycine max]
CL10706.Contig2_peanut	358	16.67	27.26	48.74	45.83	1.08649	Up	K12859|1|7e-39|159|aip:107629610|U5 snRNP protein, DIM1 family	GO:0030529//intracellular ribonucleoprotein complex	-	GO:0000087//mitotic M phase	gi|950942411|ref|XP_014493621.1|/4.32773e-38/PREDICTED: thioredoxin-like protein YLS8 [Vigna radiata var. radiata]
CL10944.Contig2_peanut	1195	27.59	23.46	63.2	43.62	1.07814	Up	K08064|1|1e-141|503|adu:107461511|nuclear transcription factor Y, alpha	-	-	-	gi|571515121|ref|XP_006597203.1|/1.63968e-67/PREDICTED: nuclear transcription factor Y subunit A-3-like isoform X2 [Glycine max]
CL5576.Contig2_peanut	5789	1.87	2.27	3.71	5.04	1.07591	Up	K19720|1|5e-07|59.3|mis:MICPUN_63967|collagen, type III, alpha	-	-	-	gi|571453657|ref|XP_006579573.1|/0/PREDICTED: protein MODIFIER OF SNC1 1-like [Glycine max]
Unigene19061_peanut	685	23.68	40.52	66.62	69.68	1.07352	Up	-	-	-	-	-
CL2151.Contig1_peanut	1510	5.57	9.7	14.41	18.07	1.07344	Up	K07766|1|2e-74|280|aip:107644117|diphosphoinositol-polyphosphate diphosphatase [EC:3.6.1.52]	-	GO:0003824//catalytic activity	-	gi|356531134|ref|XP_003534133.1|/1.98916e-63/PREDICTED: nudix hydrolase 18, mitochondrial [Glycine max]
Unigene24357_peanut	1209	9.5	9.51	22.33	17.59	1.0722	Up	-	-	-	-	gi|828294513|ref|XP_012568317.1|/3.77238e-136/PREDICTED: ureide permease 2-like isoform X1 [Cicer arietinum]
CL2245.Contig2_peanut	1739	5.17	4.97	8.75	12.47	1.07012	Up	K04730|1|2e-56|124|gra:105803315|interleukin-1 receptor-associated kinase 1 [EC:2.7.11.1];K04733|3|2e-28|98.6|adu:107463648|interleukin-1 receptor-associated kinase 4 [EC:2.7.11.1]	-	-	-	gi|593788562|ref|XP_007157320.1|/4.17613e-93/hypothetical protein PHAVU_002G060200g [Phaseolus vulgaris]
CL2151.Contig6_peanut	1293	42.56	50.33	88.2	105.05	1.06146	Up	K07766|1|7e-64|195|aip:107644117|diphosphoinositol-polyphosphate diphosphatase [EC:3.6.1.52]	-	-	-	gi|356531134|ref|XP_003534133.1|/5.09861e-53/PREDICTED: nudix hydrolase 18, mitochondrial [Glycine max]
CL4074.Contig2_peanut	1523	4.76	2.07	7.09	6.91	1.05949	Up	K13119|1|6e-143|508|aip:107645554|protein FAM50	-	-	-	gi|950996321|ref|XP_014505691.1|/3.46808e-140/PREDICTED: protein XAP5 CIRCADIAN TIMEKEEPER [Vigna radiata var. radiata]
Unigene16384_peanut	2245	7.5	7.46	15.8	15.18	1.05594	Up	K01193|1|0.0|1305|aip:107643036|beta-fructofuranosidase [EC:3.2.1.26]	GO:0043231//intracellular membrane-bounded organelle	GO:0004558//alpha-1,4-glucosidase activity	GO:0044238//primary metabolic process	gi|734424481|gb|KHN42709.1|/0/Acid beta-fructofuranosidase [Glycine soja]
CL160.Contig2_peanut	2480	8.64	15.5	25.5	25.08	1.05396	Up	K13863|1|0.0|1068|adu:107462794|solute carrier family 7 (cationic amino acid transporter), member 1	GO:0016020//membrane	-	GO:0006865//amino acid transport	gi|356514041|ref|XP_003525716.1|/0/PREDICTED: cationic amino acid transporter 2, vacuolar-like [Glycine max]
CL3450.Contig4_peanut	3974	4	6.61	9.63	12.56	1.05334	Up	K15078|1|0.0|1263|adu:107488768|structure-specific endonuclease subunit SLX1 [EC:3.6.1.-];K19613|5|0.0|675|sot:102597877|leucine-rich repeat protein SHOC2	-	-	-	gi|593790256|ref|XP_007158167.1|/0/hypothetical protein PHAVU_002G129700g [Phaseolus vulgaris]
CL9350.Contig4_peanut	3241	1.41	1.86	2.81	4.04	1.05201	Up	K14766|1|0.0|872|aip:107627093|nucleolar protein 14	-	-	-	gi|571481071|ref|XP_006588546.1|/0/PREDICTED: nucleolar protein 14-like [Glycine max]
Unigene2637_peanut	2402	4.11	1.66	5.83	5.86	1.04912	Up	K09493|1|2e-81|304|aip:107632129|T-complex protein 1 subunit alpha	-	-	-	gi|951013195|ref|XP_014510251.1|/3.50592e-79/PREDICTED: T-complex protein 1 subunit alpha [Vigna radiata var. radiata]
CL12694.Contig2_peanut	1223	8.1	5.56	12.12	15.78	1.04714	Up	K01693|1|2e-142|506|aip:107617566|imidazoleglycerol-phosphate dehydratase [EC:4.2.1.19]	GO:0044424	GO:0016836//hydro-lyase activity	GO:0006547//histidine metabolic process	gi|593661719|ref|XP_007143256.1|/5.57473e-119/hypothetical protein PHAVU_007G057200g [Phaseolus vulgaris]
CL8802.Contig2_peanut	3006	3.67	6.39	11.07	9.88	1.04282	Up	K17964|1|0.0|1301|aip:107628913|leucine-rich PPR motif-containing protein, mitochondrial	-	-	-	gi|356498446|ref|XP_003518063.1|/0/PREDICTED: uncharacterized protein LOC100798083 [Glycine max]
CL9940.Contig1_peanut	1863	23.03	24.74	54.22	43.78	1.0421	Up	K05909|1|0.0|1152|aip:107625716|laccase [EC:1.10.3.2]	-	-	-	-
Unigene16398_peanut	709	8.65	12.46	20.29	23.54	1.0406	Up	-	-	-	-	gi|357447301|ref|XP_003593926.1|/2.3088e-39/transmembrane protein, putative [Medicago truncatula]
CL6711.Contig3_peanut	3308	2.95	4.24	7.75	7.12	1.03789	Up	K03452|1|9e-114|412|vvi:100250295|magnesium/proton exchanger;K11000|3|3e-113|410|bvg:104900835|callose synthase [EC:2.4.1.-]	-	-	-	gi|357521373|ref|XP_003630975.1|/0/PPR containing plant-like protein [Medicago truncatula]
CL7015.Contig1_peanut	1303	10.84	5.5	15.69	17.12	1.03519	Up	K13066|1|0.0|687|adu:107458050|caffeic acid 3-O-methyltransferase [EC:2.1.1.68]	-	GO:0016740//transferase activity	-	gi|502114148|ref|XP_004494877.1|/8.20152e-124/PREDICTED: anthranilate N-methyltransferase-like [Cicer arietinum]
Unigene21107_peanut	1505	8.33	13.93	21.89	24.08	1.03373	Up	K08286|1|6e-120|432|brp:103827621|protein-serine/threonine kinase [EC:2.7.11.-]	-	GO:0004674//protein serine/threonine kinase activity	-	gi|593783867|ref|XP_007154974.1|/0/hypothetical protein PHAVU_003G162100g [Phaseolus vulgaris]
CL8662.Contig1_peanut	1444	2.25	4.54	7.39	6.73	1.02325	Up	-	-	-	-	gi|356516967|ref|XP_003527162.1|/7.10152e-55/PREDICTED: methyl-CpG-binding domain-containing protein 11 [Glycine max]
Unigene19982_peanut	678	9.07	4.37	12.09	14.66	1.01436	Up	-	-	-	-	-
CL369.Contig15_peanut	2650	99.45	87.99	189.29	183.92	1.00935	Up	K13199|1|4e-66|254|mtr:MTR_7g081660|plasminogen activator inhibitor 1 RNA-binding protein;K01183|2|8e-09|63.9|aip:107646397|chitinase [EC:3.2.1.14]	-	-	-	gi|571548895|ref|XP_006602868.1|/0/PREDICTED: subtilisin-like protease Glyma18g48580 [Glycine max]
Unigene25937_peanut	1718	2.66	2.37	6.04	4.12	1.00897	Up	-	-	-	-	gi|356566265|ref|XP_003551354.1|/2.25563e-66/PREDICTED: uncharacterized protein ycf20 [Glycine max]
Unigene14668_peanut	458	8.84	17.18	25.52	27.7	1.00513	Up	-	-	-	-	gi|734389204|gb|KHN26196.1|/5.99171e-24/hypothetical protein glysoja_035489 [Glycine soja]
CL10904.Contig2_peanut	1181	4.04	6.78	10.29	11.72	1.00438	Up	K11592|1|2e-26|120|pmum:103341363|endoribonuclease Dicer [EC:3.1.26.-]	-	GO:0003723//RNA binding	-	gi|593700714|ref|XP_007150790.1|/7.08594e-31/hypothetical protein PHAVU_005G180800g [Phaseolus vulgaris]
CL10570.Contig2_peanut	2018	17.97	18.04	42.68	29.14	1.00319	Up	K09840|1|0.0|1145|aip:107613693|9-cis-epoxycarotenoid dioxygenase [EC:1.13.11.51]	GO:0009534//chloroplast thylakoid	GO:0043169//cation binding;GO:0010436//carotenoid dioxygenase activity	GO:0050896//response to stimulus;GO:0009687//abscisic acid metabolic process	gi|42760421|emb|CAE00459.2|/0/9-cis-epoxycarotenoid dioxygenase [Arachis hypogaea]
Unigene14795_peanut	1017	3.19	5.65	8.35	9.72	1.00308	Up	K16222|1|2e-06|54.3|brp:103855006|Dof zinc finger protein DOF5.5	-	-	-	gi|950969520|ref|XP_014499844.1|/8.74103e-40/PREDICTED: dof zinc finger protein DOF5.6-like [Vigna radiata var. radiata]
CL4203.Contig1_peanut	961	12.81	8.36	23.06	18.84	1.00282	Up	-	-	-	-	gi|356575194|ref|XP_003555727.1|/7.14849e-73/PREDICTED: uncharacterized protein PF11_0207-like [Glycine max]
CL3496.Contig2_peanut	1425	9.24	5.63	12.23	17.05	1.00213	Up	K13229|1|2e-71|271|zma:541977|2,4-dihydroxy-1,4-benzoxazin-3-one-glucoside dioxygenase [EC:1.14.20.2];K06892|2|2e-50|201|smo:SELMODRAFT_451460|feruloyl-CoA ortho-hydroxylase [EC:1.14.11.-]	-	-	-	gi|571477708|ref|XP_006587351.1|/7.76928e-155/PREDICTED: 1-aminocyclopropane-1-carboxylate oxidase homolog 1-like [Glycine max]
Unigene31109_peanut	1520	12.47	5.46	16.97	18.03	1.00129	Up	-	-	-	-	gi|920695853|gb|KOM39078.1|/5.25299e-80/hypothetical protein LR48_Vigan03g246000 [Vigna angularis]
CL8962.Contig2_peanut	2838	84.01	76.35	181.72	136.23	1.00066	Up	K00700|1|0.0|1722|aip:107609668|1,4-alpha-glucan branching enzyme [EC:2.4.1.18]	-	GO:0016798//hydrolase activity, acting on glycosyl bonds;GO:0016758//transferase activity, transferring hexosyl groups;GO:0043167//ion binding	GO:0044238//primary metabolic process	gi|356508675|ref|XP_003523080.1|/0/PREDICTED: 1,4-alpha-glucan-branching enzyme 1, chloroplastic/amyloplastic-like isoform X1 [Glycine max]
Unigene26929_peanut	3625	23.83	23.37	12.93	10.41	-1.00227	Down	K19986|1|0.0|1400|aip:107638365|exocyst complex component 8	-	-	-	gi|356522153|ref|XP_003529713.1|/0/PREDICTED: exocyst complex component EXO84B-like [Glycine max]
CL6452.Contig2_peanut	530	169.21	112.61	82.14	55.66	-1.00477	Down	-	-	-	-	-
CL3854.Contig2_peanut	1442	64.69	75.39	31.06	38.27	-1.00633	Down	-	-	-	-	gi|965600720|dbj|BAT87898.1|/3.19513e-47/hypothetical protein VIGAN_05131800 [Vigna angularis var. angularis]
Unigene680_peanut	2008	15.06	14.35	8.77	5.69	-1.00682	Down	K01051|1|0.0|1113|adu:107491763|pectinesterase [EC:3.1.1.11]	GO:0030312//external encapsulating structure	GO:0030234//enzyme regulator activity	GO:0071555//cell wall organization;GO:0045229//external encapsulating structure organization	gi|947099228|gb|KRH47720.1|/0/hypothetical protein GLYMA_07G046000 [Glycine max]
Unigene21809_peanut	1640	54.8	40.24	27.71	18.8	-1.00753	Down	K10712|1|3e-140|499|aip:107622896|cysteamine dioxygenase [EC:1.13.11.19]	-	-	-	gi|356550744|ref|XP_003543744.1|/1.04442e-113/PREDICTED: plant cysteine oxidase 2-like [Glycine max]
Unigene12153_peanut	823	35.46	28.36	12.14	18.96	-1.00769	Down	K08905|1|1e-67|256|adu:107491519|photosystem I subunit V	GO:0009522//photosystem I;GO:0009526//plastid envelope;GO:0009534//chloroplast thylakoid	-	GO:0009767//photosynthetic electron transport chain;GO:0031647//regulation of protein stability;GO:0042548//regulation of photosynthesis, light reaction;GO:0006740//NADPH regeneration	gi|502127398|ref|XP_004499692.1|/4.51306e-51/PREDICTED: photosystem I reaction center subunit V, chloroplastic [Cicer arietinum]
Unigene27712_peanut	3499	5.75	5.3	3.73	1.68	-1.01137	Down	K14442|1|0.0|1560|aip:107626333|ATP-dependent RNA helicase DHX36 [EC:3.6.4.13]	-	-	-	gi|571443150|ref|XP_006576037.1|/0/PREDICTED: ATP-dependent RNA helicase DHX36-like [Glycine max]
Unigene16543_peanut	1204	91.61	81.18	41.04	43.59	-1.01153	Down	K02113|1|3e-110|399|aip:107631667|F-type H+-transporting ATPase subunit delta	-	-	-	gi|595798310|ref|XP_007201374.1|/2.24459e-72/hypothetical protein PRUPE_ppa010263mg [Prunus persica]
CL5418.Contig2_peanut	2348	7.92	5.53	3.54	2.94	-1.01816	Down	K14494|1|2e-41|171|ppp:PHYPADRAFT_235433|DELLA protein	-	-	-	gi|950960488|ref|XP_014497665.1|/0/PREDICTED: scarecrow-like protein 11 [Vigna radiata var. radiata]
Unigene2140_peanut	1353	30.37	25.8	12.44	14.83	-1.01881	Down	K15082|1|3e-39|164|cic:CICLE_v10010155mg|DNA repair protein RAD7	-	-	-	gi|571445049|ref|XP_006576685.1|/8.72835e-100/PREDICTED: uncharacterized protein LOC100804659 [Glycine max]
Unigene16733_peanut	969	85.25	90.5	39.19	46.82	-1.01881	Down	-	GO:0009526//plastid envelope;GO:0009570//chloroplast stroma;GO:0009534//chloroplast thylakoid	-	-	gi|965611899|dbj|BAT98038.1|/5.73764e-62/hypothetical protein VIGAN_09164400 [Vigna angularis var. angularis]
Unigene26195_peanut	1211	28.78	19.77	10.32	13.09	-1.01898	Down	K03403|1|0.0|676|adu:107474619|magnesium chelatase subunit H [EC:6.6.1.1]	-	GO:0051003	GO:0006779//porphyrin-containing compound biosynthetic process	gi|734355718|gb|KHN13947.1|/2.59197e-177/Magnesium-chelatase subunit H [Glycine soja]
CL11898.Contig1_peanut	1695	15.44	17.57	9.9	6.27	-1.01973	Down	K07562|1|5e-92|339|sbi:SORBI_03g046345|nonsense-mediated mRNA decay protein 3;K00858|2|9e-21|102|egr:104421503|NAD+ kinase [EC:2.7.1.23]	-	-	-	gi|356542804|ref|XP_003539855.1|/1.36664e-148/PREDICTED: protein RETICULATA-RELATED 4, chloroplastic [Glycine max]
Unigene8480_peanut	687	20.17	12.69	8.97	6.72	-1.02317	Down	-	-	-	-	gi|502162964|ref|XP_004512677.1|/6.97168e-38/PREDICTED: uncharacterized protein LOC101495405 [Cicer arietinum]
CL5156.Contig2_peanut	443	27.45	19.47	13.67	8.78	-1.0233	Down	K14831|1|6e-44|176|aip:107643534|protein MAK16	GO:0030529//intracellular ribonucleoprotein complex	GO:0005198//structural molecule activity	GO:0010467//gene expression	gi|720063947|ref|XP_010275795.1|/2.08651e-40/PREDICTED: protein MAK16 homolog A [Nelumbo nucifera]
CL602.Contig2_peanut	2432	13.28	13.29	8.29	4.63	-1.0269	Down	K13506|1|5e-23|110|mdm:103446271|glycerol-3-phosphate O-acyltransferase 3/4 [EC:2.3.1.15]	-	-	-	gi|502135599|ref|XP_004502388.1|/0/PREDICTED: uncharacterized protein At1g04910 [Cicer arietinum]
CL8678.Contig1_peanut	1162	51.09	45.67	30.48	16.46	-1.02778	Down	K20032|1|5e-14|79.7|olu:OSTLU_1452|palmitoyltransferase ZDHHC13/17 [EC:2.3.1.225];K13118|2|3e-13|77.4|cre:CHLREDRAFT_17930|protein DGCR14;K06694|5|3e-13|77.4|sita:101772405|26S proteasome non-ATPase regulatory subunit 10	-	-	-	gi|147835833|emb|CAN75193.1|/4.41432e-86/hypothetical protein VITISV_016148 [Vitis vinifera]
Unigene33478_peanut	412	185.75	182.61	91.59	87.13	-1.02901	Down	-	-	-	-	gi|734380808|gb|KHN22988.1|/2.65139e-27/Reticuline oxidase-like protein [Glycine soja]
CL6061.Contig3_peanut	1782	7.94	6.27	4.5	2.31	-1.03014	Down	K11650|1|0.0|847|aip:107623298|SWI/SNF-related matrix-associated actin-dependent regulator of chromatin subfamily D	-	-	-	-
Unigene17776_peanut	190	57.17	71.08	27.58	33.96	-1.03748	Down	-	-	-	-	gi|743786571|ref|XP_011028507.1|/2.51132e-14/PREDICTED: uncharacterized protein LOC105128494 [Populus euphratica]
Unigene13738_peanut	699	52.22	56.39	23.11	29.23	-1.03846	Down	-	-	-	-	-
Unigene15197_peanut	540	198.39	181.64	69.53	112.92	-1.03921	Down	K08909|1|5e-86|317|aip:107609123|light-harvesting complex I chlorophyll a/b binding protein 3	GO:0009536//plastid	-	GO:0006091//generation of precursor metabolites and energy	gi|734396929|gb|KHN29869.1|/4.74018e-76/Chlorophyll a-b binding protein 3, chloroplastic [Glycine soja]
Unigene32270_peanut	1464	7	4.88	2.12	3.45	-1.04337	Down	K19073|1|3e-11|70.9|sbi:SORBI_01g035390|divinyl chlorophyllide a 8-vinyl-reductase [EC:1.3.1.75]	-	-	-	gi|955314612|ref|XP_014629862.1|/0/PREDICTED: uncharacterized protein ycf39-like [Glycine max]
CL5622.Contig2_peanut	923	25.08	25.23	15.61	8.51	-1.04482	Down	K06185|1|2e-90|332|aip:107629257|ATP-binding cassette, subfamily F, member 2	-	-	-	gi|502145490|ref|XP_004506052.1|/1.30494e-84/PREDICTED: ABC transporter F family member 1 [Cicer arietinum]
CL10354.Contig1_peanut	1220	32.7	31.97	17.39	13.55	-1.0484	Down	K03249|1|2e-143|509|aip:107623104|translation initiation factor 3 subunit F	-	GO:0008135//translation factor activity, RNA binding	GO:0006412//translation	gi|356539943|ref|XP_003538452.1|/2.17406e-131/PREDICTED: eukaryotic translation initiation factor 3 subunit F-like [Glycine max]
CL7105.Contig3_peanut	2654	52.33	56.85	25.21	27.2	-1.04884	Down	K14413|1|6e-87|323|atr:18431393|beta-1,3-galactosyltransferase [EC:2.4.1.-]	GO:0016020//membrane	GO:0008378//galactosyltransferase activity	-	gi|920697140|gb|KOM40365.1|/0/hypothetical protein LR48_Vigan04g056300 [Vigna angularis]
Unigene25519_peanut	271	33.37	41.13	15.75	19.64	-1.04953	Down	-	-	-	-	-
CL11893.Contig2_peanut	1574	201.05	165.45	100.42	73.61	-1.05657	Down	K02882|1|5e-22|107|adu:107496420|large subunit ribosomal protein L18Ae;K01381|2|1e-20|102|smo:SELMODRAFT_13348|saccharopepsin [EC:3.4.23.25];K00924|5|1e-12|75.9|tcc:TCM_041550|	GO:0044464	-	GO:0019538//protein metabolic process	gi|828316192|ref|XP_004503192.2|/7.46216e-162/PREDICTED: aspartic proteinase PCS1 [Cicer arietinum]
Unigene21514_peanut	2094	68.02	46.14	26.83	26.83	-1.06108	Down	K00814|1|0.0|974|adu:107473212|alanine transaminase [EC:2.6.1.2]	-	GO:0016769//transferase activity, transferring nitrogenous groups;GO:0048037//cofactor binding;GO:0016846//carbon-sulfur lyase activity	GO:0008652//cellular amino acid biosynthetic process	gi|734418417|gb|KHN39571.1|/0/Alanine aminotransferase 2, mitochondrial [Glycine soja]
CL3578.Contig7_peanut	2673	65.78	67.96	32.08	31.32	-1.06579	Down	-	-	-	-	gi|965606231|dbj|BAT93407.1|/0/hypothetical protein VIGAN_07236000 [Vigna angularis var. angularis]
Unigene17997_peanut	603	100.28	80.48	40.94	43.95	-1.06656	Down	K00927|1|2e-30|132|aip:107612994|phosphoglycerate kinase [EC:2.7.2.3]	-	-	-	gi|658027312|ref|XP_008349091.1|/8.75186e-25/PREDICTED: phosphoglycerate kinase, chloroplastic-like [Malus domestica]
Unigene16962_peanut	514	34.03	39.26	15.55	18.99	-1.06799	Down	K10752|1|9e-10|63.5|mdm:103421028|histone-binding protein RBBP4;K07213|2|1e-08|59.7|ppp:PHYPADRAFT_49866|copper chaperone;K00430|4|6e-08|57.4|mdm:103431979|peroxidase [EC:1.11.1.7]	-	-	-	gi|356570770|ref|XP_003553557.1|/1.07095e-39/PREDICTED: uncharacterized protein LOC100795652 [Glycine max]
Unigene15196_peanut	630	107.03	92.14	36.01	57.49	-1.06803	Down	K08909|1|2e-45|182|aip:107609123|light-harvesting complex I chlorophyll a/b binding protein 3	GO:0009521;GO:0009507//chloroplast	GO:0005488//binding	GO:0044237//cellular metabolic process	gi|747071969|ref|XP_011082880.1|/5.36982e-44/PREDICTED: chlorophyll a-b binding protein 8, chloroplastic-like [Sesamum indicum]
CL10085.Contig1_peanut	1812	61.73	51.02	31.46	21.57	-1.06948	Down	K17609|1|0.0|1054|aip:107631322|nucleoredoxin [EC:1.8.1.8]	-	-	-	-
Unigene28881_peanut	454	57.12	41.49	30.49	15.45	-1.07289	Down	-	-	-	-	-
CL8280.Contig2_peanut	2452	36.08	27.6	13.37	16.35	-1.07408	Down	K06063|1|0.0|948|aip:107644419|SNW domain-containing protein 1	-	-	-	gi|950935074|ref|XP_014515818.1|/0/PREDICTED: SNW/SKI-interacting protein [Vigna radiata var. radiata]
CL3231.Contig6_peanut	2457	5.92	3.54	2.03	2.31	-1.07737	Down	K09834|1|0.0|932|adu:107470774|tocopherol cyclase [EC:5.5.1.24]	-	-	-	gi|356515597|ref|XP_003526485.1|/0/PREDICTED: tocopherol cyclase, chloroplastic-like [Glycine max]
CL7101.Contig1_peanut	2364	12.04	14.66	7.26	5.31	-1.07854	Down	K01649|1|0.0|1204|adu:107467649|2-isopropylmalate synthase [EC:2.3.3.13]	-	GO:0016747//transferase activity, transferring acyl groups other than amino-acyl groups;GO:0046912//transferase activity, transferring acyl groups, acyl groups converted into alkyl on transfer	GO:0006551//leucine metabolic process	gi|356576895|ref|XP_003556565.1|/0/PREDICTED: 2-isopropylmalate synthase 2, chloroplastic-like [Glycine max]
Unigene35997_peanut	316	36.78	23.35	11.38	15.93	-1.0856	Down	-	-	-	-	-
Unigene15542_peanut	683	33.21	38.67	16.18	17.35	-1.08609	Down	K13993|1|3e-80|298|adu:107457913|HSP20 family protein	-	-	GO:0050896//response to stimulus	gi|358248934|ref|NP_001239965.1|/2.27664e-65/uncharacterized protein LOC100802108 [Glycine max]
CL5879.Contig2_peanut	675	20.84	13.57	8.43	7.22	-1.09257	Down	-	-	-	-	-
CL1915.Contig1_peanut	1684	6.57	8.38	3.45	3.47	-1.09324	Down	K11805|1|0.0|676|adu:107469525|WD repeat-containing protein 68	-	-	-	gi|502136637|ref|XP_004502764.1|/1.58818e-173/PREDICTED: protein TRANSPARENT TESTA GLABRA 1 [Cicer arietinum]
Unigene17996_peanut	425	100.9	69.07	34.32	43.49	-1.09402	Down	K00927|1|1e-74|278|aip:107612994|phosphoglycerate kinase [EC:2.7.2.3]	GO:0044424	GO:0016301//kinase activity	GO:0006796//phosphate-containing compound metabolic process;GO:0006007//glucose catabolic process	gi|802742595|ref|XP_012087352.1|/4.55248e-72/PREDICTED: phosphoglycerate kinase, chloroplastic [Jatropha curcas]
Unigene29181_peanut	4333	18.59	14.4	7.85	7.35	-1.09404	Down	K12124|1|0.0|2171|adu:107467803|GIGANTEA	-	-	-	gi|308198909|dbj|BAJ22595.1|/0/GIGANTEA [Glycine max]
CL11332.Contig3_peanut	2204	7.44	9.09	3.88	3.75	-1.1003	Down	K17964|1|2e-38|161|smo:SELMODRAFT_424099|leucine-rich PPR motif-containing protein, mitochondrial	-	-	-	gi|502174938|ref|XP_004515635.1|/0/PREDICTED: pentatricopeptide repeat-containing protein At5g47360 [Cicer arietinum]
CL1996.Contig4_peanut	1055	145.8	129.54	57.82	68.87	-1.10149	Down	K14504|1|1e-130|467|gmx:100782365|xyloglucan:xyloglucosyl transferase TCH4 [EC:2.4.1.207];K08235|2|8e-130|464|vvi:100252949|xyloglucan:xyloglucosyl transferase [EC:2.4.1.207]	-	-	-	gi|593783487|ref|XP_007154784.1|/3.1876e-133/hypothetical protein PHAVU_003G147700g [Phaseolus vulgaris]
CL9670.Contig1_peanut	1573	6.42	4.59	1.63	3.31	-1.10479	Down	-	-	-	-	-
Unigene18648_peanut	1294	201.67	232.67	86.83	113.71	-1.10675	Down	K03094|1|3e-33|143|egr:104446249|S-phase kinase-associated protein 1	-	-	-	gi|965658171|dbj|BAT74590.1|/8.63451e-142/hypothetical protein VIGAN_01229300 [Vigna angularis var. angularis]
CL3718.Contig1_peanut	651	46.96	59.95	20.24	29	-1.10876	Down	-	-	-	-	gi|593692854|ref|XP_007146969.1|/5.39434e-26/hypothetical protein PHAVU_006G085800g [Phaseolus vulgaris]
CL10690.Contig1_peanut	1912	13.12	8.51	5.94	3.84	-1.10961	Down	K14843|1|0.0|1096|aip:107623100|pescadillo	GO:0031981//nuclear lumen	-	GO:0042254//ribosome biogenesis	gi|593676115|ref|XP_007143421.1|/0/hypothetical protein PHAVU_007G070900g [Phaseolus vulgaris]
CL3123.Contig6_peanut	752	10.55	9.19	6.38	2.48	-1.11597	Down	K14856|1|5e-89|326|aip:107622930|protein SDA1	-	-	-	gi|356540211|ref|XP_003538583.1|/1.06633e-58/PREDICTED: protein SDA1 homolog [Glycine max]
Unigene9198_peanut	583	83.48	65.49	38	29.53	-1.11739	Down	-	-	-	-	gi|502162478|ref|XP_004512515.1|/1.10361e-42/PREDICTED: uncharacterized protein LOC101496058 [Cicer arietinum]
CL8816.Contig4_peanut	7622	15.07	11.75	5.61	6.52	-1.12125	Down	K12604|1|0.0|4526|aip:107624816|CCR4-NOT transcription complex subunit 1	-	-	-	gi|571466057|ref|XP_006583551.1|/0/PREDICTED: CCR4-NOT transcription complex subunit 1-like isoform X1 [Glycine max]
Unigene17674_peanut	388	37.73	24.63	14.22	13.55	-1.12181	Down	-	-	-	-	gi|731436509|ref|XP_010645950.1|/1.11216e-09/PREDICTED: uncharacterized protein LOC104877994 [Vitis vinifera]
CL5437.Contig2_peanut	761	21.54	18.09	6.42	11.31	-1.12505	Down	K11820|1|5e-116|417|aip:107643497|N-hydroxythioamide S-beta-glucosyltransferase [EC:2.4.1.195]	-	-	-	gi|356498018|ref|XP_003517852.1|/7.56028e-95/PREDICTED: UDP-glycosyltransferase 74B1-like [Glycine max]
CL5332.Contig2_peanut	1507	381.25	439.42	205.44	169.18	-1.12607	Down	K01188|1|6e-37|156|sita:101778196|beta-glucosidase [EC:3.2.1.21];K13415|3|6e-26|119|smo:SELMODRAFT_30948|protein brassinosteroid insensitive 1 [EC:2.7.10.1 2.7.11.1];K13420|5|4e-25|117|nnu:104585978|LRR receptor-like serine/threonine-protein kinase FLS2 [EC:2.7.11.1]	-	-	-	gi|922370229|ref|XP_013457278.1|/5.5365e-82/polygalacturonase inhibitor protein [Medicago truncatula]
CL10079.Contig2_peanut	2734	29	22.02	14.17	8.84	-1.1265	Down	K14835|1|0.0|878|adu:107464593|ribosomal RNA methyltransferase Nop2 [EC:2.1.1.-]	-	-	-	-
Unigene12807_peanut	960	10.01	6.77	4.76	2.66	-1.12753	Down	K05391|1|1e-123|443|aip:107645702|cyclic nucleotide gated channel, other eukaryote	GO:0031224//intrinsic component of membrane	GO:0015075//ion transmembrane transporter activity	GO:0006810//transport	gi|356571234|ref|XP_003553784.1|/8.0603e-101/PREDICTED: cyclic nucleotide-gated ion channel 1-like isoform X1 [Glycine max]
Unigene15515_peanut	280	108.26	62.34	40.41	35.3	-1.13061	Down	K00799|1|9e-36|149|adu:107474488|glutathione S-transferase [EC:2.5.1.18]	-	GO:0003824//catalytic activity	-	gi|359479025|ref|XP_003632205.1|/3.14064e-28/PREDICTED: glutathione S-transferase L3-like isoform X1 [Vitis vinifera]
CL9383.Contig1_peanut	1188	12.18	16.17	7.64	5.21	-1.1312	Down	K05933|1|2e-169|595|aip:107609126|aminocyclopropanecarboxylate oxidase [EC:1.14.17.4]	-	GO:0003824//catalytic activity	GO:0008152//metabolic process	gi|571507261|ref|XP_006595831.1|/7.3854e-145/PREDICTED: 1-aminocyclopropane-1-carboxylate oxidase [Glycine max]
CL5516.Contig2_peanut	583	162.6	190.92	84.59	75.92	-1.13235	Down	-	-	-	-	gi|356506202|ref|XP_003521876.1|/9.73559e-15/PREDICTED: uncharacterized protein LOC100776350 [Glycine max]
Unigene17941_peanut	1101	70.48	48.59	18.38	34.52	-1.13828	Down	K08917|1|1e-150|533|aip:107622376|light-harvesting complex II chlorophyll a/b binding protein 6	GO:0009536//plastid	-	GO:0006091//generation of precursor metabolites and energy	gi|955075460|ref|NP_001304252.1|/2.43591e-139/chlorophyll a-b binding protein CP24 10A, chloroplastic [Vigna radiata]
Unigene5810_peanut	434	28.87	36.07	16.01	13.14	-1.13864	Down	K04730|1|8e-27|119|pxb:103934695|interleukin-1 receptor-associated kinase 1 [EC:2.7.11.1]	-	GO:0004672//protein kinase activity;GO:0032559//adenyl ribonucleotide binding	GO:0006464//cellular protein modification process	gi|357470699|ref|XP_003605634.1|/6.53581e-55/Serine/Threonine-kinase CCR3-like protein [Medicago truncatula]
CL6476.Contig1_peanut	400	159.21	155.88	74.07	67.18	-1.14221	Down	-	-	-	-	-
Unigene33178_peanut	1242	9.28	12.49	5.91	3.83	-1.14797	Down	K03327|1|2e-176|619|adu:107488190|multidrug resistance protein, MATE family	-	-	-	gi|593790760|ref|XP_007158419.1|/3.08158e-141/hypothetical protein PHAVU_002G151500g [Phaseolus vulgaris]
CL12104.Contig17_peanut	1006	26.06	17.79	10.82	8.47	-1.15051	Down	K14457|1|2e-10|67.8|zma:103649057|2-acylglycerol O-acyltransferase 2 [EC:2.3.1.22]	-	-	-	gi|388506628|gb|AFK41380.1|/1.76306e-101/unknown [Lotus japonicus]
Unigene3383_peanut	697	10.73	14.03	5.54	5.41	-1.15054	Down	K01490|1|2e-111|402|aip:107625773|AMP deaminase [EC:3.5.4.6]	-	GO:0016814//hydrolase activity, acting on carbon-nitrogen (but not peptide) bonds, in cyclic amidines	GO:0009127//purine nucleoside monophosphate biosynthetic process	gi|731398586|ref|XP_010653312.1|/1.5604e-109/PREDICTED: AMP deaminase isoform X1 [Vitis vinifera]
Unigene19806_peanut	2476	15.78	14.45	8.58	4.85	-1.15268	Down	K05681|1|0.0|916|sot:102580570|ATP-binding cassette, subfamily G (WHITE), member 2	-	-	-	gi|502110922|ref|XP_004493913.1|/0/PREDICTED: ABC transporter G family member 20 [Cicer arietinum]
Unigene1970_peanut	1791	16.16	20.33	9.34	6.92	-1.15876	Down	K18834|1|7e-24|113|egr:104434780|WRKY transcription factor 1;K18835|3|2e-22|108|aip:107635142|WRKY transcription factor 2	-	-	-	gi|593800424|ref|XP_007163249.1|/1.7974e-114/hypothetical protein PHAVU_001G218500g [Phaseolus vulgaris]
Unigene1283_peanut	573	50.3	58.77	24.3	24.06	-1.16107	Down	-	-	-	-	gi|426207812|gb|AFY13545.1|/5.29506e-18/legume-specific protein [Aeschynomene evenia]
CL12258.Contig1_peanut	282	123.75	86.1	56.74	35.01	-1.1628	Down	K03283|1|2e-47|187|aip:107635656|heat shock 70kDa protein 1/8	-	GO:0016628//oxidoreductase activity, acting on the CH-CH group of donors, NAD or NADP as acceptor;GO:0032559//adenyl ribonucleotide binding	GO:0008152//metabolic process;GO:0050896//response to stimulus	gi|955076768|ref|NP_001304197.1|/1.0712e-44/heat shock cognate 70 kDa protein 2-like [Vigna radiata]
CL2202.Contig4_peanut	2350	11.92	14.78	4.2	7.61	-1.16404	Down	K07300|1|8e-10|67.0|adu:107470677|Ca2+:H+ antiporter;K01872|2|7e-07|57.4|vra:106777954|alanyl-tRNA synthetase [EC:6.1.1.7];K01051|3|2e-06|55.8|gmx:100776781|pectinesterase [EC:3.1.1.11]	-	-	-	gi|950994445|ref|XP_014505137.1|/3.93825e-43/PREDICTED: uncharacterized protein LOC106765143 [Vigna radiata var. radiata]
Unigene27452_peanut	1329	40.61	38.82	16.99	17.9	-1.16946	Down	K09422|1|1e-150|533|adu:107466187|myb proto-oncogene protein, plant	-	-	-	gi|563425559|gb|AHB59594.1|/1.57711e-146/putative R2R3 MYB protein 6 [Arachis hypogaea]
Unigene17948_peanut	913	22.97	13.94	6.05	9.82	-1.17108	Down	K01724|1|8e-78|291|jcu:105648677|4a-hydroxytetrahydrobiopterin dehydratase [EC:4.2.1.96]	-	-	-	gi|388515021|gb|AFK45572.1|/1.91674e-80/unknown [Lotus japonicus]
CL1061.Contig1_peanut	1457	8.44	5.59	2.14	3.85	-1.17675	Down	K01431|1|0.0|842|aip:107631065|beta-ureidopropionase [EC:3.5.1.6]	-	GO:0016811//hydrolase activity, acting on carbon-nitrogen (but not peptide) bonds, in linear amides	GO:0008152//metabolic process	gi|356521231|ref|XP_003529260.1|/0/PREDICTED: beta-ureidopropionase [Glycine max]
Unigene1002_peanut	1863	30.88	21.24	12.21	10.27	-1.18392	Down	-	-	-	-	gi|920698626|gb|KOM41851.1|/0/hypothetical protein LR48_Vigan04g204900 [Vigna angularis]
CL4940.Contig8_peanut	1108	11.05	7.11	3.24	4.46	-1.1856	Down	-	-	-	-	gi|955336038|ref|XP_003531503.3|/3.49104e-93/PREDICTED: protein Iojap, chloroplastic [Glycine max]
Unigene10579_peanut	1852	13.39	15.19	4.09	8.22	-1.19673	Down	K08150|1|3e-64|247|jcu:105629235|MFS transporter, SP family, solute carrier family 2 (myo-inositol transporter), member 13	GO:0031224//intrinsic component of membrane	GO:0016628//oxidoreductase activity, acting on the CH-CH group of donors, NAD or NADP as acceptor;GO:0022857//transmembrane transporter activity	GO:0008152//metabolic process;GO:0071702//organic substance transport	gi|357500761|ref|XP_003620669.1|/0/polyol/monosaccharide transporter 1 [Medicago truncatula]
CL3778.Contig1_peanut	235	36.42	23.81	16.7	8.49	-1.19725	Down	-	-	-	-	-
CL3578.Contig5_peanut	2691	17.93	14.75	9.14	4.84	-1.20381	Down	-	-	-	-	gi|965606231|dbj|BAT93407.1|/0/hypothetical protein VIGAN_07236000 [Vigna angularis var. angularis]
CL9802.Contig2_peanut	1571	23.59	22.32	12.96	6.71	-1.20675	Down	K02160|1|4e-07|57.4|pmum:103338963|acetyl-CoA carboxylase biotin carboxyl carrier protein	-	-	-	gi|571486430|ref|XP_006590336.1|/4.89194e-113/PREDICTED: uncharacterized protein LOC100809495 isoform X2 [Glycine max]
Unigene21674_peanut	1798	61.07	39.05	23.85	18.59	-1.20831	Down	K09287|1|0.0|685|aip:107618602|RAV-like factor	-	-	GO:0006351//transcription, DNA-templated	gi|502118301|ref|XP_004496199.1|/3.85933e-141/PREDICTED: AP2/ERF and B3 domain-containing transcription repressor TEM1 [Cicer arietinum]
CL1618.Contig3_peanut	1185	29.52	31.1	8.6	17.08	-1.21984	Down	K13680|1|6e-44|179|smo:SELMODRAFT_178995|beta-mannan synthase [EC:2.4.1.32]	-	GO:0016740//transferase activity	-	gi|449447085|ref|XP_004141300.1|/7.83592e-171/PREDICTED: probable xyloglucan glycosyltransferase 12 [Cucumis sativus]
Unigene15730_peanut	758	64.08	59.26	19.33	32.81	-1.21986	Down	K02721|1|6e-49|194|adu:107493148|photosystem II PsbW protein	-	-	-	gi|593688121|ref|XP_007144695.1|/1.81839e-32/hypothetical protein PHAVU_007G177300g [Phaseolus vulgaris]
CL7504.Contig1_peanut	873	12.48	8.32	3.26	5.33	-1.22037	Down	-	-	-	-	gi|734412288|gb|KHN36365.1|/1.20032e-137/hypothetical protein glysoja_046033 [Glycine soja]
Unigene28738_peanut	1087	29.61	21.41	9.57	11.82	-1.22069	Down	K01953|1|3e-06|53.9|pda:103709410|asparagine synthase (glutamine-hydrolysing) [EC:6.3.5.4]	-	-	-	gi|502077826|ref|XP_004485756.1|/4.11222e-115/PREDICTED: stem-specific protein TSJT1-like [Cicer arietinum]
Unigene20170_peanut	2443	23.5	14.71	7.31	8.63	-1.22603	Down	K15397|1|0.0|993|aip:107622291|3-ketoacyl-CoA synthase [EC:2.3.1.199]	-	-	-	gi|356563067|ref|XP_003549787.1|/0/PREDICTED: 3-ketoacyl-CoA synthase 11 [Glycine max]
CL8689.Contig2_peanut	1906	48.04	27.82	15.9	15.71	-1.22763	Down	K14638|1|0.0|806|mtr:MTR_5g038380|solute carrier family 15 (peptide/histidine transporter), member 3/4	-	-	-	gi|593781625|ref|XP_007153853.1|/0/hypothetical protein PHAVU_003G070100g [Phaseolus vulgaris]
Unigene18524_peanut	1130	66.43	63.67	28.01	26.85	-1.22964	Down	-	-	-	-	gi|356508655|ref|XP_003523070.1|/1.62322e-45/PREDICTED: uncharacterized protein LOC100787218 [Glycine max]
CL9608.Contig14_peanut	951	67.03	51.14	17.09	32.25	-1.23044	Down	-	-	-	-	gi|388497002|gb|AFK36567.1|/3.18455e-25/unknown [Lotus japonicus]
Unigene28097_peanut	580	52.67	52.52	23.43	20.64	-1.2366	Down	-	GO:0016020//membrane	-	-	gi|502117088|ref|XP_004495696.1|/1.27175e-27/PREDICTED: uncharacterized protein LOC101493941 [Cicer arietinum]
Unigene22685_peanut	732	38.17	28.19	12.21	15.25	-1.23883	Down	K03768|1|6e-101|367|aip:107617760|peptidyl-prolyl cis-trans isomerase B (cyclophilin B) [EC:5.2.1.8]	GO:0009536//plastid	GO:0016853//isomerase activity	-	gi|388500332|gb|AFK38232.1|/1.53892e-73/unknown [Lotus japonicus]
CL1623.Contig1_peanut	2469	15.82	10.81	6.94	4.08	-1.24252	Down	K04374|1|3e-15|85.1|mus:103997104|cyclic AMP-dependent transcription factor ATF-4;K16241|3|5e-07|57.8|pda:103699784|transcription factor HY5;K09060|4|7e-07|57.4|nnu:104607278|plant G-box-binding factor	-	-	-	gi|356564339|ref|XP_003550412.1|/1.16932e-162/PREDICTED: transcription factor RF2a [Glycine max]
Unigene17937_peanut	889	20.99	12.83	4.98	8.84	-1.24258	Down	-	-	-	-	gi|356559886|ref|XP_003548227.1|/9.07279e-80/PREDICTED: uncharacterized protein LOC100527109 [Glycine max]
Unigene22133_peanut	301	41.67	59.01	20.61	21.48	-1.24311	Down	-	GO:0009532//plastid stroma	GO:0032559//adenyl ribonucleotide binding	-	gi|3687652|gb|AAC62207.1|/2.04806e-48/rubisco activase precursor [Datisca glomerata]
Unigene2481_peanut	576	36.2	43.96	21.91	11.68	-1.24385	Down	-	-	-	-	gi|593795834|ref|XP_007160955.1|/3.59229e-14/hypothetical protein PHAVU_001G031400g [Phaseolus vulgaris]
CL10238.Contig1_peanut	912	16.18	21.42	7.62	8.08	-1.24566	Down	-	-	-	-	gi|593422702|ref|XP_007140501.1|/1.47956e-32/hypothetical protein PHAVU_008G118000g [Phaseolus vulgaris]
CL6693.Contig2_peanut	3019	7.24	6.72	3.63	2.16	-1.24741	Down	K11294|1|3e-09|65.5|brp:103871689|nucleolin	-	-	-	gi|357486641|ref|XP_003613608.1|/3.08841e-152/IQ calmodulin-binding motif protein [Medicago truncatula]
Unigene39446_peanut	615	15.46	16.45	9.69	3.45	-1.25078	Down	-	-	-	-	gi|922401747|ref|XP_013468010.1|/6.36136e-95/purple acid phosphatase superfamily protein [Medicago truncatula]
CL11245.Contig1_peanut	1067	10.86	12	3.09	6.27	-1.25739	Down	K02945|1|2e-176|619|aip:107639458|small subunit ribosomal protein S1	GO:0030529//intracellular ribonucleoprotein complex;GO:0009536//plastid	GO:0003676//nucleic acid binding;GO:0005198//structural molecule activity	GO:0010467//gene expression	gi|951007222|ref|XP_014508667.1|/1.00441e-150/PREDICTED: 30S ribosomal protein S1, chloroplastic [Vigna radiata var. radiata]
Unigene18017_peanut	822	21.07	27.31	9.65	10.37	-1.25894	Down	K02864|1|6e-132|470|adu:107458981|large subunit ribosomal protein L10	GO:0030529//intracellular ribonucleoprotein complex;GO:0009536//plastid	GO:0003723//RNA binding	GO:0010467//gene expression;GO:0022613//ribonucleoprotein complex biogenesis	gi|955379376|ref|XP_003549555.3|/1.80696e-100/PREDICTED: 50S ribosomal protein L10, chloroplastic-like [Glycine max]
CL851.Contig3_peanut	1355	13.48	9.08	3.11	6	-1.26217	Down	K04733|1|0.0|704|adu:107486591|interleukin-1 receptor-associated kinase 4 [EC:2.7.11.1]	-	GO:0016301//kinase activity	-	gi|351723221|ref|NP_001238551.1|/1.1426e-91/serine-threonine kinase [Glycine max]
CL1481.Contig5_peanut	3273	8.17	9.23	4.01	3.14	-1.27038	Down	K20222|1|0.0|1379|aip:107632204|importin-5	-	-	-	gi|502140730|ref|XP_004504314.1|/0/PREDICTED: importin-5 [Cicer arietinum]
CL6650.Contig1_peanut	1242	24	31.35	10.45	12.33	-1.27148	Down	-	-	-	-	gi|951075419|ref|XP_014492899.1|/3.38531e-47/PREDICTED: uncharacterized protein LOC106755295 [Vigna radiata var. radiata]
CL1757.Contig9_peanut	1014	9.8	5.98	3.25	3.01	-1.27217	Down	K18328|1|2e-19|97.4|gra:105803647|lariat debranching enzyme [EC:3.1.-.-]	-	-	-	gi|356572590|ref|XP_003554451.1|/1.79286e-77/PREDICTED: uncharacterized protein LOC100802393 [Glycine max]
CL277.Contig1_peanut	1125	14.94	19.19	4.6	9.32	-1.27555	Down	K11294|1|6e-79|295|nnu:104602767|nucleolin	-	GO:0005488//binding	-	gi|951030219|ref|XP_014514849.1|/6.04383e-101/PREDICTED: 28 kDa ribonucleoprotein, chloroplastic [Vigna radiata var. radiata]
CL9872.Contig2_peanut	916	82.93	83.4	36.2	31.81	-1.27629	Down	-	-	-	-	-
Unigene6659_peanut	456	32.69	37.23	13	15.38	-1.27718	Down	K01183|1|8e-79|292|aip:107612867|chitinase [EC:3.2.1.14]	GO:0030312//external encapsulating structure	-	GO:0009056//catabolic process;GO:0005975//carbohydrate metabolic process;GO:0009793//embryo development ending in seed dormancy;GO:0033554//cellular response to stress;GO:0043170	gi|566242189|ref|XP_002326040.2|/5.38847e-57/hypothetical protein POPTR_0019s12360g [Populus trichocarpa]
CL2908.Contig1_peanut	2297	9.61	7.23	1.79	4.96	-1.27754	Down	K04730|1|0.0|670|gmx:100802176|interleukin-1 receptor-associated kinase 1 [EC:2.7.11.1]	-	GO:0004672//protein kinase activity;GO:0032559//adenyl ribonucleotide binding	GO:0006464//cellular protein modification process	gi|593800716|ref|XP_007163395.1|/0/hypothetical protein PHAVU_001G231200g [Phaseolus vulgaris]
CL7327.Contig2_peanut	2113	10.27	12.59	4.67	4.67	-1.27828	Down	K15015|1|0.0|934|aip:107618392|solute carrier family 32 (vesicular inhibitory amino acid transporter)	-	-	-	gi|356576242|ref|XP_003556242.1|/0/PREDICTED: vacuolar amino acid transporter 1 [Glycine max]
Unigene16163_peanut	683	57.2	35.37	17.35	19.73	-1.28131	Down	K05933|1|1e-68|259|adu:107460718|aminocyclopropanecarboxylate oxidase [EC:1.14.17.4]	-	GO:0003824//catalytic activity	GO:0008152//metabolic process	gi|593328086|ref|XP_007137470.1|/1.4791e-56/hypothetical protein PHAVU_009G129500g [Phaseolus vulgaris]
Unigene1864_peanut	1096	16.33	19.18	6.73	7.69	-1.28179	Down	K09286|1|2e-17|90.9|crb:CARUB_v10010478mg|EREBP-like factor	-	-	-	gi|571473146|ref|XP_003530479.2|/3.48804e-37/PREDICTED: ethylene-responsive transcription factor ERF113-like [Glycine max]
CL5737.Contig1_peanut	827	10.13	12.78	5.7	3.55	-1.28202	Down	K08675|1|4e-28|125|mtr:MTR_1g083990|Lon-like ATP-dependent protease [EC:3.4.21.-];K03242|2|4e-13|75.9|mtr:MTR_2g069440|translation initiation factor 2 subunit 3	-	-	-	gi|351724667|ref|NP_001238601.1|/4.30309e-33/uncharacterized protein LOC100305910 [Glycine max]
Unigene17686_peanut	1334	119.8	79.29	36.82	43.25	-1.28404	Down	K01183|1|0.0|788|aip:107640985|chitinase [EC:3.2.1.14]	-	GO:0016798//hydrolase activity, acting on glycosyl bonds	GO:0008152//metabolic process	gi|694354623|ref|XP_009358493.1|/2.17044e-103/PREDICTED: chitotriosidase-1-like [Pyrus x bretschneideri]
CL4459.Contig3_peanut	1069	42.24	45.25	10.07	25.33	-1.28676	Down	K02717|1|2e-145|516|aip:107608659|photosystem II oxygen-evolving enhancer protein 2	GO:0009523//photosystem II	GO:0046872//metal ion binding	GO:0044237//cellular metabolic process	gi|920703367|gb|KOM46592.1|/2.50243e-125/hypothetical protein LR48_Vigan07g029600 [Vigna angularis]
CL3476.Contig8_peanut	1913	6.4	5.78	1.37	3.47	-1.29092	Down	K08245|1|0.0|1032|adu:107478939|phytepsin [EC:3.4.23.40]	-	-	-	gi|571475464|ref|XP_006586640.1|/0/PREDICTED: uncharacterized protein LOC100500551 isoform X1 [Glycine max]
Unigene20226_peanut	1521	94.56	75.91	24.01	44.43	-1.29139	Down	K05298|1|0.0|714|aip:107604910|glyceraldehyde-3-phosphate dehydrogenase (NADP+) (phosphorylating) [EC:1.2.1.13]	-	GO:0000166//nucleotide binding	GO:0019318//hexose metabolic process	gi|334813895|gb|AEH04452.1|/0/glyceraldehyde-3-phosphate dehydrogenase [Arachis hypogaea]
CL3919.Contig1_peanut	2837	4.48	3.2	1.9	1.14	-1.29375	Down	K16571|1|0.0|1437|aip:107626168|gamma-tubulin complex component 4	GO:0005819//spindle	-	GO:0007010//cytoskeleton organization	gi|965609242|dbj|BAT95733.1|/0/hypothetical protein VIGAN_08251200 [Vigna angularis var. angularis]
Unigene1069_peanut	1410	25.85	24.42	7.29	12.87	-1.29428	Down	-	-	GO:0048037//cofactor binding	GO:0008152//metabolic process	gi|920696063|gb|KOM39288.1|/0/hypothetical protein LR48_Vigan03g267000 [Vigna angularis]
Unigene18269_peanut	1634	56.5	41.9	16.14	23.2	-1.29468	Down	K05298|1|0.0|848|adu:107460215|glyceraldehyde-3-phosphate dehydrogenase (NADP+) (phosphorylating) [EC:1.2.1.13]	-	GO:0016620//oxidoreductase activity, acting on the aldehyde or oxo group of donors, NAD or NADP as acceptor;GO:0000166//nucleotide binding	GO:0019318//hexose metabolic process	gi|351726690|ref|NP_001237135.1|/0/glyceraldehyde-3-phosphate dehydrogenase B subunit [Glycine max]
CL8546.Contig1_peanut	2640	107.14	71.3	37.01	34.02	-1.30104	Down	K14794|1|4e-31|137|aly:ARALYDRAFT_321151|ribosomal RNA-processing protein 12	-	-	-	gi|922368625|ref|XP_013456477.1|/0/nodulin-like/MFS transporter [Medicago truncatula]
Unigene17506_peanut	1281	7.55	4.8	2.19	2.59	-1.30471	Down	K00133|1|0.0|719|adu:107481439|aspartate-semialdehyde dehydrogenase [EC:1.2.1.11]	GO:0044424	GO:0016620//oxidoreductase activity, acting on the aldehyde or oxo group of donors, NAD or NADP as acceptor;GO:0005515//protein binding;GO:0000166//nucleotide binding	GO:0006566//threonine metabolic process;GO:0000097//sulfur amino acid biosynthetic process	gi|302353426|gb|ADL27919.1|/5.09052e-179/aspartate-semialdehyde dehydrogenase 2 [Glycine max]
CL4459.Contig4_peanut	1113	6.48	8.14	1.85	3.91	-1.30614	Down	K02717|1|2e-140|499|aip:107608659|photosystem II oxygen-evolving enhancer protein 2	GO:0009523//photosystem II	GO:0046872//metal ion binding	GO:0044237//cellular metabolic process	gi|356526942|ref|XP_003532074.1|/3.60963e-122/PREDICTED: oxygen-evolving enhancer protein 2, chloroplastic [Glycine max]
CL4771.Contig1_peanut	1262	15.96	11.08	5.01	5.6	-1.3089	Down	K14424|1|2e-162|572|aip:107631446|4-alpha-methyl-delta7-sterol-4alpha-methyl oxidase [EC:1.14.13.72]	GO:0031224//intrinsic component of membrane	GO:0016709//oxidoreductase activity, acting on paired donors, with incorporation or reduction of molecular oxygen, NAD(P)H as one donor, and incorporation of one atom of oxygen;GO:0046914//transition metal ion binding	GO:0006631//fatty acid metabolic process	gi|502154847|ref|XP_004509864.1|/1.51159e-151/PREDICTED: methylsterol monooxygenase 2-2-like [Cicer arietinum]
CL7811.Contig1_peanut	430	12.5	15.51	3.47	7.42	-1.31217	Down	K13447|1|4e-80|296|aip:107645909|respiratory burst oxidase [EC:1.6.3.- 1.11.1.-]	GO:0031224//intrinsic component of membrane	GO:0046914//transition metal ion binding;GO:0016651//oxidoreductase activity, acting on NAD(P)H;GO:0016209//antioxidant activity;GO:0050662//coenzyme binding	GO:0008152//metabolic process	gi|347811118|gb|AEP25512.1|/8.80282e-76/putative respiratory burst oxidase-like protein A [Vicia faba]
CL4039.Contig4_peanut	1480	5.61	6.17	3.47	1.15	-1.31983	Down	K11600|1|1e-123|444|adu:107491970|exosome complex component RRP41	-	GO:0016779//nucleotidyltransferase activity;GO:0003676//nucleic acid binding;GO:0008408//3'-5' exonuclease activity	GO:0010467//gene expression	gi|502113879|ref|XP_004494789.1|/2.10489e-118/PREDICTED: exosome complex component RRP41 isoform X1 [Cicer arietinum]
CL10696.Contig1_peanut	1898	5.45	4.02	1.03	2.61	-1.32355	Down	K08819|1|9e-79|295|thj:104822348|cyclin-dependent kinase 12/13 [EC:2.7.11.22 2.7.11.23];K18835|5|3e-73|277|sly:778199|WRKY transcription factor 2	-	-	-	gi|356497940|ref|XP_003517814.1|/2.68022e-148/PREDICTED: probable WRKY transcription factor 4 [Glycine max]
Unigene11578_peanut	775	9.49	7.89	1.44	5.2	-1.32369	Down	K00326|1|5e-43|175|tcc:TCM_041133|cytochrome-b5 reductase [EC:1.6.2.2];K09838|2|1e-07|57.4|sot:102592281|zeaxanthin epoxidase [EC:1.14.13.90]	-	-	-	gi|734338887|gb|KHN08864.1|/7.68899e-58/Zeaxanthin epoxidase, chloroplastic [Glycine soja]
CL370.Contig1_peanut	5099	31.35	22.17	11.45	9.53	-1.32503	Down	K08867|1|4e-51|205|aly:ARALYDRAFT_674863|WNK lysine deficient protein kinase [EC:2.7.11.1];K00383|2|2e-06|57.0|pxb:103965078|glutathione reductase (NADPH) [EC:1.8.1.7]	-	-	-	gi|734375953|gb|KHN21191.1|/0/Putative basic helix-loop-helix protein [Glycine soja]
Unigene3091_peanut	2141	6.95	4.99	2.71	1.91	-1.32656	Down	K13179|1|0.0|927|adu:107485675|ATP-dependent RNA helicase DDX18/HAS1 [EC:3.6.4.13]	-	-	-	gi|593327808|ref|XP_007137331.1|/0/hypothetical protein PHAVU_009G118200g [Phaseolus vulgaris]
Unigene32040_peanut	2895	5.32	2.88	1.75	1.4	-1.32664	Down	K07466|1|0.0|1596|adu:107487112|replication factor A1	-	-	-	gi|502162127|ref|XP_004512401.1|/0/PREDICTED: replication protein A 70 kDa DNA-binding subunit E-like [Cicer arietinum]
CL12423.Contig1_peanut	2337	9.66	7.17	2.77	3.74	-1.33199	Down	K10999|1|3e-122|440|sbi:SORBI_02g025020|cellulose synthase A [EC:2.4.1.12]	-	-	-	gi|734428784|gb|KHN44861.1|/0/Cellulose synthase-like protein B3 [Glycine soja]
CL1030.Contig14_peanut	1379	6.54	5.91	1.12	3.65	-1.33281	Down	-	-	-	-	gi|734425436|gb|KHN43113.1|/1.48811e-163/Hypothetical protein glysoja_001696 [Glycine soja]
CL6563.Contig1_peanut	1510	16.77	21.58	6.45	8.63	-1.33377	Down	K00830|1|0.0|806|aip:107608681|alanine-glyoxylate transaminase / serine-glyoxylate transaminase / serine-pyruvate transaminase [EC:2.6.1.44 2.6.1.45 2.6.1.51]	-	GO:0048037//cofactor binding;GO:0008483//transaminase activity	-	gi|720069988|ref|XP_010277598.1|/0/PREDICTED: serine--glyoxylate aminotransferase [Nelumbo nucifera]
Unigene20460_peanut	1086	215.35	156.31	53.1	91.19	-1.33692	Down	K08916|1|1e-132|473|aip:107644716|light-harvesting complex II chlorophyll a/b binding protein 5	GO:0009536//plastid	-	GO:0006091//generation of precursor metabolites and energy	gi|955394465|ref|XP_003556402.3|/8.79358e-126/PREDICTED: chlorophyll a-b binding protein CP26, chloroplastic [Glycine max]
Unigene23932_peanut	269	39.71	46.37	22.79	10.56	-1.34119	Down	-	-	-	-	-
Unigene16326_peanut	961	83.41	80.53	26.57	37.25	-1.34306	Down	K09422|1|3e-50|199|egu:105052936|myb proto-oncogene protein, plant	-	-	-	gi|563425549|gb|AHB59589.1|/9.78473e-123/putative R2R3 MYB protein 1 [Arachis hypogaea]
Unigene1063_peanut	1229	115.21	99.85	30.65	52.73	-1.34502	Down	K02716|1|5e-178|624|aip:107623572|photosystem II oxygen-evolving enhancer protein 1	GO:0009523//photosystem II;GO:0009534//chloroplast thylakoid	GO:0046872//metal ion binding	GO:0042548//regulation of photosynthesis, light reaction	gi|920678571|gb|KOM25591.1|/3.04584e-157/hypothetical protein LR48_Vigan123s001100 [Vigna angularis]
CL8293.Contig2_peanut	859	33.59	45.41	19.13	11.82	-1.34689	Down	-	-	-	-	-
Unigene14125_peanut	625	12.16	12.55	2.58	6.79	-1.34909	Down	K13447|1|4e-111|400|adu:107492136|respiratory burst oxidase [EC:1.6.3.- 1.11.1.-]	GO:0031224//intrinsic component of membrane	GO:0046914//transition metal ion binding;GO:0016651//oxidoreductase activity, acting on NAD(P)H;GO:0016209//antioxidant activity;GO:0050662//coenzyme binding	GO:0008152//metabolic process	gi|947120277|gb|KRH68526.1|/7.28348e-102/hypothetical protein GLYMA_03G236300 [Glycine max]
Unigene19600_peanut	287	195.01	231.07	108.8	57.6	-1.35021	Down	-	-	-	-	gi|357466629|ref|XP_003603599.1|/2.24242e-18/dehydration-responsive protein RD22 [Medicago truncatula]
Unigene24860_peanut	1276	16.36	14.14	2.25	9.39	-1.35212	Down	K17966|1|3e-123|442|aip:107629296|transmembrane protein 70, mitochondrial	-	-	-	gi|950926211|ref|XP_014505858.1|/1.73046e-78/PREDICTED: uncharacterized protein LOC106765647 [Vigna radiata var. radiata]
CL9784.Contig1_peanut	6624	4.16	4.01	2.26	0.89	-1.35647	Down	K11450|1|0.0|835|smo:SELMODRAFT_405878|lysine-specific histone demethylase 1A [EC:1.-.-.-]	-	-	-	gi|734418199|gb|KHN39444.1|/0/Lysine-specific histone demethylase 1 like 1 [Glycine soja]
Unigene21192_peanut	878	115.03	97.58	32.79	48.59	-1.36246	Down	K02692|1|2e-106|386|adu:107464778|photosystem I subunit II	GO:0009534//chloroplast thylakoid;GO:0009522//photosystem I	-	GO:0044237//cellular metabolic process	gi|543177449|gb|AGV54746.1|/2.93344e-91/photosystem I reaction center subunit II chloroplastic-like protein [Phaseolus vulgaris]
CL776.Contig2_peanut	2398	10.39	11.25	4.54	3.78	-1.36257	Down	-	-	-	-	gi|502165825|ref|XP_004513702.1|/0/PREDICTED: uncharacterized protein LOC101510997 [Cicer arietinum]
Unigene11031_peanut	365	17.24	11.67	7.84	2.81	-1.36384	Down	K05277|1|6e-66|249|aip:107642984|leucoanthocyanidin dioxygenase [EC:1.14.11.19]	-	GO:0003824//catalytic activity	GO:0008152//metabolic process	gi|658306027|gb|AID59207.1|/4.12617e-65/anthocyanidin synthase [Arachis hypogaea]
CL12512.Contig3_peanut	791	6.87	5.84	3.85	0.86	-1.36469	Down	K01623|1|6e-30|131|pda:103722777|fructose-bisphosphate aldolase, class I [EC:4.1.2.13];K04730|2|6e-10|65.5|aip:107615138|interleukin-1 receptor-associated kinase 1 [EC:2.7.11.1]	GO:0044464	-	-	gi|502123963|ref|XP_004498328.1|/3.32467e-88/PREDICTED: WAT1-related protein At1g44800 [Cicer arietinum]
CL8721.Contig1_peanut	1639	51.06	29.22	13.89	16.37	-1.36972	Down	K01188|1|0.0|1017|adu:107471459|beta-glucosidase [EC:3.2.1.21]	-	-	-	gi|571515327|ref|XP_003546992.2|/0/PREDICTED: beta-glucosidase 12-like [Glycine max]
CL221.Contig8_peanut	2415	5.16	4.27	0.93	2.59	-1.37333	Down	K00953|1|1e-129|464|nnu:104587382|FAD synthetase [EC:2.7.7.2]	-	-	-	gi|965671137|dbj|BAT85744.1|/0/hypothetical protein VIGAN_04332300 [Vigna angularis var. angularis]
CL8556.Contig2_peanut	1678	22.93	12.8	5.88	7.44	-1.37986	Down	K02115|1|0.0|674|aip:107638627|F-type H+-transporting ATPase subunit gamma	GO:0033178//proton-transporting two-sector ATPase complex, catalytic domain	GO:0015078//hydrogen ion transmembrane transporter activity;GO:0019829//cation-transporting ATPase activity;GO:0032559//adenyl ribonucleotide binding	GO:0006818//hydrogen transport;GO:0006754//ATP biosynthetic process	gi|965600282|dbj|BAT87460.1|/5.609e-179/hypothetical protein VIGAN_05082800 [Vigna angularis var. angularis]
CL10087.Contig1_peanut	879	139.5	99.32	46.79	43.06	-1.38355	Down	-	-	-	-	-
Unigene5878_peanut	405	23.86	31.2	11.92	8.75	-1.38743	Down	K10840|1|7e-31|132|csv:101212709|centrin-2	-	GO:0046872//metal ion binding	-	gi|502083083|ref|XP_004487354.1|/6.34542e-34/PREDICTED: calcium-binding protein PBP1-like [Cicer arietinum]
CL6128.Contig1_peanut	1510	2.94	3.66	0.6	1.82	-1.3878	Down	K04730|1|5e-12|73.6|tcc:TCM_032086|interleukin-1 receptor-associated kinase 1 [EC:2.7.11.1]	GO:0031224//intrinsic component of membrane	-	-	gi|571494797|ref|XP_003540509.2|/9.07012e-125/PREDICTED: uncharacterized membrane protein sll0875-like [Glycine max]
CL10625.Contig2_peanut	1920	95.26	96.07	39.47	32.93	-1.39026	Down	K13424|1|0.0|935|aip:107605097|WRKY transcription factor 33	-	-	-	gi|571547701|ref|XP_006602690.1|/1.79584e-176/PREDICTED: probable WRKY transcription factor 33 isoform X2 [Glycine max]
CL2211.Contig1_peanut	2122	10.66	14.68	4.39	5.21	-1.39058	Down	K20279|1|0.0|759|mtr:MTR_1g097690|synaptojanin [EC:3.1.3.36]	-	-	-	gi|356535745|ref|XP_003536404.1|/0/PREDICTED: type IV inositol polyphosphate 5-phosphatase 3-like [Glycine max]
CL1672.Contig3_peanut	852	57.61	36.06	18.22	16.59	-1.3922	Down	K09872|1|5e-110|397|adu:107479932|aquaporin PIP	GO:0031224//intrinsic component of membrane	-	GO:0006810//transport	gi|728845609|gb|KHG25052.1|/2.60691e-105/putative aquaporin PIP1-2 [Gossypium arboreum]
CL4990.Contig1_peanut	2157	48.9	29.02	11.52	17.33	-1.39662	Down	K17839|1|0.0|959|adu:107480998|polyamine oxidase [EC:1.5.3.17 1.5.3.-]	-	-	-	gi|951045051|ref|XP_014518820.1|/0/PREDICTED: probable polyamine oxidase 4 [Vigna radiata var. radiata]
CL4199.Contig2_peanut	806	53.1	42.46	14.78	20.77	-1.39718	Down	K08914|1|6e-126|450|aip:107630097|light-harvesting complex II chlorophyll a/b binding protein 3	GO:0009536//plastid	-	GO:0006091//generation of precursor metabolites and energy	gi|950945749|ref|XP_014494334.1|/2.34045e-121/PREDICTED: chlorophyll a-b binding protein 13, chloroplastic [Vigna radiata var. radiata]
CL6099.Contig2_peanut	2443	18.45	14.74	7.07	5.25	-1.40422	Down	K14403|1|0.0|1008|adu:107460068|cleavage and polyadenylation specificity factor subunit 3 [EC:3.1.27.-]	-	-	-	gi|356543411|ref|XP_003540154.1|/0/PREDICTED: cleavage and polyadenylation specificity factor subunit 3-I [Glycine max]
Unigene25248_peanut	3816	4.47	6.26	2.46	1.55	-1.40942	Down	K00430|1|7e-166|586|adu:107473817|peroxidase [EC:1.11.1.7]	-	-	-	gi|356565898|ref|XP_003551173.1|/0/PREDICTED: U-box domain-containing protein 4-like [Glycine max]
Unigene14152_peanut	1653	2.58	3.69	0.84	1.43	-1.41138	Down	-	GO:0031224//intrinsic component of membrane	GO:0005275//amine transmembrane transporter activity	GO:0006865//amino acid transport	gi|734400094|gb|KHN31180.1|/0/Putative amino-acid permease C15C4.04c [Glycine soja]
CL3996.Contig1_peanut	965	71.32	66.87	20.74	30.46	-1.41196	Down	-	-	-	-	gi|951004779|ref|XP_014507957.1|/4.89934e-13/PREDICTED: uncharacterized protein LOC106767550 [Vigna radiata var. radiata]
Unigene226_peanut	436	82.08	100.58	30.34	37.68	-1.41259	Down	-	-	-	-	-
CL2166.Contig3_peanut	1416	139.28	174.3	57.72	59.63	-1.41373	Down	K12135|1|7e-56|219|aly:ARALYDRAFT_488429|zinc finger protein CONSTANS	-	-	-	gi|950982172|ref|XP_014502470.1|/3.25572e-121/PREDICTED: zinc finger protein CONSTANS-LIKE 4-like [Vigna radiata var. radiata]
CL5014.Contig4_peanut	1854	21.45	23.26	9.41	7.17	-1.41737	Down	K13030|1|2e-114|414|sbi:SORBI_01g001220|cyanohydrin beta-glucosyltransferase [EC:2.4.1.85];K00699|4|3e-75|283|spen:107013955|glucuronosyltransferase [EC:2.4.1.17]	-	-	-	gi|357489701|ref|XP_003615138.1|/0/UDP-glucosyltransferase family protein [Medicago truncatula]
CL7870.Contig2_peanut	1029	30.39	20.2	6.23	12.15	-1.41951	Down	K16911|1|3e-38|159|tcc:TCM_015015|ATP-dependent RNA helicase DDX21 [EC:3.6.4.13]	-	-	-	gi|734392909|gb|KHN27837.1|/1.22708e-57/hypothetical protein glysoja_032985 [Glycine soja]
CL10158.Contig1_peanut	471	68.61	58.5	18.48	27.93	-1.42328	Down	-	-	-	-	-
CL4366.Contig2_peanut	2197	10	6.97	4.12	2.03	-1.42719	Down	K11592|1|0.0|1189|aip:107645711|endoribonuclease Dicer [EC:3.1.26.-]	-	GO:0003676//nucleic acid binding;GO:0016787//hydrolase activity	-	gi|734425431|gb|KHN43108.1|/0/Endoribonuclease Dicer like 2 [Glycine soja]
CL4252.Contig1_peanut	3505	2.57	2.64	0.39	1.48	-1.42845	Down	K14485|1|0.0|1205|aip:107626232|transport inhibitor response 1	-	GO:0043178//alcohol binding	GO:0009755//hormone-mediated signaling pathway	gi|922363392|ref|XP_003608251.2|/0/transport inhibitor response 1 protein [Medicago truncatula]
CL3236.Contig3_peanut	3263	2.4	3.1	1.07	0.93	-1.42916	Down	K16055|1|0.0|1653|adu:107481444|trehalose 6-phosphate synthase/phosphatase [EC:2.4.1.15 3.1.3.12]	-	-	GO:0005991//trehalose metabolic process	gi|502138256|ref|XP_004503340.1|/0/PREDICTED: alpha,alpha-trehalose-phosphate synthase [UDP-forming] 6 [Cicer arietinum]
Unigene238_peanut	2078	51.41	51.59	18.64	19.19	-1.43058	Down	K15283|1|0.0|773|adu:107480766|solute carrier family 35, member E1	GO:0031224//intrinsic component of membrane;GO:0009941//chloroplast envelope	-	GO:0051234//establishment of localization	gi|356548666|ref|XP_003542721.1|/0/PREDICTED: triose phosphate/phosphate translocator, chloroplastic [Glycine max]
Unigene17317_peanut	1167	22.3	24.01	7.51	9.38	-1.43396	Down	K13260|1|7e-136|484|gmx:100811727|isoflavone 2'-hydroxylase [EC:1.14.13.89]	-	GO:0016705//oxidoreductase activity, acting on paired donors, with incorporation or reduction of molecular oxygen;GO:0005506//iron ion binding;GO:0004497//monooxygenase activity	GO:0008152//metabolic process	gi|375874530|gb|AFA89978.1|/4.07832e-156/isoflavone-3'-hydroxylase [Astragalus membranaceus]
CL6479.Contig1_peanut	1849	20.96	19.86	7.28	7.58	-1.43615	Down	K01184|1|8e-24|113|cmo:103487102|polygalacturonase [EC:3.2.1.15]	-	-	-	gi|955313022|ref|XP_003520745.3|/0/PREDICTED: probable polygalacturonase isoform X1 [Glycine max]
CL1494.Contig2_peanut	2069	45.86	55.21	18.21	18.89	-1.43883	Down	K00131|1|0.0|961|aip:107641139|glyceraldehyde-3-phosphate dehydrogenase (NADP+) [EC:1.2.1.9]	GO:0044424	-	GO:0008152//metabolic process	gi|594708837|gb|AHM25238.1|/0/glyceraldehyde-3-phosphate dehydrogenase [Arachis diogoi]
CL800.Contig8_peanut	2842	12.44	17.68	4.86	6.17	-1.44324	Down	K16302|1|2e-156|554|vvi:100245434|metal transporter CNNM;K15449|5|8e-148|525|rcu:8288925|tRNA wybutosine-synthesizing protein 1 [EC:4.1.3.44]	-	-	-	gi|502137070|ref|XP_004502956.1|/0/PREDICTED: probable methyltransferase PMT26 [Cicer arietinum]
CL8265.Contig1_peanut	1058	8.32	10.01	3.27	3.31	-1.44451	Down	K19720|1|3e-17|90.1|mis:MICPUN_101672|collagen, type III, alpha;K12135|2|1e-15|85.1|aly:ARALYDRAFT_488429|zinc finger protein CONSTANS	GO:0044464	GO:0046914//transition metal ion binding	-	gi|947074323|gb|KRH23214.1|/7.18361e-109/hypothetical protein GLYMA_13G344700 [Glycine max]
Unigene15107_peanut	817	16.05	20.2	7.38	5.71	-1.44803	Down	-	-	-	-	gi|543177562|gb|AGV54802.1|/3.08918e-68/phytochrome A-associated F-box protein [Phaseolus vulgaris]
CL6744.Contig3_peanut	1136	6.38	7.5	3.72	1.22	-1.44973	Down	K10878|1|6e-68|258|bdi:100839132|meiotic recombination protein SPO11;K15717|3|1e-16|88.2|gsl:Gasu_30200|prostamide/prostaglandin F2alpha synthase [EC:1.11.1.20]	-	GO:0003824//catalytic activity	-	gi|965671069|dbj|BAT85676.1|/1.04134e-108/hypothetical protein VIGAN_04324800 [Vigna angularis var. angularis]
Unigene31231_peanut	212	55.96	61.39	13.79	27.97	-1.45112	Down	-	-	-	-	-
Unigene17038_peanut	823	14.22	19.87	5.59	6.65	-1.45724	Down	-	-	-	-	gi|965668626|dbj|BAT83233.1|/1.19042e-67/hypothetical protein VIGAN_04035100 [Vigna angularis var. angularis]
Unigene21766_peanut	1202	18.86	15.03	6.88	5.17	-1.45888	Down	K09553|1|6e-159|561|adu:107487155|stress-induced-phosphoprotein 1	-	-	-	gi|356540381|ref|XP_003538668.1|/9.85324e-137/PREDICTED: hsp70-Hsp90 organizing protein 3 [Glycine max]
Unigene15974_peanut	918	71.06	91.06	26.49	31.91	-1.46595	Down	K14006|1|1e-15|84.7|tcc:TCM_045610|protein transport protein SEC23	-	-	-	gi|326833993|gb|AEA08581.1|/8.64298e-105/fw2.2 [Arachis stenosperma]
Unigene17932_peanut	620	151.02	169.91	49.62	65.58	-1.46653	Down	K02698|1|4e-57|221|aip:107626628|photosystem I subunit X	GO:0009521;GO:0009534//chloroplast thylakoid	-	GO:0044237//cellular metabolic process	gi|593330193|ref|XP_007138523.1|/5.16374e-52/hypothetical protein PHAVU_009G216400g [Phaseolus vulgaris]
Unigene11897_peanut	782	185.24	211.9	71.58	70.51	-1.47455	Down	K09419|1|7e-61|234|aip:107626415|heat shock transcription factor, other eukaryote	GO:0043231//intracellular membrane-bounded organelle	GO:0003677//DNA binding;GO:0001071//nucleic acid binding transcription factor activity	GO:0006351//transcription, DNA-templated;GO:0006950//response to stress;GO:0009743//response to carbohydrate	gi|568856645|ref|XP_006481891.1|/3.09192e-30/PREDICTED: heat stress transcription factor A-3 isoform X2 [Citrus sinensis]
Unigene15518_peanut	908	137.6	110.69	39.84	47.98	-1.47573	Down	K02699|1|4e-102|372|adu:107485975|photosystem I subunit XI	GO:0009522//photosystem I	-	GO:0044237//cellular metabolic process	gi|502105558|ref|XP_004492835.1|/7.67408e-90/PREDICTED: photosystem I reaction center subunit XI, chloroplastic [Cicer arietinum]
CL1392.Contig6_peanut	2155	6.38	7.25	2.18	2.62	-1.47706	Down	K14638|1|0.0|1159|aip:107632109|solute carrier family 15 (peptide/histidine transporter), member 3/4	-	-	-	gi|502141746|ref|XP_004504618.1|/0/PREDICTED: protein NRT1/ PTR FAMILY 8.3 [Cicer arietinum]
CL2182.Contig1_peanut	1521	662.65	512.05	163.25	250.97	-1.47966	Down	K01623|1|0.0|773|aip:107628840|fructose-bisphosphate aldolase, class I [EC:4.1.2.13]	-	GO:0016832//aldehyde-lyase activity	GO:0006007//glucose catabolic process	gi|693302447|gb|AIS36040.1|/0/fructose bisphosphate aldolase [Arachis hypogaea]
CL2392.Contig1_peanut	936	31	28.22	13.48	7.35	-1.484	Down	K09645|1|2e-171|602|aip:107619572|vitellogenic carboxypeptidase-like protein [EC:3.4.16.-]	-	-	-	gi|955393001|ref|XP_014628236.1|/5.74893e-112/PREDICTED: LOW QUALITY PROTEIN: serine carboxypeptidase-like 50 [Glycine max]
Unigene39925_peanut	322	31.31	17.4	11.14	5.38	-1.48629	Down	K13076|1|2e-59|228|adu:107495639|Delta8-fatty-acid desaturase [EC:1.14.19.4]	-	GO:0016491//oxidoreductase activity;GO:0005506//iron ion binding	GO:0006629//lipid metabolic process	gi|269854059|gb|ACZ51243.1|/2.21436e-58/sphingolipid delta-8 desaturase [Arachis hypogaea]
CL6258.Contig1_peanut	2256	10.03	6.6	4.56	1.22	-1.48706	Down	K00053|1|0.0|952|aip:107630013|ketol-acid reductoisomerase [EC:1.1.1.86]	GO:0009536//plastid	GO:0043169//cation binding;GO:0016616//oxidoreductase activity, acting on the CH-OH group of donors, NAD or NADP as acceptor;GO:0048037//cofactor binding	GO:0008652//cellular amino acid biosynthetic process	gi|255671795|gb|ACU26530.1|/0/acetohydroxyacid isomeroreductase [Glycine max]
Unigene30982_peanut	1627	21.29	25.55	7.34	9.18	-1.48945	Down	K12173|1|9e-55|215|gmx:100794341|BRCA1-A complex subunit BRE;K14297|2|3e-28|127|zma:103640102|nuclear pore complex protein Nup98-Nup96	-	-	-	gi|356540815|ref|XP_003538880.1|/1.48649e-128/PREDICTED: thaumatin-like protein 1 [Glycine max]
CL12180.Contig1_peanut	737	50.87	75.89	24.67	20.41	-1.48972	Down	-	-	-	-	gi|388520867|gb|AFK48495.1|/3.17137e-26/unknown [Lotus japonicus]
Unigene20657_peanut	1234	19.18	16.14	4.56	7.7	-1.49104	Down	K00318|1|0.0|707|adu:107471482|proline dehydrogenase [EC:1.5.-.-]	-	GO:0016645//oxidoreductase activity, acting on the CH-NH group of donors	GO:0006560//proline metabolic process;GO:0006536//glutamate metabolic process	gi|356545588|ref|XP_003541221.1|/1.92613e-151/PREDICTED: proline dehydrogenase 2, mitochondrial-like [Glycine max]
CL9943.Contig2_peanut	780	24.64	19.06	5.45	9.63	-1.492	Down	-	-	-	-	-
CL9326.Contig3_peanut	1864	2.63	3.39	1.6	0.47	-1.49423	Down	K11253|1|1e-22|108|pop:POPTR_0002s10030g|histone H3;K16189|2|5e-12|73.9|pda:103696683|phytochrome-interacting factor 4;K12126|4|1e-10|69.7|bna:106397555|phytochrome-interacting factor 3	-	-	-	gi|593798470|ref|XP_007162273.1|/1.46827e-74/hypothetical protein PHAVU_001G138200g [Phaseolus vulgaris]
CL8470.Contig2_peanut	897	13.16	7.93	3.02	4.11	-1.49736	Down	-	-	-	-	gi|920710467|gb|KOM51716.1|/9.43678e-101/hypothetical protein LR48_Vigan09g037500 [Vigna angularis]
CL12221.Contig1_peanut	1542	22.2	17.27	8.36	5.31	-1.50062	Down	K00475|1|0.0|709|aip:107622822|naringenin 3-dioxygenase [EC:1.14.11.9]	-	GO:0016706//oxidoreductase activity, acting on paired donors, with incorporation or reduction of molecular oxygen, 2-oxoglutarate as one donor, and incorporation of one atom each of oxygen into both donors	GO:0008152//metabolic process	gi|658306023|gb|AID59205.1|/0/flavanone-3-hydroxylase [Arachis hypogaea]
CL3587.Contig5_peanut	998	61.57	85.02	24.27	27.24	-1.50471	Down	K15095|1|3e-151|535|aip:107624830|(+)-neomenthol dehydrogenase [EC:1.1.1.208]	-	GO:0003824//catalytic activity	GO:0008152//metabolic process	gi|357514627|ref|XP_003627602.1|/3.86067e-109/NAD(P)-binding rossmann-fold protein [Medicago truncatula]
Unigene17750_peanut	1449	17.43	20.72	5.37	7.84	-1.51232	Down	K06129|1|0.0|923|aip:107606353|lysophospholipase III [EC:3.1.1.5]	-	GO:0008374//O-acyltransferase activity	GO:0044238//primary metabolic process	gi|356514509|ref|XP_003525948.1|/0/PREDICTED: lecithin-cholesterol acyltransferase-like 1 [Glycine max]
CL4702.Contig1_peanut	478	94.54	114.5	32.61	40.02	-1.5133	Down	-	-	GO:0032559//adenyl ribonucleotide binding	-	gi|567774769|gb|AHC95483.1|/7.96216e-83/ribulose bisphosphate carboxylase/oxygenase activase 1 [Ziziphus jujuba]
CL3865.Contig1_peanut	692	56.77	59.16	14.34	25.33	-1.52623	Down	K02693|1|1e-34|147|aip:107625137|photosystem I subunit IV	-	-	-	gi|357510347|ref|XP_003625462.1|/2.58776e-24/photosystem I reaction center subunit IV A [Medicago truncatula]
CL2844.Contig5_peanut	2137	4.72	2.49	1.33	1.04	-1.52987	Down	K00949|1|3e-147|523|adu:107492489|thiamine pyrophosphokinase [EC:2.7.6.2]	-	GO:0016778;GO:0032559//adenyl ribonucleotide binding	GO:0042723//thiamine-containing compound metabolic process;GO:0009108//coenzyme biosynthetic process	gi|947119923|gb|KRH68172.1|/3.32068e-118/hypothetical protein GLYMA_03G213500 [Glycine max]
Unigene9477_peanut	466	15.96	12.89	8.11	1.43	-1.53273	Down	-	-	-	-	gi|157098061|gb|ABV23277.1|/1.11009e-46/leucine-rich repeat-like protein [Stylosanthes hamata]
Unigene14911_peanut	1006	6	8.94	3.28	1.74	-1.53468	Down	K17871|1|4e-09|63.2|bna:106366865|NADH:ubiquinone reductase (non-electrogenic) [EC:1.6.5.9]	-	GO:0050662//coenzyme binding;GO:0003824//catalytic activity	GO:0008152//metabolic process	gi|950945274|ref|XP_014494217.1|/1.52317e-145/PREDICTED: apoptosis-inducing factor homolog A-like [Vigna radiata var. radiata]
Unigene31652_peanut	429	58.86	44.49	16.99	17.61	-1.54062	Down	-	-	-	-	-
CL769.Contig1_peanut	920	177.93	156.63	43.08	70.12	-1.5422	Down	K02639|1|5e-72|271|aip:107631727|ferredoxin	-	GO:0051536//iron-sulfur cluster binding;GO:0043169//cation binding	GO:0006091//generation of precursor metabolites and energy	gi|338173755|gb|AEI83424.1|/1.49493e-56/chloroplast ferredoxin I [Camellia sinensis]
Unigene17026_peanut	805	33.77	30.69	12.23	9.4	-1.54845	Down	-	-	GO:0005488//binding	GO:0051234//establishment of localization;GO:0010876//lipid localization	gi|734408505|gb|KHN34821.1|/4.36538e-43/Putative GPI-anchored protein [Glycine soja]
CL3793.Contig1_peanut	1638	4.5	6.42	2.64	1.02	-1.54936	Down	-	-	GO:0005488//binding	-	gi|951016634|ref|XP_014511165.1|/4.26002e-99/PREDICTED: nifU-like protein 4, mitochondrial [Vigna radiata var. radiata]
Unigene12991_peanut	343	50.07	70.85	18.28	22.55	-1.54981	Down	K09753|1|1e-08|58.9|dosa:Os09t0262000-00|cinnamoyl-CoA reductase [EC:1.2.1.44]	-	GO:0032559//adenyl ribonucleotide binding	-	gi|169635155|gb|ACA58354.1|/4.69532e-37/rubisco activase 2 [Arachis diogoi]
CL1666.Contig4_peanut	2015	4.24	5.61	2.15	1.13	-1.5559	Down	-	-	-	-	gi|356561877|ref|XP_003549203.1|/2.41153e-179/PREDICTED: uncharacterized protein LOC100803746 [Glycine max]
CL5862.Contig4_peanut	1741	6.54	5.94	1.09	3.01	-1.55751	Down	K14963|1|3e-13|78.2|ccp:CHC_T00003852001|COMPASS component SWD3;K16482|4|8e-10|66.6|mis:MICPUN_53124|centriolar protein POC1	-	-	-	-
Unigene14662_peanut	1192	8.78	9.96	4.07	2.13	-1.56331	Down	K07437|1|3e-135|482|adu:107460466|cytochrome P450, family 26, subfamily A	-	GO:0016491//oxidoreductase activity;GO:0005506//iron ion binding	GO:0008152//metabolic process	gi|590582484|ref|XP_007014637.1|/1.10179e-172/Cytochrome P450 [Theobroma cacao]
Unigene36980_peanut	166	29.85	36.09	17.51	3.55	-1.5726	Down	-	-	-	-	-
CL10774.Contig1_peanut	2312	13.04	12.3	4.82	3.56	-1.57271	Down	K18059|1|0.0|1221|aip:107635632|sulfate transporter 4	-	-	-	gi|356502440|ref|XP_003520027.1|/0/PREDICTED: probable sulfate transporter 4.2 [Glycine max]
CL264.Contig2_peanut	1023	19.31	12.67	5.03	5.34	-1.57621	Down	K14491|1|4e-13|76.6|bna:106376222|two-component response regulator ARR-B family	-	-	-	gi|734415740|gb|KHN37827.1|/9.38602e-58/Two-component response regulator ARR18 [Glycine soja]
Unigene32610_peanut	425	16.88	25.22	8.97	4.74	-1.58476	Down	K13260|1|1e-39|162|aip:107642734|isoflavone 2'-hydroxylase [EC:1.14.13.89]	-	GO:0005506//iron ion binding;GO:0004497//monooxygenase activity	GO:0008152//metabolic process	gi|922389820|ref|XP_013463333.1|/1.12914e-46/cytochrome P450 family 81 protein [Medicago truncatula]
Unigene12200_peanut	916	53.42	64.45	19.48	19.05	-1.60248	Down	K09286|1|3e-40|166|vra:106770980|EREBP-like factor	-	-	-	gi|502123325|ref|XP_004498071.1|/1.09853e-43/PREDICTED: ethylene-responsive transcription factor ERF107-like [Cicer arietinum]
CL8000.Contig1_peanut	1336	4.46	6.32	1.22	2.2	-1.60445	Down	K10669|1|2e-121|371|aip:107625947|2'-phosphotransferase [EC:2.7.1.160]	-	GO:0016740//transferase activity	GO:0000394//RNA splicing, via endonucleolytic cleavage and ligation	gi|734351262|gb|KHN12672.1|/4.595e-100/tRNA 2'-phosphotransferase 1 [Glycine soja]
Unigene31340_peanut	882	77.62	66.71	24.21	22.36	-1.6093	Down	K03239|1|5e-16|85.9|bvg:104900389|translation initiation factor eIF-2B subunit alpha	-	-	-	gi|351725395|ref|NP_001236323.1|/1.0231e-83/uncharacterized protein LOC100527456 [Glycine max]
Unigene8473_peanut	665	130.49	115.04	26.53	52.58	-1.60956	Down	K02695|1|6e-57|221|aip:107617260|photosystem I subunit VI	GO:0009522//photosystem I	-	GO:0044237//cellular metabolic process	gi|115187527|gb|ABI84258.1|/3.0974e-56/photosystem I psaH protein [Arachis hypogaea]
Unigene2194_peanut	1352	4.42	3.24	0.46	1.87	-1.61698	Down	-	GO:0044464	-	-	gi|359806660|ref|NP_001241025.1|/1.13899e-91/uncharacterized protein LOC100809618 [Glycine max]
Unigene6709_peanut	280	20.79	21.56	10.57	2.52	-1.6228	Down	K00799|1|5e-48|189|aip:107631416|glutathione S-transferase [EC:2.5.1.18]	-	GO:0016765//transferase activity, transferring alkyl or aryl (other than methyl) groups	-	gi|567875609|ref|XP_006430394.1|/6.74541e-39/hypothetical protein CICLE_v10012739mg [Citrus clementina]
Unigene22764_peanut	1539	3.94	2.48	1.42	0.53	-1.62293	Down	K15631|1|2e-09|65.1|atr:18443110|molybdenum cofactor sulfurtransferase [EC:2.8.1.9]	-	GO:0048037//cofactor binding;GO:0046914//transition metal ion binding	-	gi|566162817|ref|XP_006385853.1|/2.53904e-73/hypothetical protein POPTR_0003s15370g [Populus trichocarpa]
Unigene1048_peanut	939	10.02	12.72	4.07	3.12	-1.62638	Down	K14550|1|3e-16|77.4|aip:107608726|U3 small nucleolar RNA-associated protein 10	-	-	-	gi|356575947|ref|XP_003556097.1|/1.73647e-84/PREDICTED: 3-hexulose-6-phosphate isomerase-like [Glycine max]
Unigene18034_peanut	1055	217.19	191.96	55.09	75.62	-1.62656	Down	K08908|1|3e-151|535|aip:107624729|light-harvesting complex I chlorophyll a/b binding protein 2	GO:0009536//plastid	-	GO:0006091//generation of precursor metabolites and energy	gi|947099250|gb|KRH47742.1|/7.56943e-143/hypothetical protein GLYMA_07G047600 [Glycine max]
Unigene10402_peanut	703	144.31	133.63	32.53	55.81	-1.63262	Down	-	-	-	-	gi|947063226|gb|KRH12487.1|/2.83951e-34/hypothetical protein GLYMA_15G174200 [Glycine max]
CL299.Contig17_peanut	2055	7.05	5.96	0.68	3.37	-1.63336	Down	K08592|1|5e-06|54.3|nnu:104611441|sentrin-specific protease 1 [EC:3.4.22.68]	-	-	-	gi|342365835|gb|AEL30368.1|/1.08862e-134/hypothetical protein 205D04_8 [Arachis hypogaea]
CL9779.Contig1_peanut	2680	26.26	23.4	9.43	6.33	-1.63622	Down	K03798|1|0.0|1251|aip:107645340|cell division protease FtsH [EC:3.4.24.-]	-	-	-	gi|661888865|emb|CDP07308.1|/0/unnamed protein product [Coffea canephora]
CL963.Contig3_peanut	4027	7.16	4.6	2.46	1.22	-1.63663	Down	K03128|1|0.0|2136|aip:107630409|transcription initiation factor TFIID subunit 2	-	-	-	gi|965660026|dbj|BAT76445.1|/0/hypothetical protein VIGAN_01444700 [Vigna angularis var. angularis]
Unigene20084_peanut	881	35.67	53.5	10.41	18.02	-1.64069	Down	K02636|1|3e-123|441|adu:107462083|cytochrome b6-f complex iron-sulfur subunit [EC:1.10.9.1]	GO:0034357;GO:0031224//intrinsic component of membrane	GO:0016679//oxidoreductase activity, acting on diphenols and related substances as donors;GO:0043169//cation binding;GO:0051536//iron-sulfur cluster binding;GO:0015078//hydrogen ion transmembrane transporter activity	GO:0051234//establishment of localization;GO:0006091//generation of precursor metabolites and energy	gi|965605056|dbj|BAT92232.1|/5.18605e-104/hypothetical protein VIGAN_07091300 [Vigna angularis var. angularis]
CL5470.Contig2_peanut	2373	4.02	5.41	1.88	1.05	-1.65542	Down	K15404|1|2e-119|431|smo:SELMODRAFT_129942|aldehyde decarbonylase [EC:4.1.99.5]	GO:0031224//intrinsic component of membrane	GO:0046914//transition metal ion binding;GO:0003824//catalytic activity	GO:0006631//fatty acid metabolic process	gi|356562514|ref|XP_003549515.1|/0/PREDICTED: protein ECERIFERUM 3 [Glycine max]
CL9988.Contig1_peanut	1213	21.38	17.24	5.06	6.83	-1.66262	Down	K13260|1|0.0|686|adu:107487703|isoflavone 2'-hydroxylase [EC:1.14.13.89]	-	-	-	-
CL11060.Contig1_peanut	2716	40.26	26.87	10.04	10.7	-1.66322	Down	K15306|1|1e-85|319|adu:107491598|Ran-binding protein 1	-	-	GO:0006810//transport	gi|356576095|ref|XP_003556169.1|/2.06533e-75/PREDICTED: ran-binding protein 1 homolog b [Glycine max]
CL2678.Contig3_peanut	2285	2.56	1.52	0.83	0.37	-1.66345	Down	K18624|1|1e-28|129|egr:104421833|macrophage erythroblast attacher	-	-	-	gi|734410884|gb|KHN35697.1|/0/Protein RMD5 like A [Glycine soja]
Unigene16617_peanut	1249	10.33	12.07	4.75	2.16	-1.66957	Down	K13508|1|2e-162|573|aip:107621488|glycerol-3-phosphate acyltransferase [EC:2.3.1.15]	-	GO:0008374//O-acyltransferase activity	-	gi|951036751|ref|XP_014516711.1|/2.81073e-150/PREDICTED: probable glycerol-3-phosphate acyltransferase 8 [Vigna radiata var. radiata]
CL1087.Contig19_peanut	2413	7.24	6.39	2.15	2.01	-1.67125	Down	K12818|1|1e-50|202|adu:107463512|ATP-dependent RNA helicase DHX8/PRP22 [EC:3.6.4.13]	-	-	-	gi|356523056|ref|XP_003530158.1|/0/PREDICTED: UPF0481 protein At3g47200-like [Glycine max]
CL5943.Contig2_peanut	1381	29.25	16.4	3.39	10.37	-1.67909	Down	K03687|1|2e-133|476|aip:107609569|molecular chaperone GrpE	-	-	-	-
Unigene11895_peanut	246	87.41	100.19	24.56	32.96	-1.67909	Down	-	-	-	-	-
CL8546.Contig2_peanut	2738	43.11	22.57	10.2	9.68	-1.6845	Down	K14794|1|5e-31|137|aly:ARALYDRAFT_321151|ribosomal RNA-processing protein 12	-	-	-	gi|922368625|ref|XP_013456477.1|/0/nodulin-like/MFS transporter [Medicago truncatula]
CL7053.Contig1_peanut	1118	101.51	94.73	22.15	37.96	-1.68639	Down	K08915|1|2e-152|539|aip:107625738|light-harvesting complex II chlorophyll a/b binding protein 4	GO:0009536//plastid	-	GO:0006091//generation of precursor metabolites and energy	gi|255574383|ref|XP_002528105.1|/1.32489e-140/PREDICTED: chlorophyll a-b binding protein CP29.1, chloroplastic [Ricinus communis]
CL1680.Contig2_peanut	2086	5.04	4.26	0	2.75	-1.68894	Down	K14638|1|0.0|1175|adu:107494110|solute carrier family 15 (peptide/histidine transporter), member 3/4	-	-	-	gi|356504645|ref|XP_003521106.1|/0/PREDICTED: protein NRT1/ PTR FAMILY 3.1 [Glycine max]
Unigene14526_peanut	609	68.24	65.74	25.68	15.3	-1.68923	Down	K05747|1|9e-08|57.4|pop:POPTR_0006s14810g|Wiskott-Aldrich syndrome protein	-	-	-	gi|357513841|ref|XP_003627209.1|/1.31706e-28/hydroxyproline-rich glycoprotein family protein [Medicago truncatula]
CL3942.Contig2_peanut	1449	12.11	6.8	2.3	3.29	-1.69365	Down	K14800|1|5e-106|385|adu:107459772|pre-rRNA-processing protein TSR2	-	-	-	gi|388491962|gb|AFK34047.1|/5.11888e-53/unknown [Lotus japonicus]
Unigene16313_peanut	484	22.65	12.69	3.39	6.87	-1.69991	Down	-	-	-	-	gi|947063226|gb|KRH12487.1|/1.83382e-29/hypothetical protein GLYMA_15G174200 [Glycine max]
Unigene14395_peanut	908	7.19	10.43	3.13	2.12	-1.70354	Down	K14674|1|7e-92|337|aip:107645532|TAG lipase / steryl ester hydrolase / phospholipase A2 / LPA acyltransferase [EC:3.1.1.3 3.1.1.13 3.1.1.4 2.3.1.51]	-	-	-	gi|734358567|gb|KHN14920.1|/8.80067e-78/Triacylglycerol lipase SDP1 [Glycine soja]
Unigene14593_peanut	1347	31.3	47.17	11.92	12.08	-1.70572	Down	K00512|1|4e-108|392|egu:105037347|steroid 17alpha-monooxygenase / 17alpha-hydroxyprogesterone aldolase [EC:1.14.14.19 4.1.2.30];K11818|2|8e-102|371|crb:CARUB_v10007516mg|cytochrome P450, family 83, subfamily B, polypeptide 1 [EC:1.14.-.-]	-	GO:0016491//oxidoreductase activity;GO:0005506//iron ion binding	-	gi|922395501|ref|XP_003589391.2|/4.97962e-172/cytochrome P450 family 71 protein [Medicago truncatula]
Unigene15471_peanut	645	54.16	38.98	7.72	19.95	-1.70834	Down	-	-	-	-	gi|950945136|ref|XP_014494186.1|/1.66189e-19/PREDICTED: photosystem II 5 kDa protein, chloroplastic-like [Vigna radiata var. radiata]
Unigene4246_peanut	608	18	26.59	5.3	8.07	-1.7094	Down	-	-	-	-	gi|356514103|ref|XP_003525746.1|/2.42896e-59/PREDICTED: PGR5-like protein 1A, chloroplastic [Glycine max]
Unigene14892_peanut	578	123.35	120.91	52.62	21.28	-1.71145	Down	-	-	-	-	gi|351727659|ref|NP_001238192.1|/1.66482e-19/uncharacterized protein LOC100305628 [Glycine max]
Unigene15553_peanut	608	16.44	15.66	1.86	7.53	-1.71215	Down	-	-	-	-	gi|351722458|ref|NP_001236221.1|/6.69185e-17/uncharacterized protein LOC100306520 [Glycine max]
CL5956.Contig1_peanut	696	10.63	15.94	3.45	4.43	-1.71358	Down	K02693|1|5e-51|201|aip:107647983|photosystem I subunit IV	-	-	-	-
Unigene27026_peanut	374	20.31	14.3	7.35	2.55	-1.72001	Down	-	-	-	-	-
Unigene13908_peanut	502	169.38	227.25	85.05	35.21	-1.72186	Down	-	-	-	-	gi|965657012|dbj|BAT73431.1|/6.29147e-07/hypothetical protein VIGAN_01091200 [Vigna angularis var. angularis]
CL9326.Contig2_peanut	1967	2.24	3.51	0.76	0.91	-1.7263	Down	K11253|1|2e-22|108|pop:POPTR_0002s10030g|histone H3;K16189|2|8e-14|80.1|pda:103696683|phytochrome-interacting factor 4;K12126|5|1e-12|76.3|bna:106397555|phytochrome-interacting factor 3	-	-	-	gi|593798470|ref|XP_007162273.1|/5.01476e-81/hypothetical protein PHAVU_001G138200g [Phaseolus vulgaris]
CL305.Contig4_peanut	740	58.68	64.5	12.43	24.25	-1.72747	Down	K01602|1|6e-104|377|aip:107635732|ribulose-bisphosphate carboxylase small chain [EC:4.1.1.39]	GO:0009536//plastid	GO:0016491//oxidoreductase activity;GO:0016831//carboxy-lyase activity	GO:0043094//cellular metabolic compound salvage;GO:0015977//carbon fixation	gi|540360866|gb|AGV08375.1|/2.79866e-99/ribulose-1,5-bisphosphate carboxylase/oxygenase small subunit [Arachis hypogaea]
CL8017.Contig5_peanut	850	10.79	6.81	1.79	3.21	-1.72792	Down	-	-	-	-	-
Unigene5714_peanut	485	32.9	36.41	8.79	11.65	-1.72852	Down	-	-	-	-	gi|388507314|gb|AFK41723.1|/2.45559e-58/unknown [Lotus japonicus]
Unigene11879_peanut	482	14.05	16.57	7.14	1.72	-1.73303	Down	K00600|1|2e-28|125|aip:107606105|glycine hydroxymethyltransferase [EC:2.1.2.1]	-	-	-	gi|922375522|ref|XP_003601141.2|/2.51233e-07/serine transhydroxymethyltransferase [Medicago truncatula]
Unigene4460_peanut	1698	19.84	10.95	3.65	5.28	-1.73506	Down	K08202|1|2e-132|474|pper:PRUPE_ppa021519mg|MFS transporter, OCT family, solute carrier family 22 (organic cation transporter), member 4/5	-	-	-	gi|356502825|ref|XP_003520216.1|/6.53903e-159/PREDICTED: organic cation/carnitine transporter 3-like [Glycine max]
CL3527.Contig3_peanut	977	4.84	4.52	0	2.59	-1.73759	Down	K03259|1|5e-95|348|adu:107494448|translation initiation factor 4E	GO:0044424	GO:0008135//translation factor activity, RNA binding	GO:0006412//translation	gi|950926254|ref|XP_014506715.1|/2.20448e-77/PREDICTED: eukaryotic translation initiation factor NCBP [Vigna radiata var. radiata]
CL5933.Contig1_peanut	872	43.47	33.38	3.94	18.47	-1.73763	Down	K02701|1|3e-80|299|aip:107624090|photosystem I subunit PsaN	-	-	-	-
CL8078.Contig1_peanut	2177	6.52	5.32	3	0.45	-1.73903	Down	K14491|1|7e-19|97.1|cic:CICLE_v10007648mg|two-component response regulator ARR-B family	-	-	-	gi|356504655|ref|XP_003521111.1|/2.08925e-67/PREDICTED: transcription factor PCL1-like [Glycine max]
Unigene41099_peanut	428	14.85	24.3	5.03	6.28	-1.74636	Down	K03517|1|4e-19|94.0|fve:101313707|quinolinate synthase [EC:2.5.1.72]	-	-	-	gi|502135604|ref|XP_004502390.1|/1.53142e-19/PREDICTED: sufE-like protein 2, chloroplastic [Cicer arietinum]
CL6466.Contig2_peanut	1352	4.2	2.88	0	1.91	-1.76197	Down	K00915|1|4e-168|592|aip:107612848|inositol-polyphosphate multikinase [EC:2.7.1.140 2.7.1.151]	-	GO:0051766//inositol trisphosphate kinase activity	GO:0006796//phosphate-containing compound metabolic process	gi|966913597|gb|ALT56981.1|/4.37625e-168/inositol polyphosphate multikinase, partial [Arachis hypogaea]
CL8449.Contig2_peanut	1126	48.26	49.38	16.23	12.21	-1.76332	Down	K03671|1|1e-56|221|pper:PRUPE_ppa018016mg|thioredoxin 1	-	GO:0015036//disulfide oxidoreductase activity	GO:0018904;GO:0019725//cellular homeostasis	gi|661888899|emb|CDP07342.1|/9.93908e-112/unnamed protein product [Coffea canephora]
CL8989.Contig1_peanut	995	837.66	697.74	155.19	288.86	-1.76735	Down	K08912|1|1e-152|540|aip:107631562|light-harvesting complex II chlorophyll a/b binding protein 1	GO:0009521;GO:0031224//intrinsic component of membrane;GO:0009534//chloroplast thylakoid	GO:0046906//tetrapyrrole binding;GO:0043169//cation binding	GO:0006464//cellular protein modification process;GO:0006091//generation of precursor metabolites and energy	gi|947059263|gb|KRH08669.1|/2.30361e-146/hypothetical protein GLYMA_16G165200 [Glycine max]
CL12033.Contig2_peanut	1083	8.54	5.08	2.02	1.73	-1.7711	Down	-	-	-	-	gi|593328572|ref|XP_007137713.1|/1.25837e-140/hypothetical protein PHAVU_009G149600g [Phaseolus vulgaris]
Unigene2947_peanut	3721	3.1	3.17	0	1.76	-1.77691	Down	K12397|1|0.0|1929|aip:107609055|AP-3 complex subunit beta	GO:0044424	-	GO:0016192//vesicle-mediated transport;GO:0015031//protein transport	gi|571507783|ref|XP_003544215.2|/0/PREDICTED: AP3-complex subunit beta-A-like [Glycine max]
CL11137.Contig2_peanut	1295	38.4	52.26	10.86	15.39	-1.77947	Down	-	-	-	-	gi|356548553|ref|XP_003542665.1|/1.72467e-57/PREDICTED: uncharacterized protein LOC100781021 [Glycine max]
Unigene31941_peanut	450	22.71	11.33	4.4	4.83	-1.78575	Down	K02492|1|1e-52|205|aip:107609171|glutamyl-tRNA reductase [EC:1.2.1.70]	-	GO:0016491//oxidoreductase activity	GO:0008152//metabolic process	gi|357490213|ref|XP_003615394.1|/1.06275e-28/glutamyl-tRNA reductase [Medicago truncatula]
CL800.Contig10_peanut	2936	6.51	8.32	2.72	1.52	-1.78714	Down	K16302|1|6e-162|572|vvi:100245434|metal transporter CNNM;K15449|4|2e-154|547|rcu:8288925|tRNA wybutosine-synthesizing protein 1 [EC:4.1.3.44]	-	-	-	gi|571456272|ref|XP_006580338.1|/0/PREDICTED: probable methyltransferase PMT26 [Glycine max]
Unigene17743_peanut	1776	29.48	37.5	9.61	9.66	-1.78849	Down	K02969|1|1e-63|245|aip:107645435|small subunit ribosomal protein S20e	GO:0005576//extracellular region	-	-	gi|965670710|dbj|BAT85317.1|/3.2395e-124/hypothetical protein VIGAN_04284700 [Vigna angularis var. angularis]
CL1037.Contig4_peanut	1738	8.31	4.36	1.1	2.37	-1.78906	Down	K02258|1|7e-162|571|aip:107631421|cytochrome c oxidase assembly protein subunit 11	-	-	-	gi|356569742|ref|XP_003553055.1|/1.50913e-126/PREDICTED: cytochrome c oxidase assembly protein COX11, mitochondrial-like [Glycine max]
CL7608.Contig2_peanut	2476	7.46	6.29	3.89	0	-1.78918	Down	K19476|1|3e-110|400|pxb:103938859|vacuolar protein sorting-associated protein IST1	-	-	-	gi|922354529|ref|XP_013453079.1|/0/regulator of Vps4 activity in the MVB pathway protein [Medicago truncatula]
CL5473.Contig4_peanut	2515	5.06	5.62	3.03	0	-1.7896	Down	K01853|1|2e-06|56.2|mdm:103425750|cycloartenol synthase [EC:5.4.99.8];K06228|2|3e-06|55.5|pmum:103328544|fused [EC:2.7.11.1]	-	-	-	gi|828296902|ref|XP_012568731.1|/0/PREDICTED: armadillo repeat-containing protein 8 [Cicer arietinum]
Unigene7487_peanut	345	23.18	30.36	4.42	10.45	-1.79294	Down	K14488|1|7e-28|122|pvu:PHAVU_009G001800g|SAUR family protein	-	-	-	gi|593267457|ref|XP_007135906.1|/4.40489e-27/hypothetical protein PHAVU_009G001800g [Phaseolus vulgaris]
CL4687.Contig1_peanut	1577	23.12	20.29	7.82	4.48	-1.79335	Down	K10960|1|0.0|926|aip:107633107|geranylgeranyl reductase [EC:1.3.1.83]	-	-	-	gi|19749359|gb|AAD28640.2|/0/geranylgeranyl hydrogenase [Glycine max]
Unigene16182_peanut	383	65.37	58.99	10.06	24.82	-1.79494	Down	K08907|1|1e-33|141|adu:107491562|light-harvesting complex I chlorophyll a/b binding protein 1	GO:0009536//plastid	-	GO:0006091//generation of precursor metabolites and energy	gi|388521809|gb|AFK48966.1|/1.04062e-31/unknown [Lotus japonicus]
CL3658.Contig9_peanut	1784	6.33	4.12	2.38	0.49	-1.80094	Down	K00222|1|0.0|619|adu:107485200|Delta14-sterol reductase [EC:1.3.1.70]	-	-	-	gi|734436587|gb|KHN48193.1|/3.3283e-161/Delta(14)-sterol reductase [Glycine soja]
Unigene21290_peanut	1859	15.91	23.2	5.3	5.84	-1.80255	Down	K01102|1|0.0|682|cam:101488562|pyruvate dehydrogenase phosphatase [EC:3.1.3.43]	-	-	-	gi|388520973|gb|AFK48548.1|/0/unknown [Lotus japonicus]
CL7072.Contig4_peanut	2905	4.5	4.77	2.6	0	-1.80306	Down	K17964|1|7e-46|187|spen:107001643|leucine-rich PPR motif-containing protein, mitochondrial	-	-	-	gi|951067676|ref|XP_014524331.1|/0/PREDICTED: pentatricopeptide repeat-containing protein At5g50280, chloroplastic [Vigna radiata var. radiata]
CL3428.Contig2_peanut	2406	2.57	1.74	1.15	0	-1.80536	Down	K04730|1|4e-95|350|ppp:PHYPADRAFT_198884|interleukin-1 receptor-associated kinase 1 [EC:2.7.11.1];K04733|4|1e-83|312|bna:106452640|interleukin-1 receptor-associated kinase 4 [EC:2.7.11.1]	GO:0016020//membrane	GO:0000166//nucleotide binding	-	gi|734381818|gb|KHN23405.1|/0/Putative inactive receptor kinase [Glycine soja]
CL3243.Contig4_peanut	1679	2.54	2	0	1.17	-1.80767	Down	-	-	-	-	gi|920694061|gb|KOM37286.1|/1.26482e-21/hypothetical protein LR48_Vigan03g066700 [Vigna angularis]
CL3034.Contig1_peanut	2250	18.39	14.58	9.25	0	-1.81301	Down	K17573|1|1e-24|116|sot:102584209|meiosis arrest female protein 1	-	-	-	gi|356502501|ref|XP_003520057.1|/0/PREDICTED: uncharacterized protein LOC100818186 [Glycine max]
CL2479.Contig3_peanut	1557	5.25	3.4	0.82	1.48	-1.81441	Down	K00891|1|5e-123|299|aip:107623101|shikimate kinase [EC:2.7.1.71]	-	-	-	gi|356498875|ref|XP_003518273.1|/6.24868e-69/PREDICTED: probable inactive shikimate kinase like 1, chloroplastic isoform X1 [Glycine max]
Unigene3659_peanut	796	18.26	10.66	4.59	3.24	-1.81639	Down	-	-	-	-	gi|920693380|gb|KOM36605.1|/2.18817e-47/hypothetical protein LR48_Vigan02g275500 [Vigna angularis]
Unigene16577_peanut	1171	70.87	72.02	17.64	22.36	-1.81931	Down	K03542|1|8e-114|411|aip:107606055|photosystem II 22kDa protein	-	-	-	gi|502135833|ref|XP_004502468.1|/4.14507e-100/PREDICTED: photosystem II 22 kDa protein, chloroplastic [Cicer arietinum]
CL11414.Contig2_peanut	677	6.85	9.66	2.95	1.49	-1.82041	Down	-	-	-	-	-
CL1085.Contig6_peanut	2303	2.34	2.16	0	1.18	-1.82242	Down	-	-	-	-	gi|356524559|ref|XP_003530896.1|/0/PREDICTED: uncharacterized protein LOC100796983 [Glycine max]
CL6863.Contig2_peanut	2027	6.03	5.17	3.06	0	-1.82857	Down	K09835|1|1e-39|165|csv:101212850|prolycopene isomerase [EC:5.2.1.13]	-	GO:0016627//oxidoreductase activity, acting on the CH-CH group of donors	GO:0008152//metabolic process	gi|702388545|ref|XP_010065273.1|/0/PREDICTED: prolycopene isomerase, chloroplastic [Eucalyptus grandis]
CL6568.Contig1_peanut	1381	14.52	20.37	3.59	6.06	-1.83355	Down	K02641|1|2e-127|457|aip:107642574|ferredoxin--NADP+ reductase [EC:1.18.1.2]	GO:0034357	GO:0008937//ferredoxin-NAD(P) reductase activity;GO:0050662//coenzyme binding;GO:0000166//nucleotide binding	GO:0008152//metabolic process	gi|356538289|ref|XP_003537636.1|/8.85323e-124/PREDICTED: ferredoxin--NADP reductase, leaf isozyme, chloroplastic [Glycine max]
CL305.Contig5_peanut	912	12.9	17.27	3.85	4.42	-1.83487	Down	K01602|1|5e-104|378|aip:107623063|ribulose-bisphosphate carboxylase small chain [EC:4.1.1.39]	GO:0009536//plastid	GO:0016491//oxidoreductase activity;GO:0016831//carboxy-lyase activity	GO:0043094//cellular metabolic compound salvage;GO:0015977//carbon fixation	gi|540360866|gb|AGV08375.1|/7.20799e-96/ribulose-1,5-bisphosphate carboxylase/oxygenase small subunit [Arachis hypogaea]
CL2153.Contig2_peanut	1388	3.09	2.21	1.35	0	-1.83848	Down	-	-	-	-	gi|920694920|gb|KOM38145.1|/1.50693e-104/hypothetical protein LR48_Vigan03g152700 [Vigna angularis]
CL2415.Contig3_peanut	156	572.06	315.11	160.56	80.75	-1.83981	Down	K01183|1|1e-23|108|aip:107619034|chitinase [EC:3.2.1.14]	-	GO:0004553//hydrolase activity, hydrolyzing O-glycosyl compounds	GO:0008152//metabolic process	gi|2072742|emb|CAA88593.1|/4.89397e-13/chitinase homologue [Sesbania rostrata]
CL3513.Contig4_peanut	2649	1.36	0.96	0.58	0	-1.84199	Down	K01176|1|1e-127|458|csv:101217339|alpha-amylase [EC:3.2.1.1]	-	GO:0046872//metal ion binding;GO:0016160//amylase activity	GO:0044238//primary metabolic process	gi|356526892|ref|XP_003532050.1|/0/PREDICTED: alpha-amylase 3, chloroplastic isoform X1 [Glycine max]
CL564.Contig2_peanut	1546	5.63	3.57	0.55	1.83	-1.85629	Down	K05853|1|5e-20|100|cic:CICLE_v10000142mg|Ca2+ transporting ATPase, sarcoplasmic/endoplasmic reticulum [EC:3.6.3.8]	-	-	-	gi|920681058|gb|KOM27878.1|/8.43577e-56/hypothetical protein LR48_Vigan468s004000 [Vigna angularis]
CL8918.Contig2_peanut	1627	78.35	93.32	29.22	17.86	-1.86126	Down	K08900|1|0.0|894|adu:107487952|mitochondrial chaperone BCS1	-	-	-	gi|356496707|ref|XP_003517207.1|/1.241e-175/PREDICTED: probable mitochondrial chaperone BCS1-B [Glycine max]
Unigene31000_peanut	1348	331	297.42	127.77	43.73	-1.86228	Down	K13945|1|4e-06|53.9|crb:CARUB_v10025067mg|	-	-	-	gi|828292765|ref|XP_012568012.1|/2.20556e-103/PREDICTED: LOB domain-containing protein 41 [Cicer arietinum]
CL9931.Contig3_peanut	3528	3.75	2.49	0.73	0.9	-1.86314	Down	K16572|1|0.0|1931|aip:107605025|gamma-tubulin complex component 5	-	-	-	-
CL8023.Contig2_peanut	1222	4.39	3.07	1.89	1.08	-1.86529	Down	K13947|1|1e-110|400|aip:107623879|auxin efflux carrier family	GO:0031224//intrinsic component of membrane	-	GO:0006810//transport	gi|502108076|ref|XP_004493383.1|/3.17288e-106/PREDICTED: probable auxin efflux carrier component 1b [Cicer arietinum]
CL549.Contig11_peanut	3468	4.65	4.09	2.33	2.11	-1.87173	Down	K02689|1|4e-22|108|aip:107641507|photosystem I P700 chlorophyll a apoprotein A1;K07195|2|4e-14|82.0|aly:ARALYDRAFT_470722|exocyst complex component 7	-	-	-	gi|658028212|ref|XP_008349534.1|/1.24607e-19/PREDICTED: exocyst complex component EXO70B1-like [Malus domestica]
CL2586.Contig2_peanut	2668	3.53	3.63	0	1.87	-1.87179	Down	K10752|1|4e-33|144|bna:106390644|histone-binding protein RBBP4;K10956|3|9e-32|134|pop:POPTR_0006s18970g|protein transport protein SEC61 subunit alpha	GO:0044464	GO:0008320//protein transmembrane transporter activity	GO:0006810//transport	gi|571445752|ref|XP_006576892.1|/0/PREDICTED: preprotein translocase subunit SCY2, chloroplastic [Glycine max]
Unigene43647_peanut	213	26.98	32.93	12.86	2.61	-1.87282	Down	-	-	-	-	-
Unigene27584_peanut	1819	3.37	1.93	0.27	1.05	-1.87316	Down	K15032|1|0.0|764|adu:107460243|mTERF domain-containing protein, mitochondrial	-	-	-	gi|388519229|gb|AFK47676.1|/1.18243e-129/unknown [Lotus japonicus]
CL11102.Contig2_peanut	5029	23.02	17	0.82	9.81	-1.87486	Down	K03243|1|0.0|1602|adu:107467802|translation initiation factor 5B	-	-	-	gi|951024568|ref|XP_014513446.1|/0/PREDICTED: eukaryotic translation initiation factor 5B [Vigna radiata var. radiata]
Unigene32483_peanut	1443	4.14	2.02	0.97	0.55	-1.87833	Down	-	-	-	-	gi|502121936|ref|XP_004497498.1|/5.62381e-169/PREDICTED: serine/threonine-protein kinase-like protein CCR1 [Cicer arietinum]
Unigene18811_peanut	1223	12.07	6.11	1.15	3.5	-1.8821	Down	-	-	-	-	gi|922370365|ref|XP_013457346.1|/1.23904e-126/thiamine monophosphate synthase [Medicago truncatula]
CL5743.Contig1_peanut	2024	4.73	5.72	2.17	0.58	-1.88676	Down	K17964|1|1e-36|155|smo:SELMODRAFT_424099|leucine-rich PPR motif-containing protein, mitochondrial	-	-	-	gi|502167858|ref|XP_004514268.1|/0/PREDICTED: pentatricopeptide repeat-containing protein At5g48730, chloroplastic [Cicer arietinum]
CL2346.Contig1_peanut	3311	7.67	8.22	4.76	4.16	-1.89689	Down	K12524|1|0.0|1757|aip:107629421|bifunctional aspartokinase / homoserine dehydrogenase 1 [EC:2.7.2.4 1.1.1.3]	GO:0009536//plastid	GO:0031406//carboxylic acid binding;GO:0016774//phosphotransferase activity, carboxyl group as acceptor;GO:0016616//oxidoreductase activity, acting on the CH-OH group of donors, NAD or NADP as acceptor;GO:0000166//nucleotide binding	GO:0008652//cellular amino acid biosynthetic process;GO:0006796//phosphate-containing compound metabolic process	gi|356512425|ref|XP_003524919.1|/0/PREDICTED: bifunctional aspartokinase/homoserine dehydrogenase, chloroplastic-like [Glycine max]
CL7269.Contig2_peanut	4511	2.49	2.71	1.36	0.78	-1.89786	Down	K18734|1|0.0|2164|aip:107613183|protein SMG8	-	-	-	gi|571502412|ref|XP_006594958.1|/0/PREDICTED: uncharacterized protein LOC100795370 [Glycine max]
Unigene38675_peanut	330	15.23	21.76	4.13	5.23	-1.89896	Down	-	-	-	-	-
Unigene23336_peanut	1175	9.03	4.65	0.46	2.92	-1.91106	Down	K08486|1|1e-101|370|aip:107613738|syntaxin 1B/2/3	GO:0044464	-	GO:0006810//transport	gi|593698998|ref|XP_007149964.1|/9.01425e-95/hypothetical protein PHAVU_005G114200g [Phaseolus vulgaris]
CL943.Contig6_peanut	1853	3.28	1.89	0.76	1.23	-1.92039	Down	-	-	-	-	-
CL288.Contig2_peanut	3990	14.48	11.16	3.72	2.91	-1.92167	Down	K03695|1|2e-94|349|cam:101503259|ATP-dependent Clp protease ATP-binding subunit ClpB	-	-	-	gi|951008352|ref|XP_014508984.1|/0/PREDICTED: chaperone protein ClpB [Vigna radiata var. radiata]
Unigene27474_peanut	985	3.74	5.21	1.56	2.16	-1.93056	Down	K13754|1|2e-115|416|aip:107645878|solute carrier family 24 (sodium/potassium/calcium exchanger), member 6	GO:0016020//membrane	-	-	gi|593693048|ref|XP_007147066.1|/2.23874e-77/hypothetical protein PHAVU_006G093300g [Phaseolus vulgaris]
CL3410.Contig5_peanut	1027	4.97	6.48	1.48	1.35	-1.93114	Down	K13525|1|1e-34|148|gmx:100800882|transitional endoplasmic reticulum ATPase;K13229|2|2e-25|117|zma:541977|2,4-dihydroxy-1,4-benzoxazin-3-one-glucoside dioxygenase [EC:1.14.20.2];K06892|3|9e-15|82.0|rcu:8272615|feruloyl-CoA ortho-hydroxylase [EC:1.14.11.-]	-	-	-	gi|357515479|ref|XP_003628028.1|/3.8145e-59/2OG-Fe(II) oxygenase family oxidoreductase [Medicago truncatula]
CL2216.Contig1_peanut	1383	4.34	4.73	0.01	2.22	-1.93386	Down	-	-	-	-	gi|574139380|emb|CCW28734.1|/4.24821e-09/hypothetical protein ARAX_ADH18B08-005 [Arachis duranensis]
CL3259.Contig2_peanut	826	18.79	31.39	3.91	9.04	-1.9343	Down	-	-	-	-	gi|388517785|gb|AFK46954.1|/5.58125e-33/unknown [Lotus japonicus]
CL6605.Contig1_peanut	2811	8.18	7.01	3.65	3.8	-1.94738	Down	K08829|1|0.0|831|adu:107487003|male germ cell-associated kinase [EC:2.7.11.22]	-	-	-	gi|356496445|ref|XP_003517078.1|/0/PREDICTED: cyclin-dependent kinase F-4 [Glycine max]
CL12610.Contig1_peanut	878	69.3	93.53	20	21.92	-1.95026	Down	K11517|1|9e-140|496|aip:107612960|(S)-2-hydroxy-acid oxidase [EC:1.1.3.15]	-	GO:0016899//oxidoreductase activity, acting on the CH-OH group of donors, oxygen as acceptor;GO:0000166//nucleotide binding	GO:0008152//metabolic process	gi|947095275|gb|KRH43860.1|/5.45577e-138/hypothetical protein GLYMA_08G175800 [Glycine max]
CL1718.Contig3_peanut	1062	6.78	5.63	3.03	3.55	-1.95106	Down	K01802|1|1e-08|61.6|vcn:VOLCADRAFT_103490|peptidylprolyl isomerase [EC:5.2.1.8]	-	GO:0016859//cis-trans isomerase activity	GO:0044267//cellular protein metabolic process	gi|571541621|ref|XP_006601815.1|/1.41805e-96/PREDICTED: uncharacterized protein LOC100797411 isoform X1 [Glycine max]
CL1964.Contig3_peanut	3588	32.27	24.97	6.15	8.31	-1.95673	Down	K14486|1|1e-168|595|bvg:104905779|auxin response factor	-	-	-	gi|571511906|ref|XP_006596491.1|/0/PREDICTED: auxin response factor 8-like [Glycine max]
Unigene14737_peanut	1284	12.32	13.9	4.5	2.1	-1.95924	Down	K00512|1|3e-87|323|mtr:MTR_3g076550|steroid 17alpha-monooxygenase / 17alpha-hydroxyprogesterone aldolase [EC:1.14.14.19 4.1.2.30]	-	GO:0016491//oxidoreductase activity;GO:0005506//iron ion binding	-	gi|502176367|ref|XP_004515858.1|/4.68474e-132/PREDICTED: cytochrome P450 71A1-like [Cicer arietinum]
CL5119.Contig2_peanut	2240	5.68	3.98	1.71	0.66	-1.96126	Down	-	-	-	-	gi|147797970|emb|CAN67266.1|/4.66994e-62/hypothetical protein VITISV_028729 [Vitis vinifera]
CL9943.Contig1_peanut	710	25.05	13.76	3.67	5.8	-1.96177	Down	-	-	-	-	-
CL5549.Contig1_peanut	838	10.79	5.32	1.7	2.11	-1.96283	Down	K02717|1|4e-09|62.8|egr:104431650|photosystem II oxygen-evolving enhancer protein 2	GO:0009523//photosystem II	GO:0046872//metal ion binding	GO:0044237//cellular metabolic process	gi|965671525|dbj|BAT86132.1|/1.30689e-93/hypothetical protein VIGAN_04375500 [Vigna angularis var. angularis]
Unigene2802_peanut	701	6.45	4.47	0.13	2.35	-1.96308	Down	-	-	-	-	-
CL9256.Contig2_peanut	2017	2.63	2.55	1.24	0.79	-1.96434	Down	K03125|1|0.0|879|aip:107642417|transcription initiation factor TFIID subunit 1	-	-	-	gi|571478703|ref|XP_006587642.1|/5.38243e-179/PREDICTED: transcription initiation factor TFIID subunit 1-like isoform X1 [Glycine max]
Unigene16825_peanut	991	125.32	157.19	38.44	33.34	-1.97105	Down	-	-	-	-	gi|28194659|gb|AAO33591.1|AF479309_1/2.24495e-85/putative early light induced protein [Arachis hypogaea]
CL493.Contig29_peanut	1235	4.75	2.62	1	0.69	-1.97919	Down	K00121|1|9e-158|557|aip:107629619|S-(hydroxymethyl)glutathione dehydrogenase / alcohol dehydrogenase [EC:1.1.1.284 1.1.1.1]	-	GO:0046872//metal ion binding;GO:0003824//catalytic activity	GO:0008152//metabolic process	gi|734432871|gb|KHN46477.1|/1.93958e-127/Alcohol dehydrogenase-like 2 [Glycine soja]
CL11722.Contig1_peanut	1246	5.88	6.81	2.55	3.04	-1.98096	Down	K13203|1|5e-20|99.8|cic:CICLE_v10020317mg|zinc finger RNA-binding protein	-	-	-	gi|593332150|ref|XP_007139501.1|/1.29267e-54/hypothetical protein PHAVU_008G035000g [Phaseolus vulgaris]
Unigene4309_peanut	567	13.21	16.6	3.43	3.77	-1.98503	Down	K14499|1|7e-60|230|aip:107605828|BRI1 kinase inhibitor 1	-	-	-	gi|593268994|ref|XP_007136674.1|/6.05127e-27/hypothetical protein PHAVU_009G064300g [Phaseolus vulgaris]
Unigene12029_peanut	395	27.02	17.82	6.34	4.28	-1.98945	Down	K02984|1|1e-24|112|pper:PRUPE_ppa024854mg|small subunit ribosomal protein S3Ae;K13420|2|7e-14|76.3|tcc:TCM_031974|LRR receptor-like serine/threonine-protein kinase FLS2 [EC:2.7.11.1];K13428|5|2e-13|75.1|eus:EUTSA_v10015316mg|LRR receptor-like serine/threonine-protein kinase EFR [EC:2.7.11.1]	-	-	-	gi|157098061|gb|ABV23277.1|/2.12132e-61/leucine-rich repeat-like protein [Stylosanthes hamata]
Unigene23551_peanut	496	32.44	41.72	10.22	8.03	-1.99348	Down	K02641|1|6e-56|216|aip:107642574|ferredoxin--NADP+ reductase [EC:1.18.1.2]	GO:0034357	GO:0008937//ferredoxin-NAD(P) reductase activity;GO:0050662//coenzyme binding;GO:0000166//nucleotide binding	GO:0008152//metabolic process	gi|734314096|gb|KHN01599.1|/4.98993e-49/Ferredoxin--NADP reductase, leaf isozyme, chloroplastic [Glycine soja]
Unigene11896_peanut	944	22.85	21.14	7.02	3.73	-1.9973	Down	K09419|1|3e-141|501|aip:107626415|heat shock transcription factor, other eukaryote	-	-	-	gi|734430949|gb|KHN45684.1|/8.4009e-95/Heat stress transcription factor A-3 [Glycine soja]
Unigene12749_peanut	648	776.4	773.96	253.59	130.69	-2.00326	Down	-	-	-	-	gi|806310|gb|AAA66288.1|/1.23534e-06/proline-rich protein [Glycine max]
CL6389.Contig2_peanut	464	32.48	43.32	10	8.49	-2.00544	Down	K11517|1|3e-59|227|aip:107612960|(S)-2-hydroxy-acid oxidase [EC:1.1.3.15]	-	-	-	gi|828292143|ref|XP_012567823.1|/1.71485e-55/PREDICTED: peroxisomal (S)-2-hydroxy-acid oxidase isoform X2 [Cicer arietinum]
CL12689.Contig16_peanut	5146	2.43	1.64	0	0.95	-2.00814	Down	K14808|1|2e-134|482|vra:106763632|ATP-dependent RNA helicase DDX54/DBP10 [EC:3.6.4.13];K17086|2|4e-105|384|fve:101300290|transmembrane 9 superfamily member 2/4;K17604|3|2e-60|236|vvi:100251030|zinc finger SWIM domain-containing protein 3	-	-	-	gi|950938921|ref|XP_014524136.1|/1.1097e-160/PREDICTED: uncharacterized protein LOC106780365 [Vigna radiata var. radiata]
Unigene17478_peanut	934	216.2	186.8	33.96	64.23	-2.01379	Down	K08901|1|2e-96|353|aip:107624794|photosystem II oxygen-evolving enhancer protein 3	GO:0044425	-	-	gi|947100285|gb|KRH48777.1|/1.53052e-72/hypothetical protein GLYMA_07G112000 [Glycine max]
Unigene27229_peanut	2445	4.61	4.58	2.02	0.18	-2.01722	Down	K16052|1|0.0|643|pper:PRUPE_ppa003749mg|MscS family membrane protein	-	-	-	gi|356508025|ref|XP_003522763.1|/0/PREDICTED: mechanosensitive ion channel protein 2, chloroplastic [Glycine max]
Unigene12044_peanut	1723	16.45	11.97	2.97	3.83	-2.01745	Down	K01087|1|0.0|762|aip:107629726|trehalose 6-phosphate phosphatase [EC:3.1.3.12]	-	-	GO:0005991//trehalose metabolic process	gi|734403258|gb|KHN32439.1|/0/Trehalose-phosphate phosphatase [Glycine soja]
Unigene18093_peanut	2149	18.79	20.32	3.59	5.9	-2.02003	Down	K14640|1|0.0|954|adu:107481367|solute carrier family 20 (sodium-dependent phosphate transporter)	-	-	-	gi|502154370|ref|XP_004509674.1|/0/PREDICTED: inorganic phosphate transporter 2-1, chloroplastic [Cicer arietinum]
CL4723.Contig13_peanut	5205	0.81	0.45	0.27	0	-2.02073	Down	K16250|1|0.0|2899|aip:107642972|DNA-directed RNA polymerase IV subunit 1 [EC:2.7.7.6]	-	-	-	gi|828331089|ref|XP_012574546.1|/0/PREDICTED: DNA-directed RNA polymerase IV subunit 1 isoform X2 [Cicer arietinum]
CL4430.Contig6_peanut	1232	11.28	9.01	4.81	3.65	-2.02418	Down	K14440|1|9e-20|99.0|adu:107471641|SWI/SNF-related matrix-associated actin-dependent regulator of chromatin subfamily A-like protein 1 [EC:3.6.4.12];K02918|3|3e-14|80.9|aly:ARALYDRAFT_341089|large subunit ribosomal protein L35e	-	-	-	gi|590697066|ref|XP_007045336.1|/3.95774e-72/Prenylyltransferase superfamily protein [Theobroma cacao]
CL11197.Contig3_peanut	1734	5.53	3.25	1.56	1.98	-2.03443	Down	-	-	-	-	gi|734387551|gb|KHN25314.1|/1.66098e-125/Programmed cell death protein 7 [Glycine soja]
Unigene2078_peanut	1090	33.84	31.02	8.92	6.57	-2.03766	Down	K09286|1|5e-21|102|cmo:103488184|EREBP-like factor	-	-	GO:0006351//transcription, DNA-templated	gi|947091362|gb|KRH40027.1|/3.56288e-34/hypothetical protein GLYMA_09G233800 [Glycine max]
CL3841.Contig3_peanut	2729	67.55	107.85	28.2	14.59	-2.04282	Down	K12657|1|0.0|1322|adu:107484570|delta-1-pyrroline-5-carboxylate synthetase [EC:2.7.2.11 1.2.1.41]	-	-	-	gi|502102191|ref|XP_004491997.1|/0/PREDICTED: delta-1-pyrroline-5-carboxylate synthase-like isoform X2 [Cicer arietinum]
CL2956.Contig2_peanut	1581	10.25	8.39	4.37	4.65	-2.0476	Down	K13698|1|7e-48|169|csl:COCSUDRAFT_54313|abhydrolase domain-containing protein 4;K13535|3|2e-45|162|vcn:VOLCADRAFT_106093|cardiolipin-specific phospholipase [EC:3.1.1.-]	-	-	-	gi|359807439|ref|NP_001241135.1|/0/uncharacterized protein LOC100789925 [Glycine max]
CL4547.Contig4_peanut	1276	5.46	4.14	1.45	2.13	-2.04806	Down	-	-	-	-	gi|593788572|ref|XP_007157325.1|/4.34898e-64/hypothetical protein PHAVU_002G060700g [Phaseolus vulgaris]
CL1027.Contig1_peanut	1077	90.03	80.57	18.51	22.02	-2.05112	Down	K02694|1|1e-92|340|aip:107638816|photosystem I subunit III	GO:0009522//photosystem I	-	GO:0044237//cellular metabolic process	gi|922389010|ref|XP_013462992.1|/6.73752e-78/photosystem I reaction center subunit III [Medicago truncatula]
CL10009.Contig1_peanut	884	11.26	15.93	2.15	4.17	-2.05796	Down	K07119|1|6e-30|132|apro:F751_4380|uncharacterized protein	-	-	-	-
CL2992.Contig5_peanut	2421	2.13	1.14	0	0.69	-2.05875	Down	K06111|1|5e-75|283|aip:107617413|exocyst complex component 4	GO:0043234//protein complex	-	GO:0006887//exocytosis	gi|657943283|ref|XP_008363778.1|/1.30005e-65/PREDICTED: exocyst complex component SEC8 [Malus domestica]
CL3284.Contig1_peanut	188	74.62	83.24	15.97	20.24	-2.07112	Down	K08235|1|4e-06|50.4|spen:107015042|xyloglucan:xyloglucosyl transferase [EC:2.4.1.207]	-	-	-	-
CL6227.Contig2_peanut	1992	22.47	23.45	7.74	3	-2.07848	Down	K15397|1|0.0|1029|aip:107618328|3-ketoacyl-CoA synthase [EC:2.3.1.199]	-	-	-	gi|356535335|ref|XP_003536202.1|/0/PREDICTED: 3-ketoacyl-CoA synthase 11 [Glycine max]
CL1074.Contig7_peanut	1581	4.92	2.64	1.23	1.62	-2.07911	Down	K20028|1|9e-143|349|aip:107646114|palmitoyltransferase ZDHHC2/15/20 [EC:2.3.1.225]	-	-	-	gi|574139384|emb|CCW28739.1|/1.58224e-119/putative zinc finger containing protein [Arachis duranensis]
CL552.Contig1_peanut	2908	0.99	1.47	0.52	0	-2.08977	Down	K15361|1|0.0|1010|adu:107492076|WD repeat-containing protein 48	-	-	-	gi|947047302|gb|KRG96931.1|/0/hypothetical protein GLYMA_19G241800 [Glycine max]
Unigene978_peanut	910	22.88	20.82	5.55	4.4	-2.09189	Down	K08081|1|4e-148|524|adu:107484550|tropinone reductase I [EC:1.1.1.206]	-	GO:0003824//catalytic activity	GO:0008152//metabolic process	gi|351727106|ref|NP_001237661.1|/1.496e-109/uncharacterized protein LOC100306108 [Glycine max]
Unigene16520_peanut	937	875.69	710.78	175.79	191.03	-2.0919	Down	-	-	-	-	-
Unigene17291_peanut	783	10.59	12.18	3.45	1.65	-2.09198	Down	K01785|1|6e-143|507|adu:107486735|aldose 1-epimerase [EC:5.1.3.3]	-	GO:0005488//binding;GO:0003824//catalytic activity	GO:0005996//monosaccharide metabolic process	gi|950957524|ref|XP_014497078.1|/3.58755e-119/PREDICTED: aldose 1-epimerase [Vigna radiata var. radiata]
CL4723.Contig10_peanut	5090	0.87	1.34	0.49	0	-2.0938	Down	K16250|1|0.0|1688|aip:107642972|DNA-directed RNA polymerase IV subunit 1 [EC:2.7.7.6]	-	-	-	gi|828331089|ref|XP_012574546.1|/0/PREDICTED: DNA-directed RNA polymerase IV subunit 1 isoform X2 [Cicer arietinum]
CL8483.Contig3_peanut	1301	75.5	42.14	21.59	5.23	-2.09909	Down	K00430|1|0.0|711|adu:107483150|peroxidase [EC:1.11.1.7]	-	GO:0005506//iron ion binding;GO:0003824//catalytic activity;GO:0016209//antioxidant activity	GO:0008152//metabolic process;GO:0006950//response to stress	gi|955338728|ref|XP_014617022.1|/1.93657e-141/PREDICTED: uncharacterized protein LOC100804829 isoform X1 [Glycine max]
CL9319.Contig2_peanut	1089	3.56	1.8	0.47	0.59	-2.10017	Down	K03183|1|1e-134|368|adu:107488807|demethylmenaquinone methyltransferase / 2-methoxy-6-polyprenyl-1,4-benzoquinol methylase [EC:2.1.1.163 2.1.1.201]	-	GO:0016741	GO:0006730//one-carbon metabolic process	gi|593788650|ref|XP_007157364.1|/6.34794e-102/hypothetical protein PHAVU_002G064000g [Phaseolus vulgaris]
Unigene17109_peanut	1332	56.88	91.92	14.75	19.7	-2.11017	Down	-	-	-	-	gi|110749713|gb|ABG90382.1|/2.93073e-92/lateral organ boundaries domain protein [Caragana korshinskii]
Unigene49126_peanut	187	17.79	31.07	6.03	4.07	-2.1288	Down	K00512|1|1e-20|98.6|gmx:100794503|steroid 17alpha-monooxygenase / 17alpha-hydroxyprogesterone aldolase [EC:1.14.14.19 4.1.2.30]	-	-	-	gi|734423649|gb|KHN42275.1|/8.93604e-20/Cytochrome P450 71D8 [Glycine soja]
Unigene16183_peanut	552	316.4	249.87	52.04	74.82	-2.1318	Down	K08907|1|5e-86|317|adu:107491562|light-harvesting complex I chlorophyll a/b binding protein 1	-	-	-	gi|965616564|dbj|BAU01714.1|/1.16386e-80/hypothetical protein VIGAN_11100100 [Vigna angularis var. angularis]
Unigene11922_peanut	1196	9.26	6.13	1.7	1.59	-2.13369	Down	K03841|1|0.0|748|adu:107484623|fructose-1,6-bisphosphatase I [EC:3.1.3.11]	GO:0009532//plastid stroma	GO:0043169//cation binding;GO:0019203//carbohydrate phosphatase activity	GO:0015977//carbon fixation;GO:0044238//primary metabolic process	gi|356568028|ref|XP_003552216.1|/0/PREDICTED: fructose-1,6-bisphosphatase, chloroplastic [Glycine max]
CL2699.Contig1_peanut	4260	163.58	196.47	47.09	34.48	-2.13863	Down	K01555|1|3e-09|66.2|sly:101261704|fumarylacetoacetase [EC:3.7.1.2];K20283|5|8e-07|58.2|adu:107477266|golgin subfamily A member 4	-	-	-	gi|947057144|gb|KRH06550.1|/0/hypothetical protein GLYMA_16G030000 [Glycine max]
CL11296.Contig1_peanut	1807	10.58	16.19	4.44	5.95	-2.13895	Down	K04646|1|0.0|930|aip:107622415|clathrin heavy chain	-	-	-	gi|734323646|gb|KHN04772.1|/0/Clathrin heavy chain 1 [Glycine soja]
CL7336.Contig2_peanut	1121	11	10.35	2.34	2.29	-2.1405	Down	K17497|1|1e-141|503|adu:107485634|phosphomannomutase [EC:5.4.2.8]	GO:0044424	GO:0016868//intramolecular transferase activity, phosphotransferases	GO:0006013//mannose metabolic process	gi|351727304|ref|NP_001237668.1|/2.05733e-133/phosphomannomutase [Glycine max]
Unigene12482_peanut	326	20.07	11.27	4.71	1.59	-2.15425	Down	-	-	-	-	-
CL4426.Contig2_peanut	548	10.34	13.07	1.41	3.46	-2.15907	Down	K17600|1|4e-15|81.6|mdm:103427771|vacuolar protein sorting-associated protein 54;K16219|2|1e-06|53.5|tcc:TCM_027003|protein N-terminal methyltransferase [EC:2.1.1.244]	-	-	-	gi|734324196|gb|KHN04971.1|/2.99522e-41/F-box protein PP2-B1 [Glycine soja]
Unigene42401_peanut	442	34.55	22.41	5.98	6.06	-2.16296	Down	K00454|1|7e-77|285|adu:107491873|lipoxygenase [EC:1.13.11.12]	-	-	-	gi|14589309|emb|CAC43237.1|/3.09626e-60/lipoxygenase [Sesbania rostrata]
Unigene13671_peanut	834	43.39	48.45	8.36	11.76	-2.16549	Down	K14332|1|6e-68|258|aip:107613924|photosystem I subunit PsaO	GO:0009521;GO:0009536//plastid	-	GO:0009765//photosynthesis, light harvesting	gi|920708520|gb|KOM50517.1|/4.7898e-56/hypothetical protein LR48_Vigan08g134400 [Vigna angularis]
Unigene16270_peanut	915	21.05	17.14	5.7	2.45	-2.17913	Down	K12173|1|3e-20|100|gmx:100794341|BRCA1-A complex subunit BRE;K14297|2|4e-10|66.2|zma:103652516|nuclear pore complex protein Nup98-Nup96	-	-	-	gi|225426803|ref|XP_002283042.1|/1.4642e-88/PREDICTED: protein P21 [Vitis vinifera]
CL10174.Contig2_peanut	1562	31.57	27.27	6.34	6.34	-2.18366	Down	K14491|1|9e-12|72.8|bna:106417794|two-component response regulator ARR-B family;K06236|2|2e-11|72.0|cvr:CHLNCDRAFT_141917|collagen, type I, alpha	-	-	-	-
CL254.Contig3_peanut	4372	1.27	0.71	0.39	0	-2.18572	Down	-	-	-	-	gi|955394964|ref|XP_014628583.1|/0/PREDICTED: uncharacterized protein LOC100815563 isoform X4 [Glycine max]
CL3442.Contig1_peanut	1717	6.21	3.6	1.22	0.78	-2.1883	Down	K19044|1|1e-116|421|aip:107641766|E3 ubiquitin-protein ligase XBAT32/33 [EC:2.3.2.27]	-	-	-	gi|828324852|ref|XP_012573445.1|/1.49904e-86/PREDICTED: probable E3 ubiquitin-protein ligase XBOS32 [Cicer arietinum]
CL5486.Contig2_peanut	973	7.01	7.73	3.04	3.21	-2.19127	Down	K07897|1|2e-73|276|nnu:104599986|Ras-related protein Rab-7A	-	-	-	gi|356576105|ref|XP_003556174.1|/2.2485e-106/PREDICTED: uncharacterized protein LOC100784044 isoform X1 [Glycine max]
CL1996.Contig3_peanut	1116	81.59	85.48	17.93	18.19	-2.19324	Down	K14504|1|6e-129|461|gmx:100782365|xyloglucan:xyloglucosyl transferase TCH4 [EC:2.4.1.207];K08235|2|5e-128|458|vvi:100252949|xyloglucan:xyloglucosyl transferase [EC:2.4.1.207]	-	-	-	gi|593783487|ref|XP_007154784.1|/4.70341e-130/hypothetical protein PHAVU_003G147700g [Phaseolus vulgaris]
CL2906.Contig2_peanut	231	178.31	108.62	25.67	34.71	-2.19501	Down	K02638|1|2e-15|81.6|adu:107460234|plastocyanin	-	-	-	-
Unigene20819_peanut	1283	6.7	5.1	2.41	1.34	-2.1958	Down	K01590|1|9e-13|75.9|gmx:100815568|histidine decarboxylase [EC:4.1.1.22]	-	-	-	gi|734425913|gb|KHN43590.1|/2.83555e-137/Protein downstream neighbor of Son [Glycine soja]
CL8575.Contig2_peanut	924	12.1	15.85	2.73	3.12	-2.20566	Down	K05277|1|7e-19|95.5|pop:POPTR_0001s08410g|leucoanthocyanidin dioxygenase [EC:1.14.11.19]	-	-	-	gi|922328207|ref|XP_013443496.1|/1.32152e-60/flavonol synthase/flavanone 3-hydroxylase [Medicago truncatula]
Unigene13617_peanut	365	11.2	5.91	2.46	0.63	-2.20627	Down	-	-	-	-	-
CL2906.Contig1_peanut	804	121.06	69.6	12.45	27.58	-2.20692	Down	K02638|1|2e-75|283|adu:107496985|plastocyanin	GO:0009507//chloroplast;GO:0009579//thylakoid	GO:0046872//metal ion binding	-	gi|734406057|gb|KHN33826.1|/4.31369e-59/Plastocyanin, chloroplastic [Glycine soja]
CL3930.Contig1_peanut	2354	3.44	4.76	1.7	1.06	-2.21634	Down	K11267|1|0.0|1212|adu:107465588|sister chromatid cohesion protein PDS5	-	-	-	gi|828339452|ref|XP_012567746.1|/0/PREDICTED: sister chromatid cohesion protein PDS5 homolog A isoform X5 [Cicer arietinum]
CL10016.Contig4_peanut	1672	14.56	22.24	7.87	6.79	-2.22054	Down	K04371|1|0.0|755|adu:107482252|mitogen-activated protein kinase 1/3 [EC:2.7.11.24]	-	-	-	-
CL8408.Contig3_peanut	1440	1.42	2.03	0.61	0	-2.23005	Down	K08064|1|1e-15|85.5|aip:107631082|nuclear transcription factor Y, alpha	-	-	-	-
CL10329.Contig2_peanut	2339	13.89	20.25	4.68	2.54	-2.23361	Down	-	-	GO:0003824//catalytic activity	GO:0044238//primary metabolic process	gi|951026238|ref|XP_014513869.1|/0/PREDICTED: patatin-like protein 6 [Vigna radiata var. radiata]
CL10625.Contig1_peanut	455	92.1	78.95	24.62	10.75	-2.24357	Down	K13424|1|1e-49|195|aip:107605097|WRKY transcription factor 33	-	-	-	gi|187944181|gb|ACD40317.1|/7.62434e-11/WRKY transcription factor WRKY108715 [Medicago truncatula]
CL10843.Contig2_peanut	8058	4.69	4	1.79	1.24	-2.25272	Down	-	-	-	-	gi|571464978|ref|XP_006583217.1|/0/PREDICTED: uncharacterized protein LOC100789935 [Glycine max]
CL3019.Contig2_peanut	1654	57.76	33.48	17.56	18.46	-2.25341	Down	K00218|1|0.0|714|adu:107462599|protochlorophyllide reductase [EC:1.3.1.33]	GO:0009536//plastid	GO:0016628//oxidoreductase activity, acting on the CH-CH group of donors, NAD or NADP as acceptor	GO:0006779//porphyrin-containing compound biosynthetic process	gi|593698264|ref|XP_007149605.1|/0/hypothetical protein PHAVU_005G083700g [Phaseolus vulgaris]
CL4560.Contig1_peanut	1416	5.58	6.06	2.32	1.89	-2.25346	Down	K14962|1|0.0|712|aip:107605101|COMPASS component SWD2	-	-	-	gi|359807248|ref|NP_001241111.1|/4.46983e-179/uncharacterized protein LOC100776353 [Glycine max]
Unigene29198_peanut	1959	3.04	3.46	1.27	1.03	-2.25636	Down	K18669|1|2e-19|98.6|sind:105180279|dual specificity tyrosine-phosphorylation-regulated kinase 2/3/4 [EC:2.7.12.1];K18670|2|1e-16|89.7|vra:106768171|dual specificity protein kinase YAK1 [EC:2.7.12.1]	-	-	-	gi|734375299|gb|KHN20842.1|/0/Dual specificity protein kinase pom1 [Glycine soja]
CL3652.Contig2_peanut	2169	3.27	1.69	0.93	0	-2.25912	Down	K13606|1|0.0|510|sita:101776903|chlorophyll(ide) b reductase [EC:1.1.1.294]	GO:0009526//plastid envelope	GO:0003824//catalytic activity	GO:0006787;GO:0044257//cellular protein catabolic process	gi|920714170|gb|KOM54258.1|/0/hypothetical protein LR48_Vigan10g015000 [Vigna angularis]
CL2636.Contig1_peanut	758	6058.53	6091.91	1387.74	1126.12	-2.26276	Down	-	-	-	-	-
CL10691.Contig2_peanut	917	13.55	18.39	2.24	4.19	-2.26497	Down	K00279|1|3e-179|628|adu:107470669|cytokinin dehydrogenase [EC:1.5.99.12]	-	-	-	gi|947113272|gb|KRH61574.1|/8.49451e-145/hypothetical protein GLYMA_04G055600 [Glycine max]
CL10047.Contig1_peanut	975	8.37	10.59	3.32	3.72	-2.26548	Down	K05768|1|4e-48|192|gmx:100787208|gelsolin;K05761|4|1e-38|160|cic:CICLE_v10006928mg|villin 1	-	-	-	-
Unigene10150_peanut	273	23.93	38.39	5.76	6.49	-2.26596	Down	-	-	-	-	-
CL9324.Contig1_peanut	1918	11.88	6.48	2.02	1.61	-2.26846	Down	K07562|1|2e-24|115|sbi:SORBI_03g046345|nonsense-mediated mRNA decay protein 3	-	-	-	gi|920694861|gb|KOM38086.1|/6.17221e-177/hypothetical protein LR48_Vigan03g146800 [Vigna angularis]
CL9593.Contig2_peanut	866	24.45	17.98	5.85	2.59	-2.27375	Down	K00660|1|1e-155|549|aip:107629529|chalcone synthase [EC:2.3.1.74]	-	GO:0016747//transferase activity, transferring acyl groups other than amino-acyl groups	GO:0009699//phenylpropanoid biosynthetic process	gi|179251196|gb|ACB78187.1|/1.59446e-150/chalcone synthase [Senna tora]
CL10876.Contig2_peanut	2135	9.53	8.33	2.17	1.39	-2.27773	Down	K14487|1|0.0|1214|adu:107478268|auxin responsive GH3 gene family	-	-	-	gi|922335376|ref|XP_013445678.1|/0/indole-3-acetic acid-amido synthetase [Medicago truncatula]
Unigene28027_peanut	1136	10.53	5.38	0.36	2.65	-2.28068	Down	K04392|1|1e-98|360|aip:107638170|Ras-related C3 botulinum toxin substrate 1	GO:0044424	GO:0032561//guanyl ribonucleotide binding;GO:0004620//phospholipase activity	GO:0035556//intracellular signal transduction	gi|388520473|gb|AFK48298.1|/1.19421e-96/unknown [Medicago truncatula]
CL3441.Contig1_peanut	1470	8.35	4.85	2.13	2.51	-2.28189	Down	K17710|1|2e-25|117|atr:18436746|pentatricopeptide repeat domain-containing protein 1	-	-	-	gi|734413163|gb|KHN36608.1|/7.15336e-119/Pentatricopeptide repeat-containing protein [Glycine soja]
Unigene15736_peanut	247	29.71	14.15	5.75	2.19	-2.28387	Down	K07408|1|2e-18|91.3|aip:107628551|cytochrome P450, family 1, subfamily A, polypeptide 1 [EC:1.14.14.1];K00512|4|2e-14|78.2|pper:PRUPE_ppa004639mg|steroid 17alpha-monooxygenase / 17alpha-hydroxyprogesterone aldolase [EC:1.14.14.19 4.1.2.30]	-	GO:0016491//oxidoreductase activity;GO:0005506//iron ion binding	-	gi|296089100|emb|CBI38803.3|/1.45596e-17/unnamed protein product [Vitis vinifera]
Unigene38803_peanut	703	5.15	8.31	2.05	0.46	-2.28922	Down	-	-	GO:0016746//transferase activity, transferring acyl groups	-	gi|734350394|gb|KHN12341.1|/1.95319e-91/Omega-hydroxypalmitate O-feruloyl transferase [Glycine soja]
CL9590.Contig2_peanut	1111	7.9	4.06	2.12	2.2	-2.29128	Down	-	-	-	-	gi|357475067|ref|XP_003607819.1|/4.74928e-82/hypothetical protein MTR_4g083250 [Medicago truncatula]
Unigene25320_peanut	1302	13.32	10.54	4.69	3.46	-2.29438	Down	-	-	-	-	gi|502124355|ref|XP_004498491.1|/1.02448e-150/PREDICTED: uncharacterized protein LOC101511767 [Cicer arietinum]
CL1759.Contig1_peanut	1611	11.65	9.34	4.55	4.07	-2.29456	Down	K17413|1|0.0|677|aip:107632069|small subunit ribosomal protein S35	-	-	-	gi|571453105|ref|XP_006579367.1|/2.16814e-156/PREDICTED: uncharacterized protein LOC100500426 isoform X1 [Glycine max]
Unigene13564_peanut	425	175.32	280.29	49.14	43.49	-2.29787	Down	-	-	-	-	gi|922393368|ref|XP_013465092.1|/3.32363e-06/hypothetical protein MTR_2g090340 [Medicago truncatula]
Unigene34373_peanut	286	23.28	43.22	5.46	7.38	-2.30314	Down	K00279|1|2e-52|204|adu:107470669|cytokinin dehydrogenase [EC:1.5.99.12]	-	-	-	gi|965662314|dbj|BAT78023.1|/1.54574e-35/hypothetical protein VIGAN_02065100 [Vigna angularis var. angularis]
CL7180.Contig1_peanut	1011	23.55	18.67	8.25	7.89	-2.31331	Down	K15362|1|1e-11|71.6|gsl:Gasu_32920|fanconi anemia group J protein [EC:3.6.4.12]	-	-	-	gi|351721557|ref|NP_001237981.1|/4.0992e-73/uncharacterized protein LOC100306639 [Glycine max]
Unigene13820_peanut	637	17.63	19.4	4.29	2.82	-2.31588	Down	-	GO:0009523//photosystem II	GO:0046872//metal ion binding	GO:0044237//cellular metabolic process	gi|950969610|ref|XP_014499870.1|/1.15746e-49/PREDICTED: thylakoid lumenal 19 kDa protein, chloroplastic [Vigna radiata var. radiata]
CL5081.Contig12_peanut	2646	1.78	1.2	0	0.51	-2.32059	Down	K00763|1|0.0|1121|adu:107480708|nicotinate phosphoribosyltransferase [EC:6.3.4.21]	GO:0044424	GO:0016763//transferase activity, transferring pentosyl groups	GO:0019359//nicotinamide nucleotide biosynthetic process;GO:0019357//nicotinate nucleotide biosynthetic process	gi|593785751|ref|XP_007155916.1|/0/hypothetical protein PHAVU_003G243000g [Phaseolus vulgaris]
CL10961.Contig2_peanut	3359	3.56	5.91	1.84	1.07	-2.33745	Down	K14787|1|0.0|1526|adu:107482784|multiple RNA-binding domain-containing protein 1	-	-	-	gi|950982294|ref|XP_014502507.1|/0/PREDICTED: multiple RNA-binding domain-containing protein 1 [Vigna radiata var. radiata]
CL12431.Contig3_peanut	411	129.42	122.42	40.11	8.98	-2.33815	Down	-	-	-	-	gi|955326266|ref|XP_014632309.1|/5.93268e-24/PREDICTED: uncharacterized protein LOC100778894 isoform X1 [Glycine max]
Unigene17829_peanut	1318	49.94	45.69	9.82	8.64	-2.34764	Down	K01188|1|3e-34|147|zma:103648573|beta-glucosidase [EC:3.2.1.21];K13420|3|4e-26|120|pper:PRUPEppa1027223mg|LRR receptor-like serine/threonine-protein kinase FLS2 [EC:2.7.11.1]	-	-	-	gi|920681004|gb|KOM27826.1|/3.18342e-107/hypothetical protein LR48_Vigan464s002300 [Vigna angularis]
CL3278.Contig23_peanut	2368	2.91	1.79	0	0.82	-2.3548	Down	K14408|1|0.0|751|aip:107622770|cleavage stimulation factor subunit 3	GO:0005622//intracellular	-	GO:0006396//RNA processing	gi|950933525|ref|XP_014512243.1|/0/PREDICTED: cleavage stimulation factor subunit 77 isoform X1 [Vigna radiata var. radiata]
CL4799.Contig1_peanut	813	20.76	22.79	1.67	6.48	-2.36162	Down	-	-	-	-	gi|947115590|gb|KRH63892.1|/2.85066e-66/hypothetical protein GLYMA_04G202600 [Glycine max]
CL6815.Contig3_peanut	1824	6.68	4.25	1.99	1.6	-2.36718	Down	K12173|1|2e-48|195|gmx:100794341|BRCA1-A complex subunit BRE;K14297|2|5e-34|147|zma:103640102|nuclear pore complex protein Nup98-Nup96	-	-	-	gi|356544806|ref|XP_003540838.1|/1.18727e-137/PREDICTED: thaumatin-like protein 1b [Glycine max]
CL6065.Contig1_peanut	724	39.91	34.3	8.6	5.37	-2.3678	Down	-	-	-	-	-
CL1902.Contig4_peanut	1657	1.18	1.92	0.49	0	-2.37351	Down	K17710|1|1e-07|59.3|pmum:103321355|pentatricopeptide repeat domain-containing protein 1;K17964|2|2e-07|58.9|gmx:100810667|leucine-rich PPR motif-containing protein, mitochondrial	-	-	-	gi|955325950|ref|XP_014632249.1|/5.223e-137/PREDICTED: pentatricopeptide repeat-containing protein At4g04790, mitochondrial-like isoform X3 [Glycine max]
Unigene2427_peanut	997	135.57	137.72	36.31	15.85	-2.37776	Down	K05747|1|1e-14|81.6|sind:105173648|Wiskott-Aldrich syndrome protein	-	-	-	gi|357454547|ref|XP_003597554.1|/6.89163e-50/hydroxyproline-rich glycoprotein family protein [Medicago truncatula]
CL3564.Contig4_peanut	3369	2.01	3.34	0.99	0	-2.37792	Down	K01102|1|1e-42|176|sot:102587498|pyruvate dehydrogenase phosphatase [EC:3.1.3.43];K03163|5|3e-36|155|adu:107469376|DNA topoisomerase I [EC:5.99.1.2]	-	GO:0016787//hydrolase activity	-	gi|947047001|gb|KRG96630.1|/0/hypothetical protein GLYMA_19G222700 [Glycine max]
CL685.Contig1_peanut	1880	9.79	6.71	3.03	3.23	-2.38143	Down	K02259|1|0.0|863|aip:107625895|cytochrome c oxidase assembly protein subunit 15	GO:0044464	-	GO:0065003	gi|734383159|gb|KHN23815.1|/0/Cytochrome c oxidase assembly protein COX15 [Glycine soja]
Unigene18553_peanut	1438	8.3	7.3	1.73	1.1	-2.38458	Down	K14496|1|2e-102|373|aip:107609548|abscisic acid receptor PYR/PYL family	-	-	-	gi|950987349|ref|XP_014503760.1|/1.23761e-75/PREDICTED: abscisic acid receptor PYL4-like [Vigna radiata var. radiata]
Unigene37321_peanut	324	8.29	14.31	2.11	1.6	-2.38943	Down	K18045|1|2e-23|107|aip:107609125|tyrosine-protein phosphatase SIW14 [EC:3.1.3.48]	-	-	-	gi|950995422|ref|XP_014505388.1|/1.83259e-20/PREDICTED: probable tyrosine-protein phosphatase At1g05000 isoform X1 [Vigna radiata var. radiata]
Unigene24417_peanut	2128	4.99	8.43	1.09	1.4	-2.39001	Down	K14638|1|0.0|864|pvu:PHAVU_003G070500g|solute carrier family 15 (peptide/histidine transporter), member 3/4	-	-	-	gi|955301976|ref|XP_014628550.1|/0/PREDICTED: protein NRT1/ PTR FAMILY 2.13-like [Glycine max]
CL7850.Contig2_peanut	1665	3.21	5.32	1.08	1.5	-2.40055	Down	K03695|1|5e-72|273|mdm:103414952|ATP-dependent Clp protease ATP-binding subunit ClpB	-	-	-	gi|593330677|ref|XP_007138765.1|/6.60873e-156/hypothetical protein PHAVU_009G235300g [Phaseolus vulgaris]
Unigene32375_peanut	1381	30.51	32.45	4.51	7.09	-2.41158	Down	K00855|1|0.0|781|adu:107487139|phosphoribulokinase [EC:2.7.1.19]	-	GO:0016301//kinase activity;GO:0032559//adenyl ribonucleotide binding	GO:0044238//primary metabolic process;GO:0006796//phosphate-containing compound metabolic process	gi|502162280|ref|XP_004512451.1|/0/PREDICTED: phosphoribulokinase, chloroplastic [Cicer arietinum]
CL7167.Contig4_peanut	1165	4.57	7.05	1.82	0.22	-2.4119	Down	-	-	-	-	gi|571489309|ref|XP_006591185.1|/9.0983e-124/PREDICTED: protein SENSITIVITY TO RED LIGHT REDUCED 1-like isoform X1 [Glycine max]
Unigene10810_peanut	191	85.69	34.85	8.81	11.91	-2.41422	Down	K08914|1|9e-28|122|aip:107613430|light-harvesting complex II chlorophyll a/b binding protein 3	GO:0009536//plastid	-	GO:0006091//generation of precursor metabolites and energy	gi|950945749|ref|XP_014494334.1|/1.62402e-21/PREDICTED: chlorophyll a-b binding protein 13, chloroplastic [Vigna radiata var. radiata]
CL3980.Contig1_peanut	2014	4.88	4.79	1.45	1.69	-2.41653	Down	-	-	-	-	gi|356495901|ref|XP_003516809.1|/0/PREDICTED: uncharacterized protein At5g03900, chloroplastic-like [Glycine max]
Unigene9038_peanut	755	2.08	3.76	0.63	0.21	-2.41774	Down	-	-	-	-	-
CL11033.Contig2_peanut	1597	19.95	12.11	0.82	4.87	-2.42639	Down	-	-	GO:0016798//hydrolase activity, acting on glycosyl bonds;GO:0043167//ion binding	GO:0044238//primary metabolic process	gi|356548252|ref|XP_003542517.1|/0/PREDICTED: glucan 1,3-beta-glucosidase A-like [Glycine max]
CL7808.Contig1_peanut	1580	16.84	9.99	3.67	4.72	-2.42771	Down	K17710|1|4e-16|87.4|pda:103701530|pentatricopeptide repeat domain-containing protein 1	-	-	-	gi|734390479|gb|KHN26767.1|/0/Pentatricopeptide repeat-containing protein, mitochondrial [Glycine soja]
CL807.Contig26_peanut	1269	3.61	5.6	0.56	1	-2.43011	Down	K10571|1|2e-171|568|adu:107488376|de-etiolated-1	-	-	-	gi|571436704|ref|XP_006573844.1|/2.93154e-150/PREDICTED: light-mediated development protein DET1-like isoform X1 [Glycine max]
Unigene8237_peanut	541	50.53	21.11	4.21	8.22	-2.43817	Down	K18857|1|2e-14|79.0|vvi:100232857|alcohol dehydrogenase class-P [EC:1.1.1.1]	-	-	-	gi|734371828|gb|KHN19692.1|/2.67835e-34/Putative non-specific lipid-transfer protein AKCS9 [Glycine soja]
CL72.Contig3_peanut	1150	3.07	4.93	0.7	0.61	-2.43958	Down	K14806|1|7e-22|105|aip:107611722|ATP-dependent RNA helicase DDX31/DBP7 [EC:3.6.4.13];K18447|2|3e-15|74.7|adu:107469906|ADP-sugar diphosphatase [EC:3.6.1.21];K02684|4|8e-13|52.0|adu:107496862|DNA primase small subunit [EC:2.7.7.-]	-	-	-	gi|225001268|gb|ACN78497.1|/1.38897e-47/putative reverse transcriptase [Arachis hypogaea]
CL12509.Contig2_peanut	2048	5.56	4.17	1.69	0	-2.43988	Down	-	-	-	-	-
CL8796.Contig2_peanut	739	9.23	18.59	2.4	2.41	-2.46715	Down	-	-	-	-	gi|734319228|gb|KHN03268.1|/6.32213e-51/Pectinesterase inhibitor [Glycine soja]
CL1494.Contig3_peanut	2103	5.58	9.52	2.15	2.63	-2.46913	Down	K00131|1|0.0|961|aip:107641139|glyceraldehyde-3-phosphate dehydrogenase (NADP+) [EC:1.2.1.9]	GO:0044424	-	GO:0008152//metabolic process	gi|594708837|gb|AHM25238.1|/0/glyceraldehyde-3-phosphate dehydrogenase [Arachis diogoi]
Unigene30504_peanut	1218	6.34	8.46	2.53	1.98	-2.47073	Down	K07904|1|4e-107|389|aip:107638509|Ras-related protein Rab-11A	GO:0043231//intracellular membrane-bounded organelle;GO:0044444//cytoplasmic part;GO:0016020//membrane	GO:0032561//guanyl ribonucleotide binding;GO:0003824//catalytic activity	GO:0035556//intracellular signal transduction;GO:0006810//transport	gi|674250491|gb|KFK43256.1|/7.07528e-90/hypothetical protein AALP_AA1G100200 [Arabis alpina]
Unigene15534_peanut	635	6.23	12.34	1.52	1.54	-2.47566	Down	-	-	-	-	gi|571467524|ref|XP_003528585.2|/1.27367e-24/PREDICTED: zinc-finger homeodomain protein 11-like [Glycine max]
CL10536.Contig1_peanut	3083	10.64	15.63	3.77	4.63	-2.47888	Down	K04908|1|1e-136|419|vra:106763693|potassium voltage-gated channel Eag-related subfamily H member 5;K05391|3|2e-14|79.0|cmo:103483193|cyclic nucleotide gated channel, other eukaryote	-	-	-	gi|734347175|gb|KHN11238.1|/0/Potassium channel AKT2/3 [Glycine soja]
CL2712.Contig11_peanut	7376	3.67	5.06	1.11	0.43	-2.4795	Down	K00264|1|0.0|4195|adu:107460477|glutamate synthase (NADPH/NADH) [EC:1.4.1.13 1.4.1.14]	GO:0009536//plastid	GO:0045181//glutamate synthase activity, NAD(P)H as acceptor;GO:0046914//transition metal ion binding;GO:0051536//iron-sulfur cluster binding;GO:0050662//coenzyme binding;GO:0000166//nucleotide binding	GO:0006536//glutamate metabolic process	gi|955317735|ref|XP_003523376.2|/0/PREDICTED: glutamate synthase [NADH], amyloplastic-like isoform X1 [Glycine max]
CL13.Contig9_peanut	5315	6.08	4.57	0.42	1.41	-2.4819	Down	K10590|1|0.0|3044|aip:107625224|E3 ubiquitin-protein ligase TRIP12 [EC:2.3.2.26]	-	-	-	gi|356545963|ref|XP_003541402.1|/0/PREDICTED: E3 ubiquitin-protein ligase UPL4-like [Glycine max]
CL305.Contig3_peanut	793	280.41	249.6	25.87	67.02	-2.48764	Down	K01602|1|8e-105|380|aip:107623063|ribulose-bisphosphate carboxylase small chain [EC:4.1.1.39]	GO:0009536//plastid	GO:0016491//oxidoreductase activity;GO:0016831//carboxy-lyase activity	GO:0043094//cellular metabolic compound salvage;GO:0015977//carbon fixation	gi|540360866|gb|AGV08375.1|/5.70011e-96/ribulose-1,5-bisphosphate carboxylase/oxygenase small subunit [Arachis hypogaea]
CL4114.Contig5_peanut	1452	3.97	2.7	0	1.03	-2.48954	Down	K15263|1|1e-136|427|adu:107496972|cell growth-regulating nucleolar protein	-	-	-	gi|734365315|gb|KHN17694.1|/5.1671e-97/Hypothetical protein glysoja_005891 [Glycine soja]
Unigene15285_peanut	906	23.84	24.84	5.58	2.83	-2.49074	Down	-	-	-	-	gi|734348144|gb|KHN11722.1|/5.21322e-22/Zinc finger protein CONSTANS-LIKE 10 [Glycine soja]
CL2765.Contig2_peanut	1041	13.82	11.21	4.21	3.23	-2.50011	Down	K07375|1|2e-139|496|aip:107625663|tubulin beta	GO:0043234//protein complex;GO:0015630//microtubule cytoskeleton	GO:0017111//nucleoside-triphosphatase activity;GO:0032561//guanyl ribonucleotide binding	GO:0043623//cellular protein complex assembly;GO:0009207;GO:0006970//response to osmotic stress;GO:0007017//microtubule-based process	gi|502146873|ref|XP_004506645.1|/1.59585e-137/PREDICTED: tubulin beta-2 chain [Cicer arietinum]
Unigene14404_peanut	923	1.85	3.21	0.68	0	-2.51617	Down	-	GO:0031224//intrinsic component of membrane	-	-	gi|356569822|ref|XP_003553094.1|/3.9382e-73/PREDICTED: CASP-like protein 2A2 [Glycine max]
CL12286.Contig2_peanut	296	8.04	12.58	2.92	2.79	-2.51744	Down	-	-	-	-	-
CL8449.Contig1_peanut	1119	44.03	54.65	3.97	12.85	-2.52792	Down	K03671|1|1e-56|221|pper:PRUPE_ppa018016mg|thioredoxin 1	-	GO:0015036//disulfide oxidoreductase activity	GO:0018904;GO:0019725//cellular homeostasis	gi|661888899|emb|CDP07342.1|/9.9356e-112/unnamed protein product [Coffea canephora]
CL7788.Contig4_peanut	2148	5.19	7.68	1.21	0.94	-2.5287	Down	K01756|1|0.0|573|adu:107458881|adenylosuccinate lyase [EC:4.3.2.2]	-	GO:0016842	GO:0009168//purine ribonucleoside monophosphate biosynthetic process	gi|593489867|ref|XP_007141801.1|/0/hypothetical protein PHAVU_008G226900g [Phaseolus vulgaris]
CL11819.Contig2_peanut	1117	5.66	2.6	1.08	1.2	-2.53494	Down	K13154|1|3e-89|329|aip:107621591|U11/U12 small nuclear ribonucleoprotein 31 kDa protein	-	-	-	gi|593696574|ref|XP_007148769.1|/6.47589e-63/hypothetical protein PHAVU_005G012700g [Phaseolus vulgaris]
CL8779.Contig3_peanut	1557	1.96	3.24	0.78	0	-2.54512	Down	K04508|1|9e-26|119|vcn:VOLCADRAFT_63837|transducin (beta)-like 1;K16482|4|1e-25|118|mpp:MICPUCDRAFT_58270|centriolar protein POC1	-	-	-	gi|593799727|ref|XP_007162901.1|/0/hypothetical protein PHAVU_001G190000g [Phaseolus vulgaris]
Unigene4360_peanut	279	9.21	13.46	2.5	0.63	-2.54649	Down	K15397|1|5e-50|196|adu:107472905|3-ketoacyl-CoA synthase [EC:2.3.1.199]	GO:0044464	GO:0016747//transferase activity, transferring acyl groups other than amino-acyl groups	GO:0006631//fatty acid metabolic process	gi|593331163|ref|XP_007139008.1|/3.33996e-46/hypothetical protein PHAVU_009G257100g [Phaseolus vulgaris]
Unigene15924_peanut	414	11.45	6.02	1.61	0.81	-2.54994	Down	-	-	-	-	gi|502139849|ref|XP_004503935.1|/6.75811e-23/PREDICTED: uncharacterized protein LOC101489763 [Cicer arietinum]
CL7299.Contig5_peanut	1261	2.31	3.88	0.34	0.57	-2.55266	Down	-	-	-	-	gi|593798228|ref|XP_007162152.1|/4.21304e-69/hypothetical protein PHAVU_001G128700g [Phaseolus vulgaris]
CL10476.Contig1_peanut	407	12.02	6.72	1.23	1.38	-2.55567	Down	-	-	-	-	-
Unigene29143_peanut	1669	2.7	3.71	0.98	0	-2.55772	Down	K17506|1|4e-62|240|adu:107475582|protein phosphatase 1L [EC:3.1.3.16];K10147|2|4e-23|110|ccp:CHC_T00006477001|protein phosphatase 1D [EC:3.1.3.16];K19704|3|2e-22|108|cit:102617656|protein phosphatase PTC1 [EC:3.1.3.16];K14497|5|9e-21|102|mus:104000982|protein phosphatase 2C [EC:3.1.3.16]	-	GO:0016791//phosphatase activity	-	gi|356549938|ref|XP_003543347.1|/3.40226e-152/PREDICTED: probable protein phosphatase 2C 52 [Glycine max]
CL3202.Contig2_peanut	1214	7.35	6.09	2.34	2.05	-2.57577	Down	-	-	-	-	gi|567918348|ref|XP_006451180.1|/2.55517e-124/hypothetical protein CICLE_v10009216mg [Citrus clementina]
CL8397.Contig1_peanut	692	6.36	11.82	1.3	1.46	-2.5886	Down	K07428|1|9e-72|270|gmx:100801959|cytochrome P450, family 4, subfamily X [EC:1.14.14.1];K07426|5|5e-62|238|cmo:103486998|cytochrome P450, family 4, subfamily B, polypeptide 1 [EC:1.14.14.1]	-	-	-	gi|371940464|dbj|BAL45206.1|/1.82042e-86/cytochrome P450 monooxygenase [Glycyrrhiza uralensis]
CL11831.Contig2_peanut	657	32.92	19.23	3.18	4.95	-2.59416	Down	K00430|1|1e-122|439|adu:107468737|peroxidase [EC:1.11.1.7]	-	GO:0016209//antioxidant activity;GO:0005506//iron ion binding;GO:0003824//catalytic activity	GO:0042743//hydrogen peroxide metabolic process;GO:0006950//response to stress	gi|129808|sp|P22196.1|PER2_ARAHY/1.19501e-121/RecName: Full=Cationic peroxidase 2; AltName: Full=PNPC2; Flags: Precursor [Arachis hypogaea]
CL664.Contig12_peanut	2029	3.01	5.82	0.24	1.13	-2.59461	Down	K16224|1|9e-16|86.7|eus:EUTSA_v10023115mg|senescence-induced receptor-like serine/threonine-protein kinase;K04730|2|2e-09|65.9|egr:104435589|interleukin-1 receptor-associated kinase 1 [EC:2.7.11.1];K10406|3|5e-08|60.8|osa:4331382|kinesin family member C2/C3	-	-	-	gi|356498336|ref|XP_003518009.1|/0/PREDICTED: putative leucine-rich repeat receptor-like serine/threonine-protein kinase At2g14440 [Glycine max]
CL10295.Contig1_peanut	1155	7.5	3.83	1.67	1.23	-2.59581	Down	-	GO:0044464	GO:0046914//transition metal ion binding	-	gi|734332418|gb|KHN07378.1|/1.43534e-121/Zinc finger AN1 and C2H2 domain-containing stress-associated protein 11 [Glycine soja]
Unigene21314_peanut	1893	29.17	17.76	3.92	3.56	-2.59947	Down	K13071|1|2e-77|291|mus:103982755|pheophorbide a oxygenase [EC:1.14.15.17]	-	-	-	gi|593792754|ref|XP_007159416.1|/0/hypothetical protein PHAVU_002G236600g [Phaseolus vulgaris]
CL7747.Contig2_peanut	723	28.02	33.11	9.69	0	-2.62324	Down	-	-	-	-	gi|955340749|ref|XP_014617533.1|/4.82438e-40/PREDICTED: calmodulin-binding protein 60 E-like isoform X2 [Glycine max]
CL4338.Contig1_peanut	2272	2.53	1.66	0	0.57	-2.63812	Down	K04730|1|8e-125|449|bna:106413456|interleukin-1 receptor-associated kinase 1 [EC:2.7.11.1]	-	GO:0004672//protein kinase activity;GO:0032559//adenyl ribonucleotide binding	GO:0006464//cellular protein modification process	gi|734391140|gb|KHN27061.1|/0/Putative receptor-like protein kinase [Glycine soja]
Unigene40827_peanut	388	4.24	7.27	0.43	0.87	-2.64693	Down	K17756|1|2e-68|257|aip:107624043|long-chain-alcohol oxidase [EC:1.1.3.20]	-	-	-	gi|571527117|ref|XP_003547818.2|/1.5391e-51/PREDICTED: long-chain-alcohol oxidase FAO4A-like [Glycine max]
CL12151.Contig2_peanut	3305	3.4	2.19	0.79	0.02	-2.66679	Down	K15198|1|0.0|1499|aip:107643183|transcription factor TFIIIB component B''	-	-	-	gi|734409030|gb|KHN35137.1|/0/Transcription factor TFIIIB component B'' [Glycine soja]
CL4504.Contig2_peanut	1460	5.6	6.63	1.7	0.08	-2.67523	Down	K03522|1|5e-164|578|aip:107630152|electron transfer flavoprotein alpha subunit	-	GO:0050662//coenzyme binding	-	gi|357474733|ref|XP_003607652.1|/1.01942e-133/electron transfer flavoprotein subunit alpha [Medicago truncatula]
CL907.Contig16_peanut	1974	3.46	4.87	0.43	0.77	-2.68152	Down	K05356|1|1e-163|577|aip:107613812|all-trans-nonaprenyl-diphosphate synthase [EC:2.5.1.84 2.5.1.85]	-	-	-	gi|734418756|gb|KHN39753.1|/9.59961e-157/Solanesyl diphosphate synthase 2, chloroplastic [Glycine soja]
CL2636.Contig3_peanut	743	403.54	327.26	55.45	55.72	-2.69357	Down	-	-	-	-	-
Unigene18166_peanut	1586	9.34	5.23	0.88	1.19	-2.6952	Down	K00261|1|0.0|841|adu:107484488|glutamate dehydrogenase (NAD(P)+) [EC:1.4.1.3]	-	GO:0016639//oxidoreductase activity, acting on the CH-NH2 group of donors, NAD or NADP as acceptor	GO:0019752//carboxylic acid metabolic process	gi|593785345|ref|XP_007155713.1|/0/hypothetical protein PHAVU_003G225100g [Phaseolus vulgaris]
CL2201.Contig9_peanut	1637	4.86	6.79	1.69	1.34	-2.69555	Down	K17302|1|2e-35|151|mtr:MTR_4g006350|coatomer subunit beta';K11649|2|2e-20|102|mtr:MTR_6g053260|SWI/SNF related-matrix-associated actin-dependent regulator of chromatin subfamily C;K01889|3|3e-15|84.7|tcc:TCM_020258|phenylalanyl-tRNA synthetase alpha chain [EC:6.1.1.20];K15030|4|5e-14|80.5|bna:106426882|translation initiation factor 3 subunit M	-	-	-	gi|922343663|ref|XP_013448753.1|/3.63104e-66/F-box protein interaction domain protein [Medicago truncatula]
Unigene14418_peanut	739	17.41	34.98	4.1	3.72	-2.70937	Down	-	-	-	-	gi|351726391|ref|NP_001236101.1|/1.31214e-64/uncharacterized protein LOC100500559 [Glycine max]
CL10714.Contig1_peanut	447	10.08	5.19	1.78	1.88	-2.73438	Down	K14486|1|1e-10|65.9|gra:105769009|auxin response factor	-	-	-	gi|357443233|ref|XP_003591894.1|/4.95421e-26/auxin response factor, putative [Medicago truncatula]
CL12482.Contig1_peanut	1154	60.28	38.63	6.65	7.7	-2.7382	Down	K16225|1|2e-14|80.9|crb:CARUB_v10025742mg|probable WRKY transcription factor 52;K18835|3|3e-13|77.4|bna:106350987|WRKY transcription factor 2	-	-	-	gi|734420131|gb|KHN40637.1|/1.31336e-82/Putative WRKY transcription factor 70 [Glycine soja]
CL7832.Contig2_peanut	3646	5.9	4.17	1.02	1.41	-2.74253	Down	K17604|1|1e-113|412|adu:107473504|zinc finger SWIM domain-containing protein 3	-	-	-	gi|147772141|emb|CAN64548.1|/3.81588e-136/hypothetical protein VITISV_026047 [Vitis vinifera]
CL804.Contig4_peanut	1217	1.46	2.78	0.05	0.42	-2.74428	Down	K12385|1|2e-136|486|aip:107609654|Niemann-Pick C1 protein	-	-	-	gi|828312555|ref|XP_012571469.1|/3.23676e-127/PREDICTED: Niemann-Pick C1 protein [Cicer arietinum]
Unigene23958_peanut	1990	10.87	21.05	4.72	3.89	-2.7505	Down	K08150|1|0.0|1075|aip:107632045|MFS transporter, SP family, solute carrier family 2 (myo-inositol transporter), member 13	GO:0031224//intrinsic component of membrane	GO:0022857//transmembrane transporter activity	GO:0006810//transport	gi|593791456|ref|XP_007158767.1|/0/hypothetical protein PHAVU_002G180200g [Phaseolus vulgaris]
Unigene15696_peanut	437	10.05	3.9	1.13	0.38	-2.76041	Down	K03327|1|2e-44|177|adu:107489983|multidrug resistance protein, MATE family	-	-	-	gi|502090330|ref|XP_004489193.1|/1.84397e-33/PREDICTED: MATE efflux family protein 8-like [Cicer arietinum]
Unigene2953_peanut	434	8.65	4.92	1.29	1.46	-2.76109	Down	-	-	-	-	-
CL10911.Contig2_peanut	834	4.68	8.24	0.91	0.74	-2.78259	Down	-	GO:0044425	-	-	gi|217074038|gb|ACJ85379.1|/2.6947e-83/unknown [Medicago truncatula]
CL9368.Contig2_peanut	1685	3.6	4.18	1.01	0.77	-2.79729	Down	K06125|1|0.0|715|adu:107485393|4-hydroxybenzoate polyprenyltransferase [EC:2.5.1.39]	-	-	-	gi|965669276|dbj|BAT83883.1|/3.33468e-147/hypothetical protein VIGAN_04112100 [Vigna angularis var. angularis]
CL5839.Contig1_peanut	3609	6.35	7.22	1.88	1.23	-2.81486	Down	-	-	-	-	-
CL9504.Contig3_peanut	1218	28.15	37.72	3.96	5.15	-2.82576	Down	K00430|1|0.0|642|aip:107605008|peroxidase [EC:1.11.1.7]	-	-	-	gi|920695185|gb|KOM38410.1|/8.24228e-139/hypothetical protein LR48_Vigan03g179200 [Vigna angularis]
Unigene10262_peanut	1124	11.8	8.75	1.25	1.41	-2.82781	Down	-	-	-	-	gi|951045388|ref|XP_014518904.1|/9.40338e-86/PREDICTED: rhodanese-like domain-containing protein 14, chloroplastic [Vigna radiata var. radiata]
CL7618.Contig3_peanut	2784	11.78	13.1	0.81	2.55	-2.8447	Down	K10357|1|0.0|776|aly:ARALYDRAFT_678510|myosin V;K04424|2|4e-153|543|tcc:TCM_037283|sterile alpha motif and leucine zipper containing kinase AZK [EC:2.7.11.25]	-	-	-	gi|502117300|ref|XP_004495773.1|/0/PREDICTED: serine/threonine-protein kinase EDR1 [Cicer arietinum]
Unigene41172_peanut	256	8.14	18.09	1.38	1.4	-2.85727	Down	K00517|1|3e-18|90.9|adu:107460456|	-	-	-	gi|502090796|ref|XP_004489343.1|/5.66219e-22/PREDICTED: cytochrome P450 82A3-like [Cicer arietinum]
Unigene8965_peanut	297	30.3	14.16	4.65	0.59	-2.86047	Down	-	-	GO:0005488//binding	-	gi|951108|gb|AAA74571.1|/4.62263e-24/galactose-binding lectin precursor [Arachis hypogaea]
Unigene15313_peanut	570	3.63	7.45	0.85	0.29	-2.89792	Down	K01051|1|4e-13|75.1|pda:103711449|pectinesterase [EC:3.1.1.11]	-	GO:0030234//enzyme regulator activity	-	gi|950941564|ref|XP_014493433.1|/1.36597e-34/PREDICTED: 21 kDa protein-like [Vigna radiata var. radiata]
CL2112.Contig8_peanut	3562	2.15	1.22	0.07	0.31	-2.91161	Down	K16750|1|1e-57|177|adu:107476518|biogenesis of lysosome-related organelles complex 1 subunit 2	-	-	-	gi|920718459|gb|KOM57656.1|/0/hypothetical protein LR48_Vigan11g068900 [Vigna angularis]
Unigene34330_peanut	447	41.76	36.32	3.69	5.99	-2.92292	Down	-	-	-	-	gi|593689000|ref|XP_007145119.1|/2.1616e-21/hypothetical protein PHAVU_007G211600g [Phaseolus vulgaris]
Unigene11460_peanut	769	21.58	37.43	3.93	3.57	-2.93499	Down	-	-	-	-	gi|595873842|ref|XP_007212054.1|/2.06145e-55/hypothetical protein PRUPE_ppa011448mg [Prunus persica]
CL857.Contig3_peanut	3820	3.18	4.76	0	0.98	-2.94043	Down	K17943|1|0.0|1817|aip:107639192|pumilio RNA-binding family	-	-	-	gi|356530316|ref|XP_003533728.1|/0/PREDICTED: pumilio homolog 6, chloroplastic [Glycine max]
CL2127.Contig1_peanut	1590	6.43	5.12	1.37	1.09	-2.94199	Down	K17964|1|5e-51|203|smo:SELMODRAFT_95253|leucine-rich PPR motif-containing protein, mitochondrial	-	-	-	gi|593328078|ref|XP_007137466.1|/0/hypothetical protein PHAVU_009G129200g [Phaseolus vulgaris]
CL8225.Contig1_peanut	1589	4.17	1.99	0.44	0.2	-2.97422	Down	K11816|1|0.0|767|aip:107645590|indole-3-pyruvate monooxygenase [EC:1.14.13.168]	-	GO:0000166//nucleotide binding;GO:0050662//coenzyme binding;GO:0016709//oxidoreductase activity, acting on paired donors, with incorporation or reduction of molecular oxygen, NAD(P)H as one donor, and incorporation of one atom of oxygen	GO:0008152//metabolic process	gi|502112410|ref|XP_004494322.1|/1.16342e-170/PREDICTED: probable indole-3-pyruvate monooxygenase YUCCA10 isoform X1 [Cicer arietinum]
CL3098.Contig1_peanut	752	4.17	1.59	0	0.43	-2.97514	Down	K13030|1|3e-21|102|bdi:100843904|cyanohydrin beta-glucosyltransferase [EC:2.4.1.85];K12930|4|4e-16|85.9|pop:POPTR_0013s12310g|anthocyanidin 3-O-glucosyltransferase [EC:2.4.1.115]	-	-	-	gi|965613808|dbj|BAT99440.1|/6.28892e-70/hypothetical protein VIGAN_10088200 [Vigna angularis var. angularis]
Unigene22067_peanut	1600	5.77	2.44	0.58	0.3	-2.99099	Down	K14486|1|7e-50|199|fve:101306891|auxin response factor	-	-	-	gi|734364157|gb|KHN17140.1|/1.44003e-160/Auxin response factor 18 [Glycine soja]
CL6711.Contig1_peanut	3488	1.56	0.72	0	0.22	-2.99495	Down	K03452|1|1e-113|412|vvi:100250295|magnesium/proton exchanger;K11000|3|4e-113|410|bvg:104900835|callose synthase [EC:2.4.1.-]	-	-	-	gi|357521373|ref|XP_003630975.1|/0/PPR containing plant-like protein [Medicago truncatula]
CL1382.Contig17_peanut	2416	6.81	12.09	0.95	1.35	-2.99799	Down	K16280|1|9e-23|110|bna:106353976|E3 ubiquitin-protein ligase RGLG [EC:2.3.2.27]	-	-	-	gi|502139656|ref|XP_004503848.1|/0/PREDICTED: protein BONZAI 1 [Cicer arietinum]
CL9143.Contig1_peanut	622	5.71	2.11	0	0.6	-2.99885	Down	-	-	-	-	gi|356555369|ref|XP_003546005.1|/3.08651e-28/PREDICTED: protein NUCLEAR FUSION DEFECTIVE 6, chloroplastic/mitochondrial-like isoform X1 [Glycine max]
CL420.Contig5_peanut	3048	2.97	1.06	0	0.42	-3.00482	Down	K17637|1|1e-26|123|obr:102713820|exocyst complex component 2;K05527|2|1e-17|93.2|osa:4325073|BolA protein;K14977|3|2e-06|56.6|adu:107484713|(S)-ureidoglycine aminohydrolase [EC:3.5.3.26]	-	-	-	gi|947111197|gb|KRH59523.1|/7.01578e-49/hypothetical protein GLYMA_05G188200 [Glycine max]
Unigene13113_peanut	1140	14.06	29.23	2.34	2.93	-3.00606	Down	K02882|1|3e-08|60.5|aip:107606484|large subunit ribosomal protein L18Ae	-	GO:0004175//endopeptidase activity	GO:0019538//protein metabolic process	gi|357440775|ref|XP_003590665.1|/3.81291e-135/xyloglucanase-specific endoglucanase inhibitor protein [Medicago truncatula]
CL9965.Contig2_peanut	1480	7.76	11.32	2.21	2.67	-3.03451	Down	K01188|1|8e-23|109|aly:ARALYDRAFT_316517|beta-glucosidase [EC:3.2.1.21];K01206|2|2e-22|108|brp:103852428|alpha-L-fucosidase [EC:3.2.1.51]	-	-	-	-
CL11500.Contig1_peanut	510	15.37	9.25	2.53	1.23	-3.04078	Down	-	-	-	-	-
CL364.Contig1_peanut	473	4.29	6.87	0	0.88	-3.06144	Down	-	-	-	-	-
Unigene10712_peanut	924	2.35	3.84	0.51	0	-3.08537	Down	K00679|1|8e-108|390|cic:CICLE_v10027727mg|phospholipid:diacylglycerol acyltransferase [EC:2.3.1.158];K01188|2|4e-43|176|aly:ARALYDRAFT_316517|beta-glucosidase [EC:3.2.1.21];K10960|3|2e-34|146|atr:18422248|geranylgeranyl reductase [EC:1.3.1.83];K01206|4|2e-27|124|tcc:TCM_010576|alpha-L-fucosidase [EC:3.2.1.51]	-	GO:0016787//hydrolase activity	GO:0044238//primary metabolic process	gi|955336448|ref|XP_003531641.3|/4.39238e-157/PREDICTED: GDSL esterase/lipase APG [Glycine max]
Unigene51106_peanut	186	18.9	27.48	2.02	2.05	-3.10352	Down	-	-	-	-	gi|502133114|ref|XP_004501655.1|/3.29663e-06/PREDICTED: protein ECERIFERUM 1 [Cicer arietinum]
CL4734.Contig3_peanut	2098	3.33	2.14	0	0.52	-3.10436	Down	K14638|1|0.0|1141|aip:107631916|solute carrier family 15 (peptide/histidine transporter), member 3/4	-	-	-	gi|356567570|ref|XP_003551991.1|/0/PREDICTED: protein NRT1/ PTR FAMILY 2.13-like [Glycine max]
Unigene8898_peanut	477	2.95	5.94	0	0.58	-3.11431	Down	-	-	-	-	-
CL10087.Contig2_peanut	202	90.8	49.67	11.88	2.78	-3.11823	Down	-	-	-	-	-
CL8078.Contig3_peanut	2209	7.03	12.88	0.87	1.33	-3.12781	Down	K14491|1|7e-19|97.1|cic:CICLE_v10007648mg|two-component response regulator ARR-B family	-	-	-	gi|356504655|ref|XP_003521111.1|/2.12853e-67/PREDICTED: transcription factor PCL1-like [Glycine max]
CL3663.Contig3_peanut	182	69.51	45.76	9.35	2.11	-3.14575	Down	-	-	-	-	gi|747049512|ref|XP_011070804.1|/3.89764e-23/PREDICTED: LOB domain-containing protein 40-like [Sesamum indicum]
Unigene35946_peanut	357	54.86	61.11	6.14	6.23	-3.14992	Down	-	-	-	-	gi|695001000|gb|AIS76461.1|/6.98008e-12/phytosulfokine-alpha precursor 4 [Lotus japonicus]
Unigene14679_peanut	448	25.72	44.51	4.42	2.99	-3.16438	Down	-	-	GO:0004175//endopeptidase activity	GO:0019538//protein metabolic process	gi|356500210|ref|XP_003518926.1|/1.53649e-35/PREDICTED: basic 7S globulin [Glycine max]
CL2130.Contig1_peanut	1899	2.58	1.35	0.32	0	-3.17097	Down	K01462|1|2e-142|506|adu:107483509|peptide deformylase [EC:3.5.1.88]	-	GO:0016811//hydrolase activity, acting on carbon-nitrogen (but not peptide) bonds, in linear amides	-	gi|950927356|ref|XP_014493763.1|/7.16866e-93/PREDICTED: peptide deformylase 1B, chloroplastic/mitochondrial [Vigna radiata var. radiata]
Unigene21724_peanut	1617	57.2	117.34	9.88	9.53	-3.17378	Down	K02882|1|1e-13|79.0|adu:107496420|large subunit ribosomal protein L18Ae;K00924|3|2e-10|68.6|ath:AT5G22850|	-	-	-	gi|920692351|gb|KOM35576.1|/1.04261e-166/hypothetical protein LR48_Vigan02g172600 [Vigna angularis]
CL4201.Contig2_peanut	1175	8.61	5.99	0.35	1.06	-3.17408	Down	K15015|1|5e-19|96.3|apro:F751_1500|solute carrier family 32 (vesicular inhibitory amino acid transporter);K14209|3|1e-17|92.0|brp:103868752|solute carrier family 36 (proton-coupled amino acid transporter)	-	-	-	gi|955319600|ref|XP_014630948.1|/8.28198e-157/PREDICTED: proline transporter 1-like isoform X2 [Glycine max]
CL2434.Contig6_peanut	3426	1.08	0.38	0	0.1	-3.17741	Down	K20045|1|6e-111|403|mdm:103436217|intersectin;K12472|3|4e-92|341|cmo:103493829|epidermal growth factor receptor substrate 15	-	-	-	gi|950991775|ref|XP_014504588.1|/0/PREDICTED: epidermal growth factor receptor substrate 15-like 1 [Vigna radiata var. radiata]
CL444.Contig5_peanut	2151	6.55	3.1	0.95	0	-3.17774	Down	K03434|1|9e-78|292|adu:107481686|N-acetylglucosaminylphosphatidylinositol deacetylase [EC:3.5.1.89]	-	-	-	gi|947093700|gb|KRH42285.1|/3.29185e-57/hypothetical protein GLYMA_08G081300 [Glycine max]
CL780.Contig14_peanut	964	3.19	1.37	0	0.27	-3.18682	Down	K09598|1|5e-23|109|brp:103864179|signal peptide peptidase-like 3 [EC:3.4.23.-]	GO:0031224//intrinsic component of membrane	-	-	gi|502083148|ref|XP_004487374.1|/1.52218e-131/PREDICTED: SPX and EXS domain-containing protein 1 [Cicer arietinum]
CL6017.Contig2_peanut	1426	1.26	2.42	0	0.26	-3.1953	Down	K00606|1|4e-138|492|adu:107488777|3-methyl-2-oxobutanoate hydroxymethyltransferase [EC:2.1.2.11]	-	-	-	-
Unigene30955_peanut	1046	211.14	289.94	25.39	28.94	-3.20008	Down	K01183|1|1e-99|363|bvg:104891226|chitinase [EC:3.2.1.14]	-	GO:0004553//hydrolase activity, hydrolyzing O-glycosyl compounds;GO:0030247//polysaccharide binding	GO:0006026	gi|1237027|emb|CAA57774.1|/3.12193e-157/chitinase (class II) [Arachis hypogaea]
CL4374.Contig4_peanut	3063	8.1	6.3	1.02	1.46	-3.20573	Down	K04424|1|0.0|1693|aip:107605504|sterile alpha motif and leucine zipper containing kinase AZK [EC:2.7.11.25]	-	-	-	gi|593795938|ref|XP_007161007.1|/0/hypothetical protein PHAVU_001G035100g [Phaseolus vulgaris]
CL6336.Contig3_peanut	592	10.74	3.58	0.27	0.83	-3.23221	Down	K14638|1|7e-103|373|aip:107628610|solute carrier family 15 (peptide/histidine transporter), member 3/4	GO:0044464	-	GO:0015833//peptide transport	gi|965659331|dbj|BAT75750.1|/9.59182e-98/hypothetical protein VIGAN_01366500 [Vigna angularis var. angularis]
CL1178.Contig9_peanut	2281	1.55	0.77	0	0.15	-3.23602	Down	-	-	-	-	gi|571509944|ref|XP_006596196.1|/5.14609e-132/PREDICTED: uncharacterized protein LOC100815984 isoform X1 [Glycine max]
CL6412.Contig2_peanut	2888	14.78	11.08	2.62	2.98	-3.25046	Down	K10523|1|5e-07|58.2|zma:103632235|speckle-type POZ protein	-	-	-	gi|356553317|ref|XP_003545003.1|/0/PREDICTED: BTB/POZ domain-containing protein At2g30600 isoform X2 [Glycine max]
CL8203.Contig1_peanut	550	2.9	6.64	0	0.6	-3.27555	Down	K07426|1|7e-41|167|csv:101207867|cytochrome P450, family 4, subfamily B, polypeptide 1 [EC:1.14.14.1];K15639|4|1e-39|163|atr:18446161|PHYB activation tagged suppressor 1 [EC:1.14.-.-];K10717|5|1e-39|162|smo:SELMODRAFT_186869|cytokinin trans-hydroxylase	-	-	-	gi|955317555|ref|XP_014630399.1|/1.71017e-76/PREDICTED: LOW QUALITY PROTEIN: cytochrome P450 714A1-like [Glycine max]
CL7677.Contig3_peanut	2073	12.1	7.68	1.9	1.26	-3.28436	Down	K12848|1|1e-78|295|adu:107474736|U4/U6.U5 tri-snRNP component SNU23	-	GO:0005488//binding	-	gi|593800582|ref|XP_007163328.1|/4.39874e-75/hypothetical protein PHAVU_001G225500g [Phaseolus vulgaris]
Unigene24287_peanut	595	461.31	690.44	75.18	42.92	-3.28814	Down	-	-	-	GO:0051234//establishment of localization	gi|164419025|gb|ABY54820.1|/6.16243e-60/lipid transfer protein [Arachis diogoi]
Unigene50402_peanut	184	34.28	11.53	2.05	1.04	-3.31116	Down	K09645|1|2e-21|101|aip:107614290|vitellogenic carboxypeptidase-like protein [EC:3.4.16.-]	-	-	-	gi|922369335|ref|XP_013456832.1|/9.59601e-14/serine carboxypeptidase-like protein [Medicago truncatula]
CL2064.Contig4_peanut	2245	3.85	3.32	0.6	0	-3.37444	Down	K14304|1|0.0|990|aip:107605192|nuclear pore complex protein Nup85	-	-	-	gi|922395155|ref|XP_003588386.2|/0/Nup85 nucleoporin protein [Medicago truncatula]
CL1678.Contig8_peanut	1697	4.92	2.18	0.54	0	-3.398	Down	K03553|1|4e-74|280|sind:105161861|recombination protein RecA	-	GO:0005488//binding	GO:0006259//DNA metabolic process	gi|951068475|ref|XP_014489714.1|/1.41425e-145/PREDICTED: DNA repair protein recA homolog 2, mitochondrial isoform X1 [Vigna radiata var. radiata]
CL565.Contig17_peanut	4396	0.28	0.59	0	0.03	-3.43046	Down	K00140|1|8e-127|456|gmx:100796803|malonate-semialdehyde dehydrogenase (acetylating) / methylmalonate-semialdehyde dehydrogenase [EC:1.2.1.18 1.2.1.27]	-	-	-	gi|734383842|gb|KHN24132.1|/1.50927e-126/Methylmalonate-semialdehyde dehydrogenase [acylating], mitochondrial [Glycine soja]
CL11300.Contig1_peanut	1637	2.89	5.2	0	0.61	-3.46133	Down	K15119|1|2e-178|626|aip:107645720|solute carrier family 25, member 39/40	-	-	-	gi|571560605|ref|XP_006604882.1|/3.93166e-137/PREDICTED: mitochondrial carrier protein MTM1-like isoform X1 [Glycine max]
Unigene1556_peanut	1715	9.44	10.99	0.54	1.17	-3.46699	Down	K02906|1|1e-138|494|adu:107469875|large subunit ribosomal protein L3	GO:0030529//intracellular ribonucleoprotein complex	GO:0005198//structural molecule activity	GO:0010467//gene expression	gi|357467579|ref|XP_003604074.1|/5.4791e-105/50S ribosomal protein L3P [Medicago truncatula]
CL6951.Contig2_peanut	3714	2.18	2.58	0.17	0.2	-3.47841	Down	K13094|1|0.0|1707|aip:107614009|RNA-binding protein 5/10	-	-	-	gi|356523836|ref|XP_003530540.1|/0/PREDICTED: RNA-binding protein 5-A-like isoform X1 [Glycine max]
CL3757.Contig10_peanut	1828	3.19	1.09	0	0.24	-3.52031	Down	-	-	-	-	gi|356516535|ref|XP_003526949.1|/0/PREDICTED: F-box/LRR-repeat protein At5g63520-like [Glycine max]
Unigene16431_peanut	640	12.35	9.41	1	0.51	-3.53269	Down	K14496|1|1e-07|57.0|csv:101221757|abscisic acid receptor PYR/PYL family	-	-	GO:0006950//response to stress	gi|502093220|ref|XP_004489875.1|/2.83773e-64/PREDICTED: MLP-like protein 423 [Cicer arietinum]
Unigene26962_peanut	1448	7.83	3.69	0.83	0	-3.5377	Down	K01785|1|0.0|709|aip:107623025|aldose 1-epimerase [EC:5.1.3.3]	-	GO:0005488//binding;GO:0003824//catalytic activity	GO:0005996//monosaccharide metabolic process	gi|922350188|ref|XP_013450949.1|/1.18219e-158/aldose 1-epimerase family protein [Medicago truncatula]
CL5480.Contig1_peanut	1302	1.5	2.63	0	0.18	-3.57063	Down	K01206|1|7e-77|288|cic:CICLE_v10031741mg|alpha-L-fucosidase [EC:3.2.1.51]	-	GO:0016787//hydrolase activity	GO:0044238//primary metabolic process	gi|947055054|gb|KRH04507.1|/5.98442e-175/hypothetical protein GLYMA_17G166100 [Glycine max]
Unigene18435_peanut	1308	8.11	14.71	0.67	1.75	-3.57717	Down	K13484|1|0.0|641|aip:107618592|5-hydroxyisourate hydrolase / 2-oxo-4-hydroxy-4-carboxy-5-ureidoimidazoline decarboxylase [EC:3.5.2.17 4.1.1.97]	-	-	GO:0051234//establishment of localization	gi|571443588|ref|XP_006576242.1|/3.01078e-150/PREDICTED: uncharacterized protein LOC100805930 isoform X1 [Glycine max]
CL8365.Contig1_peanut	1080	1.7	2.72	0.16	0	-3.63827	Down	-	-	-	-	gi|955304310|ref|XP_014632886.1|/1.24193e-55/PREDICTED: uncharacterized protein LOC100809953 [Glycine max]
CL4865.Contig2_peanut	1061	3.29	1.45	0.16	0	-3.65803	Down	K05681|1|7e-17|89.0|aip:107630942|ATP-binding cassette, subfamily G (WHITE), member 2	-	-	-	gi|947069292|gb|KRH18183.1|/1.18949e-111/hypothetical protein GLYMA_13G043000 [Glycine max]
CL740.Contig1_peanut	2700	3.97	2.15	0.38	0	-3.69885	Down	K14486|1|0.0|1257|adu:107480759|auxin response factor	-	-	-	gi|571498728|ref|XP_006594299.1|/0/PREDICTED: auxin response factor 3-like isoform X2 [Glycine max]
CL6326.Contig1_peanut	1735	3.53	1.8	0.23	0.04	-3.72624	Down	K08193|1|7e-110|399|olu:OSTLU_2927|MFS transporter, ACS family, solute carrier family 17 (sodium-dependent inorganic phosphate cotransporter), other;K12303|3|2e-67|258|cre:CHLREDRAFT_78631|MFS transporter, ACS family, solute carrier family 17 (sodium-dependent inorganic phosphate cotransporter), member 9	-	-	GO:0006810//transport	gi|593528559|ref|XP_007142235.1|/0/hypothetical protein PHAVU_008G263700g, partial [Phaseolus vulgaris]
CL2712.Contig6_peanut	7446	2.34	1.08	0.1	0.13	-3.73504	Down	K00264|1|0.0|2118|adu:107460477|glutamate synthase (NADPH/NADH) [EC:1.4.1.13 1.4.1.14]	-	-	-	gi|950990923|ref|XP_014504414.1|/0/PREDICTED: glutamate synthase [NADH], amyloplastic isoform X4 [Vigna radiata var. radiata]
CL1348.Contig6_peanut	2118	5.71	5.44	0.72	0	-3.75952	Down	K05293|1|0.0|696|adu:107489936|phosphatidylinositol glycan, class U	-	-	-	gi|764580293|ref|XP_004298744.2|/4.77197e-166/PREDICTED: phosphatidylinositol glycan anchor biosynthesis class U protein [Fragaria vesca subsp. vesca]
CL6412.Contig4_peanut	3024	12.54	6.03	1.05	1.24	-3.77023	Down	K10523|1|1e-05|53.9|zma:103632235|speckle-type POZ protein	-	-	-	gi|672116257|ref|XP_008781284.1|/0/PREDICTED: BTB/POZ domain-containing protein At2g30600 isoform X1 [Phoenix dactylifera]
CL9241.Contig2_peanut	657	59.75	86.6	5.58	4.6	-3.80251	Down	-	-	-	-	gi|922366046|ref|XP_013455191.1|/8.31319e-30/Lipid transfer protein, partial [Medicago truncatula]
CL2636.Contig4_peanut	698	148.92	145.54	5.3	14.48	-3.85574	Down	-	-	-	-	-
Unigene17255_peanut	903	350.62	161.01	29.92	4.26	-3.86156	Down	K04730|1|9e-23|108|sita:101763101|interleukin-1 receptor-associated kinase 1 [EC:2.7.11.1]	-	GO:0005488//binding	-	gi|947041795|gb|KRG91519.1|/3.11511e-51/hypothetical protein GLYMA_20G158700 [Glycine max]
Unigene31975_peanut	704	34.63	28.09	1.82	1.84	-3.95984	Down	K04730|1|2e-41|169|mtr:MTR_6g083270|interleukin-1 receptor-associated kinase 1 [EC:2.7.11.1]	-	-	GO:0006952//defense response	gi|684194203|gb|AIN56735.1|/1.36207e-68/pseudo-hevein, partial [Dipteryx odorata]
Unigene20240_peanut	551	4.35	6.62	0.29	0	-3.96721	Down	-	-	-	-	-
Unigene7965_peanut	328	8.69	18.99	1.04	0.34	-3.994	Down	-	-	-	-	gi|502098412|ref|XP_004491229.1|/9.56734e-54/PREDICTED: crt homolog 1 [Cicer arietinum]
Unigene55960_peanut	175	125.61	33.75	3.27	4.43	-4.05157	Down	K19893|1|6e-08|56.6|obr:102701980|glucan endo-1,3-beta-glucosidase 5/6 [EC:3.2.1.39]	-	GO:0016798//hydrolase activity, acting on glycosyl bonds;GO:0043167//ion binding	GO:0044238//primary metabolic process	gi|41584406|gb|AAS09872.1|/1.82548e-20/endo-beta-1,3-glucanase, partial [Glycine latrobeana]
Unigene17252_peanut	235	74.99	47.15	5.34	0.77	-4.0665	Down	-	-	-	-	-
Unigene30576_peanut	1130	2.83	4.65	0.25	0	-4.08177	Down	K00888|1|4e-119|428|aip:107609535|phosphatidylinositol 4-kinase A [EC:2.7.1.67]	-	-	-	gi|502130943|ref|XP_004500823.1|/2.99803e-116/PREDICTED: phosphatidylinositol 4-kinase alpha 1 isoform X2 [Cicer arietinum]
Unigene13434_peanut	521	9.85	26.38	0.94	0.63	-4.19407	Down	-	-	-	-	gi|734390146|gb|KHN26525.1|/8.41452e-08/hypothetical protein glysoja_019764 [Glycine soja]
CL511.Contig4_peanut	2150	9.13	3.62	0	0.5	-4.34709	Down	K03696|1|7e-11|70.5|zma:100383416|ATP-dependent Clp protease ATP-binding subunit ClpC	-	-	GO:0043170	gi|363808208|ref|NP_001242487.1|/2.04758e-83/uncharacterized protein LOC100786582 [Glycine max]
Unigene19628_peanut	1797	5.85	3.79	0.34	0	-4.34854	Down	K15397|1|0.0|1085|adu:107470655|3-ketoacyl-CoA synthase [EC:2.3.1.199]	GO:0044464	GO:0016747//transferase activity, transferring acyl groups other than amino-acyl groups	GO:0006631//fatty acid metabolic process	gi|593269474|ref|XP_007136914.1|/0/hypothetical protein PHAVU_009G084500g [Phaseolus vulgaris]
CL2584.Contig20_peanut	850	9.22	7.91	0.57	0	-4.34899	Down	-	-	-	-	gi|593700811|ref|XP_007150829.1|/5.52691e-23/hypothetical protein PHAVU_005G184200g [Phaseolus vulgaris]
CL196.Contig2_peanut	1133	29.43	28.82	2.63	2.04	-4.36532	Down	K12472|1|1e-32|141|bvg:104885038|epidermal growth factor receptor substrate 15;K06699|2|3e-12|73.9|smo:SELMODRAFT_440226|proteasome activator subunit 4	-	-	-	gi|734343114|gb|KHN10237.1|/3.56436e-109/Dehydration-responsive protein RD22 [Glycine soja]
CL5375.Contig1_peanut	1562	41.27	65.27	3.28	1.61	-4.41287	Down	K01623|1|3e-57|224|pda:103722777|fructose-bisphosphate aldolase, class I [EC:4.1.2.13];K07874|2|6e-11|70.1|gmx:102668139|Ras-related protein Rab-1A	GO:0044464	-	-	gi|593783589|ref|XP_007154835.1|/1.30964e-142/hypothetical protein PHAVU_003G151700g [Phaseolus vulgaris]
Unigene10420_peanut	438	7.42	61.18	1.13	1.53	-4.46848	Down	-	-	-	GO:0006952//defense response;GO:0001906//cell killing	gi|83776796|gb|ABC46711.1|/2.09385e-40/disease resistance response protein [Arachis hypogaea]
Unigene33351_peanut	212	14.41	32.31	0.86	0	-4.50416	Down	-	-	-	-	-
CL273.Contig5_peanut	2371	0	3.53	0	0.07	-4.5411	Down	-	-	-	-	gi|950983380|ref|XP_014502763.1|/0/PREDICTED: aberrant root formation protein 4 isoform X2 [Vigna radiata var. radiata]
Unigene9609_peanut	560	197.08	13.84	6.66	1.17	-4.60372	Down	K04730|1|5e-23|107|sita:101763101|interleukin-1 receptor-associated kinase 1 [EC:2.7.11.1]	-	GO:0030246//carbohydrate binding	-	gi|371927765|pdb|3ZVX|A/4.75127e-61/Chain A, Structure Of The Lectin From Platypodium Elegans In Complex With A Trimannoside
Unigene32413_peanut	1050	97.43	42.48	4.34	0.76	-4.68446	Down	K01183|1|3e-147|521|adu:107476072|chitinase [EC:3.2.1.14]	-	GO:0004553//hydrolase activity, hydrolyzing O-glycosyl compounds;GO:0030247//polysaccharide binding	GO:0006950//response to stress;GO:0006026	gi|734312248|gb|KHN00426.1|/5.76912e-143/Endochitinase [Glycine soja]
CL919.Contig6_peanut	2895	0	2.7	0.03	0	-4.78208	Down	K20279|1|4e-91|337|mdm:103414056|synaptojanin [EC:3.1.3.36]	-	-	-	gi|734406891|gb|KHN34120.1|/9.56238e-111/Type I inositol-1,4,5-trisphosphate 5-phosphatase CVP2 [Glycine soja]
Unigene12328_peanut	421	3.49	22.15	0.39	0	-4.78682	Down	K01953|1|1e-41|168|aip:107605337|asparagine synthase (glutamine-hydrolysing) [EC:6.3.5.4]	-	GO:0016884//carbon-nitrogen ligase activity, with glutamine as amido-N-donor;GO:0032559//adenyl ribonucleotide binding	GO:0009064//glutamine family amino acid metabolic process;GO:0006528//asparagine metabolic process	gi|2522320|gb|AAB81011.1|/1.69705e-34/asparagine synthetase [Medicago sativa]
Unigene31177_peanut	1167	13.46	0.25	0	0.27	-4.78781	Down	K04125|1|0.0|635|aip:107637588|gibberellin 2-oxidase [EC:1.14.11.13]	-	-	-	gi|357448799|ref|XP_003594675.1|/2.04291e-123/plant gibberellin 2-oxidase [Medicago truncatula]
CL2856.Contig2_peanut	2445	1.9	1.03	0	0.01	-4.80789	Down	-	-	-	-	gi|502148380|ref|XP_004507144.1|/0/PREDICTED: uncharacterized protein LOC101508587 [Cicer arietinum]
Unigene12811_peanut	314	74.08	0	1.64	1.23	-4.85077	Down	-	-	-	-	gi|221706370|gb|ACM24794.1|/5.9407e-16/T1 [Arachis hypogaea]
Unigene15001_peanut	765	62.23	4.88	1.46	0.42	-4.87115	Down	-	-	-	GO:0051234//establishment of localization	gi|388516217|gb|AFK46170.1|/2.59924e-34/unknown [Lotus japonicus]
CL61.Contig15_peanut	1818	0	4.03	0	0.02	-4.88415	Down	-	-	-	-	gi|951056346|ref|XP_014521739.1|/2.36784e-126/PREDICTED: uncharacterized protein LOC106778308 [Vigna radiata var. radiata]
Unigene22616_peanut	2115	7.2	0	0.12	0	-4.93851	Down	-	-	-	-	gi|502132438|ref|XP_004501360.1|/0/PREDICTED: uncharacterized protein LOC101505453 [Cicer arietinum]
CL2036.Contig6_peanut	3254	0	2.51	0.02	0	-4.94156	Down	K10406|1|2e-15|86.3|bdi:100824605|kinesin family member C2/C3;K20283|5|4e-12|75.1|adu:107477266|golgin subfamily A member 4	-	-	-	gi|571547904|ref|XP_006602718.1|/2.85204e-137/PREDICTED: WEB family protein At4g27595, chloroplastic isoform X6 [Glycine max]
Unigene28926_peanut	2083	2.79	2.45	0.02	0.03	-4.98653	Down	K07466|1|6e-134|257|adu:107490462|replication factor A1	-	-	-	gi|922329455|ref|XP_003628568.2|/4.18775e-33/replication factor-A carboxy-terminal domain protein [Medicago truncatula]
Unigene26600_peanut	853	8.8	9.31	0.29	0	-5.01678	Down	-	-	-	-	gi|734361876|gb|KHN15835.1|/1.42398e-26/Trihelix transcription factor GT-2 [Glycine soja]
Unigene1371_peanut	1724	26.88	0.17	0.54	0.09	-5.06895	Down	-	-	GO:0016787//hydrolase activity	-	gi|356541382|ref|XP_003539156.1|/0/PREDICTED: uncharacterized protein LOC100816102 [Glycine max]
CL12377.Contig1_peanut	1603	5.01	1.74	0.04	0	-5.1792	Down	K12135|1|2e-08|62.0|eus:EUTSA_v10015486mg|zinc finger protein CONSTANS;K12130|4|5e-08|60.5|dosa:Os09t0532400-01|pseudo-response regulator 5	-	-	-	gi|359807496|ref|NP_001241399.1|/1.74501e-73/zinc finger protein CONSTANS-LIKE 13-like [Glycine max]
CL12307.Contig1_peanut	1709	16.77	0.17	0.09	0.18	-5.28955	Down	-	-	GO:0003824//catalytic activity	-	gi|922333518|ref|XP_013444750.1|/0/hydrolyzing O-glycosyl compounds hydrolase [Medicago truncatula]
CL7470.Contig1_peanut	5500	0.28	1.66	0.01	0	-5.36182	Down	K11718|1|0.0|2250|aip:107622442|UDP-glucose:glycoprotein glucosyltransferase [EC:2.4.1.-]	-	-	-	gi|571472073|ref|XP_006585488.1|/0/PREDICTED: UDP-glucose:glycoprotein glucosyltransferase-like [Glycine max]
Unigene10755_peanut	918	18.44	0	0.17	0	-5.362	Down	-	-	-	-	gi|593691579|ref|XP_007146359.1|/3.2332e-43/hypothetical protein PHAVU_006G033900g [Phaseolus vulgaris]
CL1122.Contig23_peanut	2538	3.89	0	0	0	-5.37059	Down	K13429|1|5e-26|120|aip:107608707|chitin elicitor receptor kinase 1	-	-	-	gi|356525040|ref|XP_003531135.1|/1.74086e-60/PREDICTED: uncharacterized protein LOC100788718 isoform X1 [Glycine max]
CL3313.Contig1_peanut	611	16.3	0.74	0	0	-5.38757	Down	-	-	-	-	-
Unigene24482_peanut	2156	12.71	0	0.18	0	-5.39009	Down	K01209|1|0.0|1249|aip:107604776|alpha-N-arabinofuranosidase [EC:3.2.1.55]	-	GO:0016798//hydrolase activity, acting on glycosyl bonds	-	gi|955388140|ref|XP_003553370.2|/0/PREDICTED: alpha-L-arabinofuranosidase 1-like [Glycine max]
CL12482.Contig2_peanut	732	13.38	0.85	0	0	-5.40519	Down	K16225|1|5e-07|55.5|aly:ARALYDRAFT_683517|probable WRKY transcription factor 52	-	-	-	gi|734420131|gb|KHN40637.1|/3.21083e-39/Putative WRKY transcription factor 70 [Glycine soja]
CL4433.Contig1_peanut	1742	3.21	2.37	0	0	-5.40618	Down	K09228|1|5e-102|372|atr:18431957|KRAB domain-containing zinc finger protein	-	-	-	gi|922335556|ref|XP_013445768.1|/3.69115e-157/zinc knuckle (CCHC-type) family protein [Medicago truncatula]
Unigene3698_peanut	4371	1.92	0.35	0	0	-5.4087	Down	K19613|1|5e-83|118|nnu:104601536|leucine-rich repeat protein SHOC2	-	-	-	gi|296081510|emb|CBI20033.3|/6.07221e-118/unnamed protein product [Vitis vinifera]
CL2656.Contig4_peanut	3727	2.71	0	0	0	-5.41103	Down	K15450|1|0.0|1538|adu:107466736|tRNA wybutosine-synthesizing protein 3 [EC:2.1.1.282]	-	-	-	gi|571467917|ref|XP_006584077.1|/0/PREDICTED: tRNA wybutosine-synthesizing protein 2/3/4 isoform X1 [Glycine max]
CL1165.Contig5_peanut	2591	2.39	1.41	0	0	-5.42602	Down	K09291|1|4e-07|58.2|cam:101503894|nucleoprotein TPR	-	-	-	gi|955306596|ref|XP_014621442.1|/0/PREDICTED: lisH domain and HEAT repeat-containing protein KIAA1468 isoform X2 [Glycine max]
CL4020.Contig7_peanut	2374	3.09	1.13	0	0	-5.43188	Down	-	-	-	-	gi|734399561|gb|KHN30927.1|/0/MORC family CW-type zinc finger protein 3 [Glycine soja]
CL499.Contig2_peanut	1549	6.75	0	0	0	-5.43766	Down	K08332|1|1e-33|73.9|bna:106355271|vacuolar protein 8	-	-	-	gi|828311693|ref|XP_012571337.1|/5.10923e-65/PREDICTED: U-box domain-containing protein 4 [Cicer arietinum]
CL2268.Contig2_peanut	759	6.78	6.69	0	0	-5.44847	Down	-	-	-	-	gi|947102066|gb|KRH50558.1|/1.00589e-30/hypothetical protein GLYMA_07G228200 [Glycine max]
CL3393.Contig2_peanut	1833	5.73	0	0	0	-5.45099	Down	-	-	-	-	gi|356528168|ref|XP_003532677.1|/3.79136e-176/PREDICTED: uncharacterized protein LOC100787310 [Glycine max]
CL11733.Contig2_peanut	3387	1.19	1.69	0	0	-5.45228	Down	K04733|1|1e-121|439|bna:106421815|interleukin-1 receptor-associated kinase 4 [EC:2.7.11.1]	-	-	-	gi|828318309|ref|XP_012572333.1|/0/PREDICTED: probable LRR receptor-like serine/threonine-protein kinase RFK1 isoform X4 [Cicer arietinum]
CL4190.Contig7_peanut	2189	4.89	0	0	0	-5.4829	Down	K13414|1|0.0|939|aip:107631582|mitogen-activated protein kinase kinase kinase 1, plant [EC:2.7.11.25]	-	-	-	gi|951069287|ref|XP_014490139.1|/4.41435e-158/PREDICTED: mitogen-activated protein kinase kinase kinase 1-like [Vigna radiata var. radiata]
CL8034.Contig1_peanut	3726	2.86	0	0	0	-5.48369	Down	K20223|1|5e-122|440|zma:100277820|importin-7	-	-	-	gi|571533443|ref|XP_006600397.1|/0/PREDICTED: importin beta-like SAD2 homolog [Glycine max]
CL634.Contig11_peanut	2610	0	3.71	0	0	-5.49363	Down	K07466|1|2e-22|108|aip:107620782|replication factor A1	-	-	-	-
CL1308.Contig37_peanut	2837	0	3.44	0	0	-5.50744	Down	K13217|1|0.0|916|aip:107647839|pre-mRNA-processing factor 39	-	-	-	gi|571445969|ref|XP_006576959.1|/0/PREDICTED: pre-mRNA-processing factor 39-like isoform X1 [Glycine max]
Unigene25611_peanut	2624	0	3.79	0	0	-5.53487	Down	K07195|1|3e-14|82.0|aly:ARALYDRAFT_470722|exocyst complex component 7	-	-	-	gi|658028212|ref|XP_008349534.1|/9.08774e-20/PREDICTED: exocyst complex component EXO70B1-like [Malus domestica]
CL580.Contig1_peanut	890	4.81	7.23	0	0	-5.54159	Down	K09539|1|5e-43|175|adu:107489418|DnaJ homolog subfamily C member 19	-	GO:0005515//protein binding	-	gi|950983764|ref|XP_014502859.1|/6.35639e-41/PREDICTED: mitochondrial import inner membrane translocase subunit TIM14-3-like [Vigna radiata var. radiata]
CL5704.Contig1_peanut	2242	2.98	1.8	0	0	-5.54302	Down	K17964|1|6e-132|472|atr:18447157|leucine-rich PPR motif-containing protein, mitochondrial	-	-	-	gi|955394674|ref|XP_014628528.1|/0/PREDICTED: pentatricopeptide repeat-containing protein At1g08610-like [Glycine max]
CL5640.Contig1_peanut	3524	1.54	1.47	0	0	-5.55069	Down	K07456|1|0.0|912|adu:107480807|DNA mismatch repair protein MutS2	-	GO:0003677//DNA binding	GO:0006259//DNA metabolic process	gi|356521349|ref|XP_003529319.1|/0/PREDICTED: endonuclease MutS2 [Glycine max]
Unigene2533_peanut	1610	6.73	0.27	0	0	-5.55233	Down	K01285|1|0.0|966|adu:107461905|lysosomal Pro-X carboxypeptidase [EC:3.4.16.2]	-	GO:0008238//exopeptidase activity	GO:0019538//protein metabolic process	gi|734392588|gb|KHN27695.1|/0/Lysosomal Pro-X carboxypeptidase [Glycine soja]
CL10189.Contig4_peanut	1669	6.78	0	0	0	-5.55325	Down	K04730|1|4e-142|506|cic:CICLE_v100118931m|interleukin-1 receptor-associated kinase 1 [EC:2.7.11.1];K10737|4|7e-59|229|mtr:MTR_7g061220|DNA helicase MCM8 [EC:3.6.4.12];K13430|5|6e-57|223|mus:103988644|serine/threonine-protein kinase PBS1 [EC:2.7.11.1]	-	-	-	-
CL10815.Contig1_peanut	2013	0	5.04	0	0	-5.55435	Down	K00873|1|0.0|592|aip:107643290|pyruvate kinase [EC:2.7.1.40]	-	-	-	gi|356575751|ref|XP_003556000.1|/0/PREDICTED: pyruvate kinase isozyme A, chloroplastic-like [Glycine max]
CL5516.Contig1_peanut	599	0	17.77	0	0	-5.56079	Down	-	-	-	-	gi|356506202|ref|XP_003521876.1|/1.04411e-14/PREDICTED: uncharacterized protein LOC100776350 [Glycine max]
CL1242.Contig2_peanut	3123	2.85	0.68	0	0	-5.56211	Down	K05016|1|0.0|850|adu:107488530|chloride channel 7	GO:0031224//intrinsic component of membrane	GO:0005254//chloride channel activity	GO:0015698//inorganic anion transport	gi|571436827|ref|XP_006573887.1|/0/PREDICTED: chloride channel protein CLC-d-like isoform X3 [Glycine max]
CL925.Contig3_peanut	7850	0.83	0.54	0	0	-5.56865	Down	K11422|1|6e-24|100|cme:CYME_CMG025C|histone-lysine N-methyltransferase SETD1 [EC:2.1.1.43]	-	-	-	gi|571538550|ref|XP_003549306.2|/0/PREDICTED: uncharacterized protein LOC100816713 isoform X3 [Glycine max]
CL861.Contig6_peanut	2290	1.37	3.24	0	0	-5.57136	Down	K11593|1|3e-22|108|sbi:SORBI_02g032885|eukaryotic translation initiation factor 2C;K02986|2|4e-08|61.2|sly:101261006|small subunit ribosomal protein S4	-	-	-	gi|356574076|ref|XP_003555178.1|/0/PREDICTED: alkaline/neutral invertase A, mitochondrial-like [Glycine max]
CL4127.Contig12_peanut	6114	1.85	0	0	0	-5.57552	Down	K03514|1|3e-77|194|dosa:Os06t0669275-00|non-canonical poly(A) RNA polymerase PAPD5/7 [EC:2.7.7.19]	-	-	-	gi|955310742|ref|XP_014628958.1|/0/PREDICTED: uncharacterized protein LOC100809291 isoform X1 [Glycine max]
CL6738.Contig1_peanut	1892	0	5.47	0	0	-5.58091	Down	K04730|1|2e-129|463|cic:CICLE_v100118931m|interleukin-1 receptor-associated kinase 1 [EC:2.7.11.1];K10737|3|1e-59|232|mtr:MTR_7g061220|DNA helicase MCM8 [EC:3.6.4.12];K04733|5|3e-56|221|smo:SELMODRAFT_177358|interleukin-1 receptor-associated kinase 4 [EC:2.7.11.1]	-	GO:0004702//receptor signaling protein serine/threonine kinase activity;GO:0032559//adenyl ribonucleotide binding	GO:0006464//cellular protein modification process	gi|734354883|gb|KHN13768.1|/0/Putative leucine-rich repeat receptor-like serine/threonine-protein kinase [Glycine soja]
Unigene29320_peanut	1872	2.52	3.27	0	0	-5.58267	Down	-	-	-	-	gi|356540536|ref|XP_003538744.1|/5.53792e-114/PREDICTED: VAN3-binding protein [Glycine max]
CL5676.Contig2_peanut	654	6.72	10.58	0	0	-5.59806	Down	K02904|1|3e-73|275|aip:107631673|large subunit ribosomal protein L29	GO:0030529//intracellular ribonucleoprotein complex	GO:0005198//structural molecule activity	GO:0010467//gene expression	gi|922337613|ref|XP_013446796.1|/1.05477e-53/50S ribosomal protein L29 [Medicago truncatula]
CL11529.Contig2_peanut	3687	0	2.84	0	0	-5.61262	Down	K15505|1|2e-42|176|bdi:100838307|DNA repair protein RAD5 [EC:3.6.4.-]	-	-	-	gi|571489337|ref|XP_006591195.1|/0/PREDICTED: F-box protein At3g54460 [Glycine max]
CL581.Contig3_peanut	2148	1.43	3.64	0	0	-5.61501	Down	K17757|1|0.0|531|adu:107482641|ATP-dependent NAD(P)H-hydrate dehydratase [EC:4.2.1.93]	-	-	-	gi|502079054|ref|XP_004486139.1|/4.20763e-159/PREDICTED: ATP-dependent (S)-NAD(P)H-hydrate dehydratase isoform X1 [Cicer arietinum]
CL409.Contig18_peanut	1803	6.55	5.31	0	0	-5.61579	Down	K00574|1|0.0|1122|adu:107466398|cyclopropane-fatty-acyl-phospholipid synthase [EC:2.1.1.79]	-	-	-	gi|828303353|ref|XP_012569842.1|/0/PREDICTED: uncharacterized protein LOC101501999 isoform X1 [Cicer arietinum]
CL12200.Contig4_peanut	4077	2.87	1.76	0	0	-5.61852	Down	K14569|1|0.0|1996|aip:107628964|ribosome biogenesis protein BMS1	-	-	-	gi|571488395|ref|XP_006590922.1|/0/PREDICTED: ribosome biogenesis protein BMS1 homolog isoform X2 [Glycine max]
Unigene25262_peanut	1008	8.44	10.72	0	0	-5.61861	Down	K17822|1|0.0|645|aip:107635341|DCN1-like protein 1/2	-	-	-	gi|571479072|ref|XP_003534446.2|/2.21028e-144/PREDICTED: DCN1-like protein 2 [Glycine max]
CL12107.Contig2_peanut	657	11.43	17.17	0	0	-5.65083	Down	-	-	-	-	gi|225001247|gb|ACN78478.1|/3.18884e-74/putative cyclase family protein [Arachis hypogaea]
CL12087.Contig2_peanut	1100	8.52	2.4	0	0	-5.65654	Down	K14488|1|5e-75|282|aip:107645302|SAUR family protein	-	-	-	gi|947056472|gb|KRH05925.1|/1.08392e-54/hypothetical protein GLYMA_17G256700 [Glycine max]
CL12465.Contig5_peanut	2175	3.78	1.64	0	0	-5.66379	Down	-	-	-	-	-
CL4504.Contig5_peanut	1492	3.52	4.26	0	0	-5.66887	Down	K03522|1|5e-164|578|aip:107630152|electron transfer flavoprotein alpha subunit	-	GO:0050662//coenzyme binding	-	gi|357474733|ref|XP_003607652.1|/1.04855e-133/electron transfer flavoprotein subunit alpha [Medicago truncatula]
Unigene28031_peanut	3003	2.12	3.64	0	0	-5.66956	Down	K14486|1|1e-77|293|cic:CICLE_v10007286mg|auxin response factor	-	-	-	gi|593699458|ref|XP_007150194.1|/0/hypothetical protein PHAVU_005G134500g [Phaseolus vulgaris]
CL2856.Contig4_peanut	3047	4.96	3.02	0	0.08	-5.6743	Down	-	-	-	-	gi|922368022|ref|XP_013456176.1|/0/DUF3527 domain protein [Medicago truncatula]
CL1254.Contig4_peanut	2632	4.65	4.65	0	0	-5.6759	Down	-	-	-	-	gi|702316981|ref|XP_010052031.1|/2.32808e-07/PREDICTED: B3 domain-containing transcription factor VRN1-like isoform X3 [Eucalyptus grandis]
CL3258.Contig3_peanut	1874	4.37	2.05	0	0	-5.69422	Down	K09391|1|0.0|711|aip:107643926|transcription factor E2F7/8	-	-	-	gi|951001816|ref|XP_014507184.1|/7.95561e-142/PREDICTED: E2F transcription factor-like E2FE isoform X2 [Vigna radiata var. radiata]
Unigene3563_peanut	2752	3.12	1.24	0	0	-5.69512	Down	K11855|1|0.0|769|adu:107487202|ubiquitin carboxyl-terminal hydrolase 36/42 [EC:3.4.19.12]	-	-	-	gi|502162504|ref|XP_004512524.1|/2.96614e-177/PREDICTED: ubiquitin carboxyl-terminal hydrolase 20 [Cicer arietinum]
CL6877.Contig7_peanut	1678	2	5.04	0	0	-5.72336	Down	K00052|1|0.0|717|adu:107459836|3-isopropylmalate dehydrogenase [EC:1.1.1.85]	GO:0009536//plastid	GO:0046872//metal ion binding;GO:0016616//oxidoreductase activity, acting on the CH-OH group of donors, NAD or NADP as acceptor;GO:0000166//nucleotide binding	GO:0008652//cellular amino acid biosynthetic process;GO:0006551//leucine metabolic process	gi|357455399|ref|XP_003597980.1|/0/3-isopropylmalate dehydrogenase [Medicago truncatula]
CL11086.Contig2_peanut	1857	5.32	6.17	0	0	-5.72434	Down	K13427|1|0.0|1042|aip:107629644|nitric-oxide synthase, plant [EC:1.14.13.39]	-	-	-	gi|356531613|ref|XP_003534371.1|/0/PREDICTED: NO-associated protein 1, chloroplastic/mitochondrial-like [Glycine max]
Unigene27993_peanut	2257	3.94	1.58	0	0	-5.74099	Down	K13412|1|0.0|1008|aip:107638626|calcium-dependent protein kinase [EC:2.7.11.1]	-	GO:0046872//metal ion binding;GO:0004672//protein kinase activity;GO:0032559//adenyl ribonucleotide binding	GO:0006464//cellular protein modification process	gi|356521991|ref|XP_003529633.1|/0/PREDICTED: calcium-dependent protein kinase 2 [Glycine max]
CL3332.Contig4_peanut	3091	2.67	3.73	0	0	-5.74568	Down	K10875|1|0.0|1651|adu:107462928|DNA repair and recombination protein RAD54 and RAD54-like protein [EC:3.6.4.-]	-	-	-	gi|356544159|ref|XP_003540522.1|/0/PREDICTED: protein chromatin remodeling 35-like isoform X1 [Glycine max]
CL1388.Contig3_peanut	2173	4.21	5.37	0	0	-5.75413	Down	-	-	-	-	gi|734316203|gb|KHN02140.1|/4.59283e-107/DNA-binding protein BIN4 [Glycine soja]
CL3704.Contig1_peanut	1282	10.3	9.77	0	0	-5.76137	Down	-	-	-	-	gi|920680835|gb|KOM27679.1|/7.61937e-66/hypothetical protein LR48_Vigan442s011500 [Vigna angularis]
CL315.Contig11_peanut	2841	2.56	1.82	0	0	-5.76408	Down	K01148|1|2e-20|102|pda:103714562|poly(A)-specific ribonuclease [EC:3.1.13.4]	-	-	-	gi|571550199|ref|XP_006603058.1|/0/PREDICTED: chloroplastic group IIA intron splicing facilitator CRS1, chloroplastic isoform X2 [Glycine max]
CL12182.Contig1_peanut	2109	2.4	3.41	0	0	-5.76422	Down	-	-	-	-	gi|947094188|gb|KRH42773.1|/1.31985e-42/hypothetical protein GLYMA_08G110100 [Glycine max]
CL2734.Contig4_peanut	6213	0.69	1.26	0	0	-5.7704	Down	K20478|1|0.0|1166|cmo:103492642|golgin subfamily B member 1	-	-	-	gi|965609087|dbj|BAT95578.1|/0/hypothetical protein VIGAN_08233200 [Vigna angularis var. angularis]
CL2254.Contig4_peanut	3389	3.45	3.49	0	0	-5.7828	Down	K10143|1|0.0|1146|gmx:100813635|E3 ubiquitin-protein ligase RFWD2 [EC:2.3.2.27];K16240|5|3e-163|577|atr:18429848|protein suppressor of PHYA-105 1	-	-	-	gi|734393146|gb|KHN28062.1|/0/Protein SPA1-RELATED 3 [Glycine soja]
CL750.Contig8_peanut	2092	1.12	4.73	0	0	-5.79462	Down	-	-	-	-	gi|571481636|ref|XP_006588722.1|/6.20465e-77/PREDICTED: uncharacterized protein LOC100793717 isoform X2 [Glycine max]
CL1771.Contig3_peanut	2038	1.72	4.38	0	0	-5.80019	Down	K18400|1|3e-15|84.7|smo:SELMODRAFT_412517|KAT8 regulatory NSL complex subunit 1	-	-	-	gi|965658625|dbj|BAT75044.1|/9.32321e-171/hypothetical protein VIGAN_01284200 [Vigna angularis var. angularis]
CL5141.Contig2_peanut	1225	11.13	10.31	0	0	-5.8042	Down	K09260|1|6e-88|325|mus:103996658|MADS-box transcription enhancer factor 2A;K09264|3|2e-75|283|vvi:100232867|MADS-box transcription factor, plant	-	-	-	gi|114309696|gb|ABI60898.1|/5.40679e-122/MADS-box transcription factor [Arachis hypogaea]
CL8003.Contig2_peanut	1853	5.33	6.55	0	0	-5.80753	Down	K03686|1|3e-14|81.3|gsl:Gasu_25590|molecular chaperone DnaJ;K09517|2|3e-14|81.3|bpg:Bathy03g00640|DnaJ homolog subfamily B member 11;K09503|3|1e-13|79.3|cme:CYME_CML030C|DnaJ homolog subfamily A member 2	-	-	-	gi|965615239|dbj|BAU00872.1|/0/hypothetical protein VIGAN_10250800 [Vigna angularis var. angularis]
CL590.Contig10_peanut	1440	5.06	3.94	0	0	-5.80859	Down	K02952|1|8e-12|72.8|aip:107620785|small subunit ribosomal protein S13	-	-	-	-
Unigene19858_peanut	6146	1.09	1.96	0	0	-5.81781	Down	K00620|1|4e-92|156|bna:106392594|glutamate N-acetyltransferase / amino-acid N-acetyltransferase [EC:2.3.1.35 2.3.1.1]	-	-	-	gi|332322145|emb|CCA66054.1|/0/hypothetical protein [Beta vulgaris subsp. vulgaris]
CL9396.Contig2_peanut	3669	3.23	3.33	0	0	-5.82802	Down	-	-	-	-	-
CL925.Contig8_peanut	6801	0.84	1.03	0	0	-5.83172	Down	K11422|1|5e-24|100|cme:CYME_CMG025C|histone-lysine N-methyltransferase SETD1 [EC:2.1.1.43]	-	-	-	gi|571538550|ref|XP_003549306.2|/0/PREDICTED: uncharacterized protein LOC100816713 isoform X3 [Glycine max]
CL7141.Contig2_peanut	3052	3.21	4.06	0	0	-5.8474	Down	K11855|1|0.0|1697|adu:107459242|ubiquitin carboxyl-terminal hydrolase 36/42 [EC:3.4.19.12]	-	-	-	gi|356551761|ref|XP_003544242.1|/0/PREDICTED: ubiquitin carboxyl-terminal hydrolase 17-like [Glycine max]
CL7985.Contig2_peanut	554	21.66	23.69	0	0	-5.85003	Down	-	-	-	-	gi|955378851|ref|XP_003549681.2|/6.08933e-13/PREDICTED: uncharacterized protein LOC100527473 [Glycine max]
CL11538.Contig1_peanut	3372	4.12	2.12	0	0	-5.85694	Down	K10798|1|0.0|1750|aip:107645257|poly [ADP-ribose] polymerase [EC:2.4.2.30]	GO:0043231//intracellular membrane-bounded organelle	GO:0016763//transferase activity, transferring pentosyl groups;GO:0046914//transition metal ion binding;GO:0003676//nucleic acid binding;GO:0000166//nucleotide binding	GO:0006464//cellular protein modification process	gi|922345889|ref|XP_013449859.1|/0/poly(ADP-ribose) polymerase domain protein [Medicago truncatula]
CL4418.Contig1_peanut	1636	5.14	3.25	0	0	-5.88643	Down	K14864|1|7e-163|450|vra:106774474|tRNA (cytidine32/guanosine34-2'-O)-methyltransferase [EC:2.1.1.205]	GO:0044424	GO:0005488//binding;GO:0008171//O-methyltransferase activity	GO:0006730//one-carbon metabolic process;GO:0000154//rRNA modification	gi|920712536|gb|KOM53785.1|/2.96844e-162/hypothetical protein LR48_Vigan09g244400 [Vigna angularis]
CL6308.Contig4_peanut	1672	8.61	7.56	0	0	-5.89331	Down	K12640|1|0.0|835|aip:107623811|brassinosteroid-6-oxidase 2 [EC:1.14.-.-]	-	-	-	gi|356573639|ref|XP_003554965.1|/0/PREDICTED: cytochrome P450 85A-like [Glycine max]
CL185.Contig2_peanut	760	19.47	20.11	0	0	-5.89451	Down	K11593|1|2e-87|322|adu:107469582|eukaryotic translation initiation factor 2C	-	-	-	gi|356513921|ref|XP_003525656.1|/7.14215e-61/PREDICTED: protein argonaute PNH1-like [Glycine max]
CL5866.Contig5_peanut	2211	4.23	2.04	0	0	-5.89899	Down	K07765|1|0.0|1029|aip:107626256|S2P endopeptidase [EC:3.4.24.85]	-	-	-	-
CL4270.Contig5_peanut	1479	6.25	3.22	0	0	-5.90483	Down	K10773|1|2e-06|55.1|tcc:TCM_011985|endonuclease III [EC:4.2.99.18];K08835|2|7e-06|53.1|jcu:105632224|serine/threonine-protein kinase OSR1/STK39 [EC:2.7.11.1]	-	GO:0005488//binding	-	gi|955320812|ref|XP_014631143.1|/2.0425e-97/PREDICTED: zinc finger protein 4-like [Glycine max]
CL11928.Contig2_peanut	4692	2.22	2.75	0	0	-5.91269	Down	K20478|1|4e-10|69.3|brp:103853427|golgin subfamily B member 1;K06674|3|8e-07|58.2|olu:OSTLU_19472|structural maintenance of chromosome 2;K06636|4|1e-06|57.4|rcu:8275976|structural maintenance of chromosome 1	-	-	-	gi|502126084|ref|XP_004499173.1|/0/PREDICTED: auxilin-like protein 1 isoform X1 [Cicer arietinum]
CL3341.Contig2_peanut	1750	10.36	3.48	0.09	0	-5.94028	Down	K13459|1|8e-12|73.2|aly:ARALYDRAFT_675171|disease resistance protein RPS2	-	-	-	gi|502133905|ref|XP_004501930.1|/2.5278e-97/PREDICTED: probable inactive poly [ADP-ribose] polymerase SRO2 isoform X1 [Cicer arietinum]
CL6220.Contig1_peanut	2684	3.83	1.52	0	0	-5.94421	Down	-	-	-	-	gi|734374818|gb|KHN20737.1|/0/hypothetical protein glysoja_019054 [Glycine soja]
CL807.Contig28_peanut	2521	6.23	4.32	0.01	0	-5.94446	Down	K10571|1|0.0|1053|adu:107488376|de-etiolated-1	-	-	-	gi|356497391|ref|XP_003517544.1|/0/PREDICTED: light-mediated development protein DET1-like isoform X2 [Glycine max]
CL3418.Contig3_peanut	1864	4.92	2.94	0	0	-5.97958	Down	K02999|1|0.0|1141|aip:107625401|DNA-directed RNA polymerase I subunit RPA1 [EC:2.7.7.6]	-	-	-	gi|571482330|ref|XP_006588921.1|/0/PREDICTED: DNA-directed RNA polymerase I subunit 1-like [Glycine max]
CL4008.Contig3_peanut	1625	9.46	8.34	0	0	-5.98486	Down	K13415|1|1e-20|102|mdm:103401427|protein brassinosteroid insensitive 1 [EC:2.7.10.1 2.7.11.1]	-	-	-	gi|658306035|gb|AID59211.1|/0/squamosa promoter-binding-like protein [Arachis hypogaea]
CL7370.Contig2_peanut	3595	2.19	1.87	0	0	-6.00348	Down	K11436|1|0.0|1187|aip:107623182|type I protein arginine methyltransferase [EC:2.1.1.319]	-	-	-	gi|502124794|ref|XP_004498675.1|/0/PREDICTED: probable protein arginine N-methyltransferase 3 [Cicer arietinum]
CL2646.Contig2_peanut	5406	1.98	2.56	0	0	-6.00894	Down	K20478|1|0.0|671|cmo:103492642|golgin subfamily B member 1	-	-	-	gi|734361764|gb|KHN15738.1|/0/hypothetical protein glysoja_012530 [Glycine soja]
CL248.Contig11_peanut	2098	5.02	2.18	0	0	-6.01542	Down	K11426|1|3e-08|61.6|eus:EUTSA_v10012901mg|SET and MYND domain-containing protein	-	-	-	gi|920693011|gb|KOM36236.1|/2.55165e-46/hypothetical protein LR48_Vigan02g238600 [Vigna angularis]
CL4065.Contig5_peanut	3597	3.13	1.06	0	0	-6.01668	Down	K11643|1|7e-09|64.7|ppp:PHYPADRAFT_120666|chromodomain-helicase-DNA-binding protein 4 [EC:3.6.4.12];K03580|3|2e-08|63.2|mus:103989414|ATP-dependent helicase HepA [EC:3.6.4.-];K00558|5|5e-07|58.5|mpp:MICPUCDRAFT_55624|DNA (cytosine-5)-methyltransferase 1 [EC:2.1.1.37]	-	-	-	gi|502083758|ref|XP_004487555.1|/0/PREDICTED: uncharacterized protein LOC101496252 [Cicer arietinum]
CL10216.Contig1_peanut	3160	2.77	1.96	0	0	-6.02548	Down	K12951|1|0.0|1869|aip:107629968|cation-transporting P-type ATPase D [EC:3.6.3.-]	-	-	-	-
CL2748.Contig1_peanut	2341	0.01	6.12	0	0	-6.05056	Down	K04733|1|1e-71|236|gmx:100779353|interleukin-1 receptor-associated kinase 4 [EC:2.7.11.1]	-	GO:0004672//protein kinase activity;GO:0000166//nucleotide binding	-	gi|965658283|dbj|BAT74702.1|/0/hypothetical protein VIGAN_01242400 [Vigna angularis var. angularis]
CL455.Contig2_peanut	3262	1.82	2.76	0	0	-6.05584	Down	K00604|1|3e-118|427|pxb:103961028|methionyl-tRNA formyltransferase [EC:2.1.2.9];K08488|2|1e-117|426|aip:107642344|syntaxin 7	-	-	-	gi|357493535|ref|XP_003617056.1|/3.1645e-126/hypothetical protein MTR_5g087440 [Medicago truncatula]
CL2824.Contig2_peanut	3776	4.28	3.12	0	0	-6.07639	Down	K13170|1|1e-17|94.0|ppp:PHYPADRAFT_233109|splicing factor, arginine/serine-rich 18;K13171|2|4e-06|55.5|mdm:103420478|serine/arginine repetitive matrix protein 1;K13172|3|4e-06|55.5|vra:106780124|serine/arginine repetitive matrix protein 2	-	-	-	gi|955333303|ref|XP_014633986.1|/0/PREDICTED: LOW QUALITY PROTEIN: uncharacterized protein LOC100788538 [Glycine max]
Unigene30584_peanut	2793	0.35	4.94	0	0	-6.08573	Down	K01488|1|8e-100|366|aip:107639869|adenosine deaminase [EC:3.5.4.4]	-	-	-	gi|920689841|gb|KOM33824.1|/5.71041e-78/hypothetical protein LR48_Vigan01g338000 [Vigna angularis]
CL9602.Contig1_peanut	1997	6.47	1.58	0	0	-6.08585	Down	K08900|1|0.0|1011|adu:107493712|mitochondrial chaperone BCS1	-	-	-	gi|571535169|ref|XP_006600663.1|/0/PREDICTED: probable mitochondrial chaperone bcs1 [Glycine max]
CL1170.Contig2_peanut	1212	11.11	12.33	0	0	-6.08681	Down	K18045|1|4e-107|389|aip:107636548|tyrosine-protein phosphatase SIW14 [EC:3.1.3.48]	-	-	-	gi|357480413|ref|XP_003610492.1|/3.25035e-87/tyrosine specific protein phosphatase family protein [Medicago truncatula]
CL12542.Contig6_peanut	3179	5.2	2.54	0	0	-6.1056	Down	K14376|1|0.0|1419|adu:107461026|poly(A) polymerase [EC:2.7.7.19]	-	-	-	gi|571449787|ref|XP_006578244.1|/0/PREDICTED: nuclear poly(A) polymerase 4-like isoform X2 [Glycine max]
CL9880.Contig2_peanut	789	3.17	16.99	0	0	-6.12921	Down	K09286|1|1e-47|190|pvu:PHAVU_001G023700g|EREBP-like factor	-	-	-	-
CL6276.Contig3_peanut	2211	2.91	4.26	0	0	-6.12992	Down	K13095|1|0.0|1017|aip:107619078|splicing factor 1	-	-	-	gi|225470686|ref|XP_002263312.1|/1.42113e-79/PREDICTED: uncharacterized protein LOC100261746 [Vitis vinifera]
CL8304.Contig1_peanut	2387	4.32	2.54	0	0	-6.14313	Down	K00327|1|1e-66|255|aip:107642404|NADPH-ferrihemoprotein reductase [EC:1.6.2.4]	-	-	-	gi|734364576|gb|KHN17323.1|/0/NADPH-dependent diflavin oxidoreductase 1 [Glycine soja]
CL2824.Contig1_peanut	4941	3.22	0.25	0	0	-6.17457	Down	K13170|1|1e-16|90.9|ppp:PHYPADRAFT_233109|splicing factor, arginine/serine-rich 18;K13171|2|6e-06|55.5|mdm:103420478|serine/arginine repetitive matrix protein 1;K13172|3|6e-06|55.5|vra:106780124|serine/arginine repetitive matrix protein 2	-	-	-	gi|955333303|ref|XP_014633986.1|/0/PREDICTED: LOW QUALITY PROTEIN: uncharacterized protein LOC100788538 [Glycine max]
CL11049.Contig1_peanut	1418	8.29	3.95	0	0	-6.20439	Down	-	-	-	GO:0008152//metabolic process	gi|951020128|ref|XP_014512309.1|/8.34259e-109/PREDICTED: uncharacterized isomerase BH0283-like isoform X2 [Vigna radiata var. radiata]
CL3705.Contig2_peanut	1686	10.64	9.5	0	0	-6.20629	Down	-	-	-	-	gi|947078420|gb|KRH27260.1|/0/hypothetical protein GLYMA_12G225400 [Glycine max]
CL4682.Contig5_peanut	4144	4.3	543	0	0	-6.21486	Down	K01090|1|0.0|655|sly:101055535|protein phosphatase [EC:3.1.3.16]	-	-	-	gi|356550064|ref|XP_003543410.1|/0/PREDICTED: serine/threonine-protein phosphatase BSL3 isoform X1 [Glycine max]
CL965.Contig7_peanut	622	22.38	21.54	0	0	-6.2222	Down	-	-	-	-	-
CL770.Contig6_peanut	1990	6.92	2.05	0	0	-6.24066	Down	-	-	-	-	gi|571471848|ref|XP_006585427.1|/0/PREDICTED: uncharacterized protein LOC100807442 isoform X2 [Glycine max]
Unigene23921_peanut	2210	8.29	0	0	0	-6.24331	Down	K02434|1|0.0|962|aip:107631798|aspartyl-tRNA(Asn)/glutamyl-tRNA(Gln) amidotransferase subunit B [EC:6.3.5.6 6.3.5.7]	-	GO:0016884//carbon-nitrogen ligase activity, with glutamine as amido-N-donor	GO:0010467//gene expression	gi|356524618|ref|XP_003530925.1|/0/PREDICTED: glutamyl-tRNA(Gln) amidotransferase subunit B, chloroplastic/mitochondrial-like [Glycine max]
CL3982.Contig10_peanut	1453	11.09	12	0.01	0	-6.26637	Down	K05278|1|3e-61|237|nnu:104609672|flavonol synthase [EC:1.14.11.23];K05277|3|7e-59|229|fve:101308284|leucoanthocyanidin dioxygenase [EC:1.14.11.19]	-	GO:0003824//catalytic activity	GO:0008152//metabolic process	gi|734388847|gb|KHN25971.1|/1.03864e-154/Protein SRG1 [Glycine soja]
CL740.Contig28_peanut	7299	2.53	2.17	0	0	-6.27099	Down	K14486|1|0.0|1211|adu:107468308|auxin response factor	-	-	-	gi|356549269|ref|XP_003543018.1|/0/PREDICTED: auxin response factor 3-like [Glycine max]
CL6072.Contig3_peanut	1992	4.27	4.65	0	0	-6.27966	Down	K02836|1|0.0|522|aip:107645949|peptide chain release factor 2	-	-	-	-
CL5011.Contig2_peanut	3455	3.78	1.48	0	0	-6.28327	Down	K17964|1|3e-39|165|smo:SELMODRAFT_424099|leucine-rich PPR motif-containing protein, mitochondrial	-	-	-	gi|955379216|ref|XP_014625206.1|/1.14653e-174/PREDICTED: putative pentatricopeptide repeat-containing protein At1g16830 isoform X1 [Glycine max]
CL5544.Contig4_peanut	1175	16.58	15.98	0	0	-6.31024	Down	-	-	-	-	gi|950945721|ref|XP_014494327.1|/3.88298e-122/PREDICTED: fasciclin-like arabinogalactan protein 15 [Vigna radiata var. radiata]
CL2621.Contig8_peanut	4234	0.3	3.79	0	0	-6.31341	Down	K12822|1|0.0|1009|adu:107481316|RNA-binding protein 25	-	-	-	gi|356497763|ref|XP_003517728.1|/0/PREDICTED: RNA-binding protein 25-like isoform X1 [Glycine max]
CL8211.Contig1_peanut	1158	10.24	9	0	0.04	-6.33778	Down	K17398|1|1e-07|58.5|egr:104415567|DNA (cytosine-5)-methyltransferase 3A [EC:2.1.1.37]	-	-	-	gi|356505283|ref|XP_003521421.1|/2.93242e-70/PREDICTED: uncharacterized protein LOC100801494 [Glycine max]
CL5495.Contig1_peanut	1855	3.18	6.7	0	0	-6.34592	Down	-	-	-	GO:0016192//vesicle-mediated transport	gi|356514453|ref|XP_003525920.1|/2.13369e-113/PREDICTED: uncharacterized protein LOC100815067 isoform X1 [Glycine max]
CL7156.Contig2_peanut	1019	18.56	17.72	0	0	-6.34817	Down	K16190|1|1e-10|68.6|bdi:100843665|glucuronokinase [EC:2.7.1.43];K13422|2|1e-10|68.2|crb:CARUB_v10028441mg|transcription factor MYC2	-	-	-	gi|947126586|gb|KRH74440.1|/7.08603e-90/hypothetical protein GLYMA_01G019700 [Glycine max]
CL1085.Contig7_peanut	2213	2.02	6.22	0	0	-6.35415	Down	-	-	-	-	gi|920702778|gb|KOM46003.1|/0/hypothetical protein LR48_Vigan06g130900 [Vigna angularis]
CL9708.Contig2_peanut	1787	6.31	4.55	0	0	-6.38511	Down	K10457|1|5e-10|67.4|sot:102595738|kelch-like protein 20;K10442|2|5e-10|67.4|sly:101268156|kelch-like protein 1/4/5;K10454|3|8e-10|66.6|sot:102596403|kelch-like protein 17 (actinfilin);K10443|4|3e-06|54.7|thj:104816526|kelch-like protein 2/3	-	-	-	gi|356504941|ref|XP_003521251.1|/0/PREDICTED: uncharacterized protein LOC100800954 isoform X1 [Glycine max]
CL10184.Contig1_peanut	1503	5.21	7.55	0	0	-6.38944	Down	K03593|1|5e-161|568|aip:107624988|ATP-binding protein involved in chromosome partitioning	-	-	-	-
CL237.Contig7_peanut	2437	5.36	2.67	0	0	-6.39289	Down	K14963|1|1e-49|199|zma:100217300|COMPASS component SWD3;K12662|2|2e-26|122|bvg:104889418|U4/U6 small nuclear ribonucleoprotein PRP4;K16482|5|6e-25|117|mpp:MICPUCDRAFT_58270|centriolar protein POC1	-	-	-	gi|356507764|ref|XP_003522634.1|/0/PREDICTED: transcriptional corepressor LEUNIG-like isoform X3 [Glycine max]
CL1852.Contig2_peanut	1630	9.17	3.66	0	0	-6.46996	Down	K13229|1|2e-80|300|zma:541977|2,4-dihydroxy-1,4-benzoxazin-3-one-glucoside dioxygenase [EC:1.14.20.2];K06892|2|4e-53|210|jcu:105637198|feruloyl-CoA ortho-hydroxylase [EC:1.14.11.-]	-	-	-	gi|388500052|gb|AFK38092.1|/2.06492e-154/unknown [Lotus japonicus]
CL9072.Contig2_peanut	1328	16.42	15.43	0	0	-6.47624	Down	K00134|1|0.0|640|aip:107623188|glyceraldehyde 3-phosphate dehydrogenase [EC:1.2.1.12]	-	GO:0016620//oxidoreductase activity, acting on the aldehyde or oxo group of donors, NAD or NADP as acceptor;GO:0000166//nucleotide binding	GO:0019318//hexose metabolic process	gi|358248010|ref|NP_001240046.1|/1.19918e-170/uncharacterized protein LOC100782924 [Glycine max]
CL155.Contig1_peanut	4526	4.73	3.98	0	0	-6.47744	Down	K12815|1|0.0|2337|aip:107612824|pre-mRNA-splicing factor ATP-dependent RNA helicase DHX38/PRP16 [EC:3.6.4.13]	-	-	-	gi|734397360|gb|KHN30115.1|/0/Pre-mRNA-splicing factor ATP-dependent RNA helicase PRP16 [Glycine soja]
CL10193.Contig1_peanut	3637	6.01	5.35	0	0	-6.50386	Down	K03168|1|1e-162|575|olu:OSTLU_41359|DNA topoisomerase I [EC:5.99.1.2]	-	-	-	-
CL8328.Contig1_peanut	3581	6.17	7.54	0	0	-6.5202	Down	K17732|1|8e-06|38.9|gsl:Gasu_55770|mitochondrial-processing peptidase subunit beta [EC:3.4.24.64]	-	GO:0046914//transition metal ion binding;GO:0004175//endopeptidase activity	GO:0019538//protein metabolic process	gi|955321928|ref|XP_006580490.2|/0/PREDICTED: probable zinc protease PqqL isoform X1 [Glycine max]
CL6982.Contig2_peanut	3381	5.25	1.17	0	0	-6.52161	Down	-	-	-	-	gi|502175105|ref|XP_004515670.1|/0/PREDICTED: nuclear pore complex protein NUP62 isoform X2 [Cicer arietinum]
CL7796.Contig3_peanut	2439	7.54	8.32	0	0	-6.5441	Down	K01897|1|0.0|1428|aip:107638246|long-chain acyl-CoA synthetase [EC:6.2.1.3]	-	-	-	gi|356538059|ref|XP_003537522.1|/0/PREDICTED: probable acyl-activating enzyme 16, chloroplastic isoform X1 [Glycine max]
CL3834.Contig4_peanut	2549	4.96	3.62	0	0	-6.56638	Down	K06176|1|0.0|1281|aip:107645833|tRNA pseudouridine13 synthase [EC:5.4.99.27]	-	-	-	gi|502113544|ref|XP_004494684.1|/0/PREDICTED: multisubstrate pseudouridine synthase 7 [Cicer arietinum]
CL2122.Contig3_peanut	2273	10.05	9.5	0	0	-6.63087	Down	K04730|1|5e-132|473|smo:SELMODRAFT_77054|interleukin-1 receptor-associated kinase 1 [EC:2.7.11.1]	GO:0031224//intrinsic component of membrane	GO:0016301//kinase activity;GO:0032559//adenyl ribonucleotide binding	GO:0006464//cellular protein modification process	gi|951036509|ref|XP_014516635.1|/0/PREDICTED: probably inactive leucine-rich repeat receptor-like protein kinase At5g48380 [Vigna radiata var. radiata]
CL11452.Contig1_peanut	2169	7.13	3.89	0	0	-6.67905	Down	K01183|1|1e-113|220|mtr:MTR_7g116350|chitinase [EC:3.2.1.14];K14638|3|2e-84|183|cic:CICLE_v10017858mg|solute carrier family 15 (peptide/histidine transporter), member 3/4;K07119|5|2e-32|142|egr:104455448|uncharacterized protein	-	-	-	gi|147805536|emb|CAN74094.1|/0/hypothetical protein VITISV_023707 [Vitis vinifera]
Unigene27793_peanut	3408	6.44	6.57	0	0	-6.69197	Down	K08286|1|0.0|640|tcc:TCM_030455|protein-serine/threonine kinase [EC:2.7.11.-]	-	-	-	gi|734347986|gb|KHN11564.1|/0/Protein kinase G11A [Glycine soja]
CL1310.Contig2_peanut	1665	7.78	6.66	0	0	-6.69551	Down	K20307|1|0.0|773|adu:107462531|trafficking protein particle complex subunit 10	-	-	-	gi|734413342|gb|KHN36787.1|/0/Trafficking protein particle complex subunit 10 [Glycine soja]
CL581.Contig6_peanut	1741	4.58	9.04	0	0	-6.70859	Down	K17757|1|0.0|531|adu:107482641|ATP-dependent NAD(P)H-hydrate dehydratase [EC:4.2.1.93]	-	-	-	gi|502079054|ref|XP_004486139.1|/3.80185e-163/PREDICTED: ATP-dependent (S)-NAD(P)H-hydrate dehydratase isoform X1 [Cicer arietinum]
CL2555.Contig11_peanut	4084	4.83	4.06	0.03	0	-6.73904	Down	K20296|1|0.0|1052|adu:107464913|vacuolar protein sorting-associated protein 51	-	-	-	gi|951029788|ref|XP_014514742.1|/0/PREDICTED: vacuolar protein sorting-associated protein 51 homolog [Vigna radiata var. radiata]
CL5147.Contig2_peanut	2129	6.35	5.3	0	0	-6.74568	Down	K12735|1|0.0|1063|aip:107622824|peptidyl-prolyl cis-trans isomerase-like 4 [EC:5.2.1.8]	-	-	-	gi|922334288|ref|XP_013445134.1|/0/peptidyl-prolyl cis-trans isomerase-like protein [Medicago truncatula]
CL12714.Contig4_peanut	2374	2.69	7.9	0	0	-6.8128	Down	K05666|1|0.0|990|adu:107467800|ATP-binding cassette, subfamily C (CFTR/MRP), member 2	-	-	-	gi|571484256|ref|XP_006589503.1|/0/PREDICTED: ABC transporter C family member 10-like [Glycine max]
CL5083.Contig1_peanut	1474	16.33	16.8	0	0	-6.81518	Down	-	-	-	-	gi|965610600|dbj|BAT96739.1|/1.43027e-50/hypothetical protein VIGAN_09002200 [Vigna angularis var. angularis]
CL3835.Contig8_peanut	2643	4.4	5.55	0	0	-6.85048	Down	K20100|1|7e-32|140|sind:105170420|YTH domain-containing protein 1;K10457|2|2e-14|82.8|sot:102595738|kelch-like protein 20;K10442|3|8e-14|80.5|sly:101268156|kelch-like protein 1/4/5;K10443|5|3e-11|72.0|thj:104816526|kelch-like protein 2/3	-	-	-	gi|734389756|gb|KHN26392.1|/1.77886e-148/B2 protein [Glycine soja]
CL2316.Contig1_peanut	4134	5.43	6.32	0	0	-6.91424	Down	K08272|1|1e-06|57.8|adu:107494807|calcium binding protein 39;K11517|2|3e-06|56.2|gmx:100799037|(S)-2-hydroxy-acid oxidase [EC:1.1.3.15]	-	-	-	gi|955323974|ref|XP_014631852.1|/0/PREDICTED: transcriptional corepressor SEUSS isoform X1 [Glycine max]
CL4065.Contig4_peanut	3583	5.9	2.12	0	0	-6.93646	Down	K11643|1|7e-09|64.7|ppp:PHYPADRAFT_120666|chromodomain-helicase-DNA-binding protein 4 [EC:3.6.4.12];K03580|3|2e-08|63.2|mus:103989414|ATP-dependent helicase HepA [EC:3.6.4.-];K00558|5|5e-07|58.5|mpp:MICPUCDRAFT_55624|DNA (cytosine-5)-methyltransferase 1 [EC:2.1.1.37]	-	-	-	gi|502083758|ref|XP_004487555.1|/0/PREDICTED: uncharacterized protein LOC101496252 [Cicer arietinum]
CL7707.Contig5_peanut	1563	9.69	8.8	0	0	-6.95912	Down	K07541|1|1e-154|547|aip:107622631|phosphatidylinositol glycan, class X	-	-	-	gi|502154574|ref|XP_004509748.1|/2.26521e-94/PREDICTED: phosphatidylinositol-glycan biosynthesis class X protein isoform X1 [Cicer arietinum]
Unigene2107_peanut	3421	3.34	4.9	0	0	-6.95944	Down	K12397|1|0.0|1873|aip:107609055|AP-3 complex subunit beta	GO:0044424	-	GO:0016192//vesicle-mediated transport;GO:0015031//protein transport	gi|571507783|ref|XP_003544215.2|/0/PREDICTED: AP3-complex subunit beta-A-like [Glycine max]
CL740.Contig31_peanut	7305	4.23	3.56	0	0	-7.00555	Down	K14486|1|0.0|1211|adu:107468308|auxin response factor	-	-	-	gi|356549269|ref|XP_003543018.1|/0/PREDICTED: auxin response factor 3-like [Glycine max]
Unigene9166_peanut	487	67.83	0.32	0	0	-7.00645	Down	K04730|1|2e-12|72.0|sita:101763101|interleukin-1 receptor-associated kinase 1 [EC:2.7.11.1]	-	GO:0005488//binding	-	gi|951112|gb|AAA74573.1|/2.98704e-43/galactose-binding lectin precursor, partial [Arachis hypogaea]
CL3622.Contig2_peanut	3209	4.64	4.67	0	0	-7.02777	Down	K02358|1|0.0|753|aip:107645360|elongation factor Tu	-	GO:0003676//nucleic acid binding	GO:0006351//transcription, DNA-templated	gi|593794043|ref|XP_007160060.1|/0/hypothetical protein PHAVU_002G289400g [Phaseolus vulgaris]
CL7328.Contig4_peanut	6599	4.78	3.65	0	0	-7.03363	Down	-	-	-	-	gi|571559392|ref|XP_006604706.1|/0/PREDICTED: uncharacterized protein LOC100806105 [Glycine max]
Unigene25930_peanut	2663	12.02	11.49	0	0	-7.04457	Down	-	-	-	-	gi|922371952|ref|XP_013458134.1|/0/pleckstrin-like (PH) and lipid-binding START domain protein [Medicago truncatula]
CL1069.Contig7_peanut	5696	5.61	4.43	0	0	-7.05165	Down	K17550|1|6e-09|65.5|vcn:VOLCADRAFT_103293|protein phosphatase 1 regulatory subunit 7	-	-	-	gi|356558550|ref|XP_003547568.1|/0/PREDICTED: 187-kDa microtubule-associated protein AIR9-like isoform X1 [Glycine max]
CL895.Contig2_peanut	4038	4.18	3.53	0	0	-7.08405	Down	K17422|1|0.0|860|mtr:MTR_5g045910|large subunit ribosomal protein L41;K13420|2|6e-141|503|cit:102618529|LRR receptor-like serine/threonine-protein kinase FLS2 [EC:2.7.11.1];K00924|3|1e-139|499|brp:103838950|	-	-	-	gi|951044784|ref|XP_014518743.1|/0/PREDICTED: probable LRR receptor-like serine/threonine-protein kinase At4g26540 [Vigna radiata var. radiata]
CL5265.Contig3_peanut	5021	6.54	6.04	0	0	-7.13071	Down	K07204|1|0.0|1838|adu:107485189|regulatory associated protein of mTOR	-	-	-	gi|593355724|ref|XP_007140148.1|/0/hypothetical protein PHAVU_008G087800g [Phaseolus vulgaris]
CL1859.Contig1_peanut	2370	11.19	2.91	0	0	-7.1369	Down	-	-	-	-	gi|734318243|gb|KHN03046.1|/0/hypothetical protein glysoja_009912 [Glycine soja]
CL1193.Contig1_peanut	10232	2.38	0.83	0	0	-7.13843	Down	K19026|1|0.0|4389|aip:107631144|spatacsin	-	-	-	gi|955321436|ref|XP_006580312.2|/0/PREDICTED: LOW QUALITY PROTEIN: uncharacterized protein LOC100811665 [Glycine max]
CL5714.Contig3_peanut	2531	2.12	10.63	0	0	-7.18486	Down	K20102|1|0.0|583|pvu:PHAVU_006G121600g|YTH domain-containing family protein	-	-	-	gi|502080281|ref|XP_004486515.1|/0/PREDICTED: uncharacterized protein LOC101488552 [Cicer arietinum]
CL3332.Contig5_peanut	3059	9.67	10.38	0	0	-7.18946	Down	K10875|1|0.0|1651|adu:107462928|DNA repair and recombination protein RAD54 and RAD54-like protein [EC:3.6.4.-]	-	-	-	gi|356544159|ref|XP_003540522.1|/0/PREDICTED: protein chromatin remodeling 35-like isoform X1 [Glycine max]
CL10889.Contig3_peanut	3054	9.46	10.97	0	0	-7.26647	Down	K12126|1|6e-25|117|gmx:100794974|phytochrome-interacting factor 3	-	-	-	gi|356516559|ref|XP_003526961.1|/0/PREDICTED: SNF1-related protein kinase regulatory subunit gamma-1-like isoform X2 [Glycine max]
CL10254.Contig1_peanut	2435	10.29	4.9	0	0	-7.30143	Down	K08332|1|1e-16|89.7|cvr:CHLNCDRAFT_141118|vacuolar protein 8;K10590|4|3e-14|81.6|csl:COCSUDRAFT_67182|E3 ubiquitin-protein ligase TRIP12 [EC:2.3.2.26]	GO:0005635//nuclear envelope	GO:0022892//substrate-specific transporter activity	GO:0006605//protein targeting	gi|356529274|ref|XP_003533220.1|/0/PREDICTED: importin subunit alpha-2-like [Glycine max]
CL12180.Contig2_peanut	755	27.41	24.07	0	0	-7.34604	Down	-	-	-	-	gi|388520867|gb|AFK48495.1|/7.84162e-28/unknown [Lotus japonicus]
CL12511.Contig1_peanut	4181	4.61	4.47	0	0	-7.37372	Down	K19027|1|0.0|2664|adu:107463014|zinc finger FYVE domain-containing protein 26	-	-	-	gi|950974512|ref|XP_014500925.1|/0/PREDICTED: uncharacterized protein LOC106761863 isoform X1 [Vigna radiata var. radiata]
CL3857.Contig5_peanut	1862	12.53	8.71	0	0	-7.40428	Down	K11426|1|0.0|781|aip:107632107|SET and MYND domain-containing protein	-	-	-	gi|950996273|ref|XP_014505672.1|/3.50179e-177/PREDICTED: histone-lysine N-methyltransferase ASHR2 [Vigna radiata var. radiata]
CL7792.Contig1_peanut	4015	8.56	9.48	0	0	-7.45253	Down	K13415|1|1e-14|84.0|mdm:103401427|protein brassinosteroid insensitive 1 [EC:2.7.10.1 2.7.11.1]	-	-	-	gi|658306053|gb|AID59220.1|/0/squamosa promoter-binding-like protein [Arachis hypogaea]
CL10943.Contig2_peanut	1830	20.73	2.78	0	0	-7.47875	Down	K01051|1|0.0|697|rcu:8259028|pectinesterase [EC:3.1.1.11]	GO:0030312//external encapsulating structure	GO:0030234//enzyme regulator activity	GO:0071555//cell wall organization	gi|734344509|gb|KHN10485.1|/0/Putative pectinesterase/pectinesterase inhibitor 12 [Glycine soja]
CL7003.Contig2_peanut	1974	10.29	10.76	0	0	-7.49198	Down	K08737|1|3e-10|68.2|bdi:100821236|DNA mismatch repair protein MSH6	-	-	-	gi|950944955|ref|XP_014494145.1|/0/PREDICTED: protein EMSY-LIKE 3-like [Vigna radiata var. radiata]
CL5490.Contig3_peanut	1277	35.86	10.25	0	0	-7.93272	Down	K02925|1|0.0|693|aip:107631591|large subunit ribosomal protein L3e	GO:0030529//intracellular ribonucleoprotein complex	GO:0005198//structural molecule activity	GO:0010467//gene expression	gi|955355698|ref|XP_003540543.2|/0/PREDICTED: 60S ribosomal protein L3 [Glycine max]
CL5613.Contig1_peanut	1883	21.59	11.41	0	0	-8.04292	Down	K05917|1|0.0|957|aip:107624804|sterol 14-demethylase [EC:1.14.13.70]	-	GO:0016709//oxidoreductase activity, acting on paired donors, with incorporation or reduction of molecular oxygen, NAD(P)H as one donor, and incorporation of one atom of oxygen;GO:0005506//iron ion binding	GO:0008152//metabolic process	gi|951035792|ref|XP_014516443.1|/0/PREDICTED: obtusifoliol 14-alpha demethylase [Vigna radiata var. radiata]
CL381.Contig35_peanut	5491	11.4	10.64	0	0	-8.07155	Down	K00921|1|0.0|3033|adu:107467782|1-phosphatidylinositol-3-phosphate 5-kinase [EC:2.7.1.150]	-	-	-	gi|571484133|ref|XP_006589464.1|/0/PREDICTED: putative 1-phosphatidylinositol-3-phosphate 5-kinase FAB1D isoform X1 [Glycine max]
CL2425.Contig3_peanut	4900	7.22	10.01	0	0	-8.53766	Down	K05665|1|0.0|1092|fve:101313352|ATP-binding cassette, subfamily C (CFTR/MRP), member 1	-	GO:0017111//nucleoside-triphosphatase activity	-	gi|571465873|ref|XP_003530102.2|/0/PREDICTED: putative ABC transporter C family member 15 [Glycine max]
CL865.Contig2_peanut	3112	23.21	16.33	0	0	-9.04775	Down	K12741|1|9e-151|535|adu:107480894|heterogeneous nuclear ribonucleoprotein A1/A3	-	GO:0005488//binding	-	gi|828319893|ref|XP_012572586.1|/6.95679e-99/PREDICTED: UBP1-associated protein 2C-like isoform X2 [Cicer arietinum]
CL908.Contig3_peanut	6975	5.54	13.05	0	0	-9.17615	Down	K15192|1|0.0|2487|aip:107629753|TATA-binding protein-associated factor [EC:3.6.4.-]	-	-	-	gi|955352188|ref|XP_014619846.1|/0/PREDICTED: TATA-binding protein-associated factor BTAF1-like isoform X3 [Glycine max]

## Sheet: GS vs GD up
GeneID	geneLength	GD1_FPKM	GD2_FPKM	GS1_FPKM	GS2_FPKM	log2-Ratio(GS/GD)	Up-Down-Regulation(GZZG/GZQG)	KEGG Orthology	GO Component	GO Function	GO Process	Blast nr
CL8099.Contig1_peanut	2999	0	0	12.62	19.32	8.62916	Up	K12823|1|0.0|1038|aip:107644526|ATP-dependent RNA helicase DDX5/DBP2 [EC:3.6.4.13]	-	GO:0017111//nucleoside-triphosphatase activity;GO:0000166//nucleotide binding	-	gi|734391940|gb|KHN27447.1|/0/DEAD-box ATP-dependent RNA helicase 46 [Glycine soja]
CL8816.Contig1_peanut	7601	0	0	5.06	5.89	8.51937	Up	K12604|1|0.0|4506|aip:107624816|CCR4-NOT transcription complex subunit 1	-	-	-	gi|571466057|ref|XP_006583551.1|/0/PREDICTED: CCR4-NOT transcription complex subunit 1-like isoform X1 [Glycine max]
CL3622.Contig3_peanut	3455	0	0	8.45	11.3	8.22695	Up	K02358|1|0.0|753|aip:107645360|elongation factor Tu	GO:0044464	GO:0016772//transferase activity, transferring phosphorus-containing groups;GO:0017111//nucleoside-triphosphatase activity;GO:0008135//translation factor activity, RNA binding;GO:0032561//guanyl ribonucleotide binding	GO:0006412//translation;GO:0009207	gi|920695679|gb|KOM38904.1|/0/hypothetical protein LR48_Vigan03g228600 [Vigna angularis]
CL13.Contig12_peanut	5333	0	0	6	3.7	7.82958	Up	K10590|1|0.0|3061|aip:107625224|E3 ubiquitin-protein ligase TRIP12 [EC:2.3.2.26]	-	-	-	gi|356545963|ref|XP_003541402.1|/0/PREDICTED: E3 ubiquitin-protein ligase UPL4-like [Glycine max]
Unigene3269_peanut	3382	0	0	7.93	6.66	7.7589	Up	K12397|1|0.0|1836|aip:107609055|AP-3 complex subunit beta	GO:0044424	-	GO:0016192//vesicle-mediated transport;GO:0015031//protein transport	gi|571507783|ref|XP_003544215.2|/0/PREDICTED: AP3-complex subunit beta-A-like [Glycine max]
CL10843.Contig1_peanut	8038	0	0	2.35	3.34	7.6637	Up	-	-	-	-	gi|571464978|ref|XP_006583217.1|/0/PREDICTED: uncharacterized protein LOC100789935 [Glycine max]
CL3034.Contig2_peanut	2237	0.01	0	7.45	15.09	7.61034	Up	K17573|1|1e-24|116|sot:102584209|meiosis arrest female protein 1	-	-	-	gi|356502501|ref|XP_003520057.1|/0/PREDICTED: uncharacterized protein LOC100818186 [Glycine max]
CL7608.Contig1_peanut	2492	0	0	5.52	9.21	7.33207	Up	K19476|1|3e-110|400|pxb:103938859|vacuolar protein sorting-associated protein IST1	-	-	-	gi|922354529|ref|XP_013453079.1|/0/regulator of Vps4 activity in the MVB pathway protein [Medicago truncatula]
CL634.Contig42_peanut	2281	0	0	8.44	7.56	7.31862	Up	K07466|1|2e-22|108|aip:107620782|replication factor A1	-	-	-	-
CL925.Contig7_peanut	6746	0	0	4.01	4.98	7.22779	Up	K11380|1|3e-33|146|mpp:MICPUCDRAFT_21435|NuA3 HAT complex component NTO1;K11422|3|5e-32|142|cme:CYME_CMG025C|histone-lysine N-methyltransferase SETD1 [EC:2.1.1.43];K09188|5|4e-30|136|gsl:Gasu_28030|histone-lysine N-methyltransferase MLL3 [EC:2.1.1.43]	-	-	-	gi|571538550|ref|XP_003549306.2|/0/PREDICTED: uncharacterized protein LOC100816713 isoform X3 [Glycine max]
CL7747.Contig1_peanut	730	0	0	21.67	24.82	7.16647	Up	-	-	-	-	gi|955340749|ref|XP_014617533.1|/4.91053e-40/PREDICTED: calmodulin-binding protein 60 E-like isoform X2 [Glycine max]
CL963.Contig6_peanut	4040	0	0	2.41	5.61	7.16217	Up	K03128|1|0.0|1099|aip:107630409|transcription initiation factor TFIID subunit 2	-	-	-	gi|951007352|ref|XP_014508704.1|/0/PREDICTED: transcription initiation factor TFIID subunit 2 [Vigna radiata var. radiata]
CL4432.Contig2_peanut	2749	0	0	3.56	8.13	7.14557	Up	K12603|1|0.0|1125|aip:107605520|CCR4-NOT transcription complex subunit 6 [EC:3.1.13.4]	-	GO:0000175//3'-5'-exoribonuclease activity	-	gi|593799999|ref|XP_007163037.1|/0/hypothetical protein PHAVU_001G200700g [Phaseolus vulgaris]
CL9678.Contig3_peanut	3256	0	0	8.69	9.51	7.10152	Up	K04523|1|8e-12|74.3|sita:101770540|ubiquilin	-	-	-	gi|571539932|ref|XP_006601370.1|/0/PREDICTED: large proline-rich protein BAG6-like isoform X1 [Glycine max]
CL9875.Contig5_peanut	6898	0	0	1.04	3.08	6.98044	Up	K20184|1|0.0|1046|aip:107629288|vacuolar protein sorting-associated protein 41	-	-	-	-
CL4427.Contig16_peanut	2025	0	0	10.48	3.36	6.93265	Up	K04730|1|3e-24|114|sita:101753766|interleukin-1 receptor-associated kinase 1 [EC:2.7.11.1];K08242|3|3e-11|71.6|mus:103983353|24-methylenesterol C-methyltransferase [EC:2.1.1.143];K14006|4|3e-08|61.6|tcc:TCM_045610|protein transport protein SEC23;K03283|5|7e-07|57.0|sita:101786299|heat shock 70kDa protein 1/8	-	-	-	gi|502153583|ref|XP_004509394.1|/0/PREDICTED: protein MID1-COMPLEMENTING ACTIVITY 1-like [Cicer arietinum]
CL5828.Contig6_peanut	2522	0	0	5.93	4.65	6.87125	Up	K04733|1|6e-107|389|bna:106442648|interleukin-1 receptor-associated kinase 4 [EC:2.7.11.1];K04730|4|2e-103|377|pmum:103325383|interleukin-1 receptor-associated kinase 1 [EC:2.7.11.1]	-	-	-	-
CL4492.Contig2_peanut	2567	0	0	11.32	10.25	6.86432	Up	K03120|1|1e-108|395|aip:107610104|transcription initiation factor TFIID TATA-box-binding protein	-	-	-	gi|356532165|ref|XP_003534644.1|/0/PREDICTED: serine/threonine-protein kinase HT1-like isoform X1 [Glycine max]
CL381.Contig42_peanut	5229	0	0	1.72	3.26	6.8509	Up	K00921|1|0.0|2711|adu:107467782|1-phosphatidylinositol-3-phosphate 5-kinase [EC:2.7.1.150]	-	-	-	gi|571568258|ref|XP_006606199.1|/0/PREDICTED: putative 1-phosphatidylinositol-3-phosphate 5-kinase FAB1D isoform X2 [Glycine max]
CL3026.Contig4_peanut	1733	0	0	9.18	5.94	6.83494	Up	-	-	-	-	gi|356533259|ref|XP_003535183.1|/1.87211e-125/PREDICTED: ACT domain-containing protein ACR10-like [Glycine max]
CL10972.Contig2_peanut	3280	0	0	4.7	2.58	6.71593	Up	-	-	-	-	gi|593686536|ref|XP_007143939.1|/0/hypothetical protein PHAVU_007G115200g [Phaseolus vulgaris]
CL770.Contig7_peanut	2018	0	0	6.96	4.92	6.71271	Up	-	-	-	-	gi|356525786|ref|XP_003531504.1|/0/PREDICTED: uncharacterized protein LOC100807442 isoform X1 [Glycine max]
CL1868.Contig1_peanut	2435	0	0	9.59	7.89	6.67007	Up	K14306|1|5e-93|189|aip:107626636|nuclear pore complex protein Nup62	GO:0005635//nuclear envelope	GO:0005198//structural molecule activity;GO:0005488//binding	-	gi|950962282|ref|XP_014498060.1|/1.66831e-87/PREDICTED: nuclear pore complex protein NUP62 [Vigna radiata var. radiata]
CL4427.Contig17_peanut	1946	0	0	9.13	2.85	6.66886	Up	K04730|1|3e-24|114|sita:101753766|interleukin-1 receptor-associated kinase 1 [EC:2.7.11.1];K08242|3|3e-11|71.6|mus:103983353|24-methylenesterol C-methyltransferase [EC:2.1.1.143];K14006|4|3e-08|61.6|tcc:TCM_045610|protein transport protein SEC23;K03283|5|7e-07|57.0|sita:101786299|heat shock 70kDa protein 1/8	-	-	-	gi|502153583|ref|XP_004509394.1|/0/PREDICTED: protein MID1-COMPLEMENTING ACTIVITY 1-like [Cicer arietinum]
CL5147.Contig1_peanut	2159	0	0	4.57	6.01	6.6497	Up	K12735|1|0.0|1063|aip:107622824|peptidyl-prolyl cis-trans isomerase-like 4 [EC:5.2.1.8]	-	-	-	gi|922334288|ref|XP_013445134.1|/0/peptidyl-prolyl cis-trans isomerase-like protein [Medicago truncatula]
CL7460.Contig3_peanut	1756	0	0	4.6	8.3	6.63307	Up	K08286|1|9e-102|372|brp:103827621|protein-serine/threonine kinase [EC:2.7.11.-]	-	GO:0004674//protein serine/threonine kinase activity;GO:0032559//adenyl ribonucleotide binding	GO:0006464//cellular protein modification process	gi|502140300|ref|XP_004504155.1|/0/PREDICTED: protein kinase PINOID-like [Cicer arietinum]
Unigene1124_peanut	2444	0	0	9.2	10.05	6.62434	Up	K03544|1|1e-54|180|aip:107626075|ATP-dependent Clp protease ATP-binding subunit ClpX	-	-	-	gi|359811317|ref|NP_001241284.1|/5.69846e-69/uncharacterized protein LOC100801983 [Glycine max]
CL613.Contig5_peanut	2365	0	0	4.11	5.21	6.59978	Up	K02906|1|2e-138|494|adu:107469875|large subunit ribosomal protein L3	-	GO:0003824//catalytic activity	GO:0008152//metabolic process	gi|965604883|dbj|BAT92059.1|/7.96807e-177/hypothetical protein VIGAN_07071900 [Vigna angularis var. angularis]
CL3433.Contig3_peanut	2149	0	0	4.43	5.84	6.59948	Up	-	-	-	-	gi|356496683|ref|XP_003517195.1|/0/PREDICTED: transmembrane and coiled-coil domain-containing protein 4-like isoform X1 [Glycine max]
CL8211.Contig2_peanut	1174	0	0	9.73	9.29	6.59453	Up	K17398|1|1e-07|58.5|egr:104415567|DNA (cytosine-5)-methyltransferase 3A [EC:2.1.1.37]	-	-	-	gi|356505283|ref|XP_003521421.1|/4.3533e-73/PREDICTED: uncharacterized protein LOC100801494 [Glycine max]
CL859.Contig4_peanut	4309	0	0	3.09	1.98	6.59154	Up	K14832|1|0.0|778|adu:107464856|ribosome biogenesis protein MAK21	-	-	-	gi|734418434|gb|KHN39588.1|/0/CCAAT/enhancer-binding protein zeta [Glycine soja]
CL10914.Contig1_peanut	1872	0	0	9.64	1.85	6.55033	Up	K02083|1|0.0|815|adu:107483711|allantoate deiminase [EC:3.5.3.9]	-	GO:0070011//peptidase activity, acting on L-amino acid peptides;GO:0016813//hydrolase activity, acting on carbon-nitrogen (but not peptide) bonds, in linear amidines	GO:0019538//protein metabolic process	gi|965664499|dbj|BAT80208.1|/0/hypothetical protein VIGAN_02320300 [Vigna angularis var. angularis]
CL9231.Contig2_peanut	2464	0	0	2.82	5.78	6.54603	Up	K13447|1|4e-21|104|ccp:CHC_T00006445001|respiratory burst oxidase [EC:1.6.3.- 1.11.1.-]	-	-	-	gi|356562684|ref|XP_003549599.1|/0/PREDICTED: ferric reduction oxidase 8, mitochondrial-like [Glycine max]
CL10123.Contig3_peanut	2486	0	0	6.62	1.88	6.53284	Up	K06694|1|3e-10|68.6|nnu:104598021|26S proteasome non-ATPase regulatory subunit 10;K20032|3|1e-09|66.6|mtr:MTR_1g112830|palmitoyltransferase ZDHHC13/17 [EC:2.3.1.225]	-	-	-	-
CL5385.Contig4_peanut	2146	0	0	4.01	5.77	6.52879	Up	K12126|1|0.0|861|aip:107646015|phytochrome-interacting factor 3	-	-	-	gi|950951057|ref|XP_014495555.1|/4.31427e-33/PREDICTED: transcription factor PIF3-like [Vigna radiata var. radiata]
CL4127.Contig5_peanut	6129	0	0	2.28	1.12	6.5268	Up	K03514|1|4e-86|322|dosa:Os06t0669275-00|non-canonical poly(A) RNA polymerase PAPD5/7 [EC:2.7.7.19]	-	-	-	gi|955310745|ref|XP_014628959.1|/0/PREDICTED: uncharacterized protein LOC100809291 isoform X2 [Glycine max]
CL9880.Contig1_peanut	771	0	0	12.59	15.28	6.51687	Up	K09286|1|5e-48|191|pvu:PHAVU_001G023700g|EREBP-like factor	-	-	-	-
CL4986.Contig4_peanut	1817	0	0	9.68	11.27	6.4985	Up	-	-	-	GO:0008152//metabolic process	gi|502080049|ref|XP_004486445.1|/8.35679e-176/PREDICTED: patatin-like protein 7 [Cicer arietinum]
CL5491.Contig3_peanut	2176	0	0	11.23	9.29	6.48422	Up	-	-	-	-	gi|947092066|gb|KRH40731.1|/2.46945e-60/hypothetical protein GLYMA_09G274700 [Glycine max]
CL3649.Contig4_peanut	2366	0	0.06	8.17	5.09	6.43092	Up	K04733|1|2e-132|474|vra:106756454|interleukin-1 receptor-associated kinase 4 [EC:2.7.11.1]	-	-	-	gi|947038811|gb|KRG88699.1|/2.19522e-134/hypothetical protein GLYMA_U034300 [Glycine max]
CL594.Contig5_peanut	3371	0	0	5.82	4.32	6.42876	Up	K11723|1|0.0|1423|aip:107646245|bromodomain-containing protein 7/9	-	-	-	gi|950992961|ref|XP_014504801.1|/0/PREDICTED: uncharacterized protein LOC106764882 [Vigna radiata var. radiata]
CL4400.Contig4_peanut	2941	0	0	3.45	3.17	6.42503	Up	K03526|1|0.0|1430|aip:107612562|(E)-4-hydroxy-3-methylbut-2-enyl-diphosphate synthase [EC:1.17.7.1 1.17.7.3]	-	-	-	gi|356543460|ref|XP_003540178.1|/0/PREDICTED: 4-hydroxy-3-methylbut-2-en-1-yl diphosphate synthase (ferredoxin), chloroplastic [Glycine max]
CL3835.Contig9_peanut	2549	0	0	2.43	5.11	6.409	Up	K20100|1|7e-32|140|sind:105170420|YTH domain-containing protein 1;K10457|2|2e-14|82.8|sot:102595738|kelch-like protein 20;K10442|3|8e-14|80.5|sly:101268156|kelch-like protein 1/4/5;K10443|5|3e-11|72.0|thj:104816526|kelch-like protein 2/3	-	-	-	gi|734389756|gb|KHN26392.1|/1.70423e-148/B2 protein [Glycine soja]
CL7934.Contig2_peanut	1404	0	0	11.24	13.5	6.37892	Up	K11876|1|7e-155|548|adu:107476728|proteasome assembly chaperone 2	-	-	-	gi|356538845|ref|XP_003537911.1|/1.82368e-132/PREDICTED: proteasome assembly chaperone 2-like [Glycine max]
CL7142.Contig1_peanut	3797	0	0	2.34	4.87	6.3664	Up	K01099|1|0.0|493|ppp:PHYPADRAFT_146379|inositol polyphosphate 5-phosphatase INPP5B/F [EC:3.1.3.36];K20279|3|3e-50|116|apro:F751_2752|synaptojanin [EC:3.1.3.36]	-	-	-	gi|947042834|gb|KRG92558.1|/0/hypothetical protein GLYMA_20G218600 [Glycine max]
CL282.Contig19_peanut	4032	0.08	0	4.15	6.26	6.35796	Up	K04422|1|6e-105|384|rcu:8275839|mitogen-activated protein kinase kinase kinase 13 [EC:2.7.11.25];K14510|2|6e-43|177|dosa:Os02t0527600-01|serine/threonine-protein kinase CTR1 [EC:2.7.11.1]	-	-	-	gi|356528669|ref|XP_003532922.1|/0/PREDICTED: uncharacterized protein LOC100799639 [Glycine max]
CL3838.Contig3_peanut	1987	0	0	2.21	7.15	6.35741	Up	K02149|1|5e-139|496|adu:107484498|V-type H+-transporting ATPase subunit D	GO:0016469//proton-transporting two-sector ATPase complex	GO:0019829//cation-transporting ATPase activity	GO:0015988//energy coupled proton transmembrane transport, against electrochemical gradient	gi|590710312|ref|XP_007048793.1|/1.27765e-124/ATP synthase subunit d, putative isoform 1 [Theobroma cacao]
CL925.Contig1_peanut	7795	0	0	1.98	2.34	6.35413	Up	K11380|1|3e-33|146|mpp:MICPUCDRAFT_21435|NuA3 HAT complex component NTO1;K11422|3|6e-32|142|cme:CYME_CMG025C|histone-lysine N-methyltransferase SETD1 [EC:2.1.1.43];K09188|5|4e-30|136|gsl:Gasu_28030|histone-lysine N-methyltransferase MLL3 [EC:2.1.1.43]	-	-	-	gi|571538550|ref|XP_003549306.2|/0/PREDICTED: uncharacterized protein LOC100816713 isoform X3 [Glycine max]
CL7643.Contig1_peanut	1292	0	0	1.74	12.71	6.35225	Up	-	-	-	-	gi|502124355|ref|XP_004498491.1|/4.55237e-151/PREDICTED: uncharacterized protein LOC101511767 [Cicer arietinum]
Unigene1214_peanut	1463	0	0	8.75	4.07	6.35013	Up	K11346|1|1e-123|444|aip:107630873|inhibitor of growth protein 4	-	GO:0046914//transition metal ion binding	-	gi|388490518|gb|AFK33325.1|/1.87614e-111/unknown [Lotus japonicus]
CL9708.Contig1_peanut	1765	0	0	5.79	4.71	6.34344	Up	K10457|1|5e-10|67.4|sot:102595738|kelch-like protein 20;K10442|2|5e-10|67.4|sly:101268156|kelch-like protein 1/4/5;K10454|3|8e-10|66.6|sot:102596403|kelch-like protein 17 (actinfilin);K10443|4|3e-06|54.7|thj:104816526|kelch-like protein 2/3	-	-	-	gi|356504941|ref|XP_003521251.1|/0/PREDICTED: uncharacterized protein LOC100800954 isoform X1 [Glycine max]
CL3925.Contig1_peanut	2546	0	0	7.22	4.88	6.33083	Up	K04730|1|6e-120|432|mtr:MTR_5g017080|interleukin-1 receptor-associated kinase 1 [EC:2.7.11.1]	-	-	-	gi|571442171|ref|XP_006575654.1|/0/PREDICTED: probable receptor-like protein kinase At2g42960 isoform X1 [Glycine max]
CL3330.Contig1_peanut	2345	0	0	5.76	7.66	6.31719	Up	K08818|1|0.0|1128|adu:107489624|cell division cycle 2-like [EC:2.7.11.22]	-	-	-	gi|571453747|ref|XP_006579593.1|/0/PREDICTED: cyclin-dependent kinase G-2 [Glycine max]
CL13.Contig11_peanut	5412	0	0	2.09	1.16	6.28816	Up	K10590|1|0.0|2949|aip:107625224|E3 ubiquitin-protein ligase TRIP12 [EC:2.3.2.26]	-	-	-	gi|356545963|ref|XP_003541402.1|/0/PREDICTED: E3 ubiquitin-protein ligase UPL4-like [Glycine max]
CL12509.Contig3_peanut	2063	0	0	2.89	5.58	6.26838	Up	-	-	-	-	-
CL3991.Contig6_peanut	2327	0	0	7.52	6.98	6.25759	Up	K14497|1|0.0|1067|aip:107630503|protein phosphatase 2C [EC:3.1.3.16]	-	-	-	gi|593783165|ref|XP_007154623.1|/9.87742e-172/hypothetical protein PHAVU_003G134200g [Phaseolus vulgaris]
CL6072.Contig4_peanut	1960	0	0	4.61	4.27	6.25742	Up	K02836|1|0.0|824|aip:107645949|peptide chain release factor 2	-	-	-	-
CL3046.Contig2_peanut	1638	0	0	4.83	5.76	6.2479	Up	K10418|1|5e-106|385|sind:105157830|dynein light chain LC8-type	-	-	-	gi|571542677|ref|XP_006601972.1|/0/PREDICTED: rop guanine nucleotide exchange factor 5-like isoform X2 [Glycine max]
CL1785.Contig4_peanut	2395	0	0	6.16	1.01	6.23521	Up	K14809|1|0.0|531|aip:107622958|ATP-dependent RNA helicase DDX55/SPB4 [EC:3.6.4.13]	-	GO:0032559//adenyl ribonucleotide binding;GO:0042623//ATPase activity, coupled	-	gi|356568033|ref|XP_003552218.1|/0/PREDICTED: DEAD-box ATP-dependent RNA helicase 18-like [Glycine max]
CL656.Contig11_peanut	2273	0	0	6.57	7.46	6.23417	Up	-	GO:0043232	GO:0003916//DNA topoisomerase activity;GO:0032559//adenyl ribonucleotide binding	GO:0006259//DNA metabolic process	gi|357454399|ref|XP_003597480.1|/0/DNA topoisomerase VI, B subunit [Medicago truncatula]
CL7336.Contig1_peanut	1074	0	0	8.52	7.68	6.2334	Up	K17497|1|1e-141|503|adu:107485634|phosphomannomutase [EC:5.4.2.8]	GO:0044424	GO:0016868//intramolecular transferase activity, phosphotransferases	GO:0006013//mannose metabolic process	gi|351727304|ref|NP_001237668.1|/1.92018e-133/phosphomannomutase [Glycine max]
CL11102.Contig1_peanut	5085	0.23	0	12.14	7.63	6.22215	Up	K03243|1|0.0|1602|adu:107467802|translation initiation factor 5B	-	-	-	gi|951024568|ref|XP_014513446.1|/0/PREDICTED: eukaryotic translation initiation factor 5B [Vigna radiata var. radiata]
Unigene30797_peanut	11646	0	0	0	1.41	6.20406	Up	K19525|1|0.0|6504|adu:107462534|vacuolar protein sorting-associated protein 13A/C	-	-	-	gi|828324334|ref|XP_012573351.1|/0/PREDICTED: uncharacterized protein LOC101488675 [Cicer arietinum]
CL685.Contig2_peanut	1780	0	0	3.32	6	6.18845	Up	K02259|1|0.0|493|aip:107625895|cytochrome c oxidase assembly protein subunit 15	GO:0016020//membrane	-	GO:0065003;GO:0006783//heme biosynthetic process	gi|734383159|gb|KHN23815.1|/9.25715e-168/Cytochrome c oxidase assembly protein COX15 [Glycine soja]
CL4196.Contig2_peanut	3973	0	0	2.46	1.55	6.1445	Up	K14404|1|2e-09|66.6|mpp:MICPUCDRAFT_25397|cleavage and polyadenylation specificity factor subunit 4;K06236|5|5e-07|58.5|vcn:VOLCADRAFT_91027|collagen, type I, alpha	-	-	-	gi|828334075|ref|XP_012575086.1|/1.65296e-116/PREDICTED: uncharacterized protein LOC101495956 isoform X5 [Cicer arietinum]
CL740.Contig45_peanut	7289	0	0	3.07	2.16	6.14399	Up	K14486|1|0.0|1211|adu:107468308|auxin response factor	-	-	-	gi|356549269|ref|XP_003543018.1|/0/PREDICTED: auxin response factor 3-like [Glycine max]
CL10216.Contig2_peanut	3186	0	0	2.84	2.15	6.13712	Up	K12951|1|0.0|1824|aip:107629968|cation-transporting P-type ATPase D [EC:3.6.3.-]	-	-	-	-
CL3948.Contig3_peanut	4375	0	0	1.19	2.41	6.1307	Up	K11643|1|0.0|2543|aip:107622407|chromodomain-helicase-DNA-binding protein 4 [EC:3.6.4.12]	-	-	-	gi|955328141|ref|XP_014632791.1|/0/PREDICTED: CHD3-type chromatin-remodeling factor PICKLE-like isoform X2 [Glycine max]
CL6552.Contig4_peanut	704	0	0	2.27	20.61	6.10765	Up	K01537|1|2e-46|186|jcu:105638585|Ca2+-transporting ATPase [EC:3.6.3.8];K12486|2|2e-33|142|obr:102718844|stromal membrane-associated protein	-	-	-	gi|356569576|ref|XP_003552975.1|/5.70932e-75/PREDICTED: protein C2-DOMAIN ABA-RELATED 1 isoform X1 [Glycine max]
CL7974.Contig2_peanut	834	0	0	20.98	19.08	6.10404	Up	K10578|1|6e-77|288|aip:107638986|ubiquitin-conjugating enzyme E2 J1 [EC:2.3.2.23]	-	-	-	gi|734357906|gb|KHN14684.1|/8.18914e-48/Ubiquitin-conjugating enzyme E2 32 [Glycine soja]
CL3877.Contig1_peanut	961	0	0	17.48	16.13	6.07546	Up	K13429|1|6e-44|178|aip:107618905|chitin elicitor receptor kinase 1	-	-	-	gi|502090086|ref|XP_004489116.1|/1.30579e-66/PREDICTED: beta-mannosyltransferase 1 [Cicer arietinum]
CL3904.Contig2_peanut	2483	0	0	2.12	3.98	6.06659	Up	K04730|1|1e-160|568|jcu:105635745|interleukin-1 receptor-associated kinase 1 [EC:2.7.11.1];K04733|3|6e-126|452|sind:105176756|interleukin-1 receptor-associated kinase 4 [EC:2.7.11.1]	-	-	-	gi|955361035|ref|XP_014621776.1|/0/PREDICTED: uncharacterized protein LOC106794307 [Glycine max]
CL6696.Contig2_peanut	3863	0	0	3.2	0.7	6.05782	Up	K14521|1|0.0|1556|adu:107480362|N-acetyltransferase 10 [EC:2.3.1.-]	-	-	-	gi|734416356|gb|KHN38235.1|/0/UPF0202 protein [Glycine soja]
CL882.Contig34_peanut	3653	0	0	3.94	4.06	6.05257	Up	K09523|1|3e-09|65.9|egr:104426550|DnaJ homolog subfamily C member 3;K03686|2|4e-09|65.5|rcu:8281720|molecular chaperone DnaJ	-	-	-	gi|951052954|ref|XP_014520850.1|/0/PREDICTED: uncharacterized protein LOC106777675 [Vigna radiata var. radiata]
Unigene30432_peanut	3189	0	0	4.78	4.56	6.024	Up	K17604|1|1e-98|265|adu:107473504|zinc finger SWIM domain-containing protein 3	-	-	-	gi|147765294|emb|CAN77889.1|/4.32684e-115/hypothetical protein VITISV_003778 [Vitis vinifera]
CL7846.Contig2_peanut	2716	0	0	5.43	4.85	6.01918	Up	K17604|1|5e-107|390|mdm:103415512|zinc finger SWIM domain-containing protein 3	-	-	-	gi|734397366|gb|KHN30121.1|/0/Protein FAR1-RELATED SEQUENCE 4 [Glycine soja]
CL2015.Contig6_peanut	2228	0	0	1.05	5.49	6.01461	Up	K06670|1|0.0|815|adu:107486101|cohesin complex subunit SCC1	-	-	-	gi|955384103|ref|XP_014626325.1|/5.04654e-117/PREDICTED: sister chromatid cohesion 1 protein 4-like isoform X2 [Glycine max]
CL1308.Contig11_peanut	2040	0	0	0.45	6.63	6.00256	Up	K13217|1|0.0|890|aip:107647839|pre-mRNA-processing factor 39	-	-	-	gi|571445972|ref|XP_006576960.1|/0/PREDICTED: pre-mRNA-processing factor 39-like isoform X3 [Glycine max]
CL634.Contig38_peanut	2512	0	0	1.98	3.69	5.98174	Up	K07466|1|2e-22|108|aip:107620782|replication factor A1	-	-	-	-
CL2584.Contig27_peanut	866	0	0	7.04	9.61	5.95749	Up	-	-	-	-	gi|593700811|ref|XP_007150829.1|/5.68727e-23/hypothetical protein PHAVU_005G184200g [Phaseolus vulgaris]
CL2127.Contig2_peanut	1632	0	0	3.61	5.01	5.95168	Up	K17964|1|5e-51|203|smo:SELMODRAFT_95253|leucine-rich PPR motif-containing protein, mitochondrial	-	-	-	gi|593328078|ref|XP_007137466.1|/0/hypothetical protein PHAVU_009G129200g [Phaseolus vulgaris]
CL1095.Contig1_peanut	1780	0	0	2.48	5.29	5.93244	Up	-	-	-	-	gi|502094312|ref|XP_004490188.1|/2.73087e-30/PREDICTED: ureide permease 2-like isoform X2 [Cicer arietinum]
Unigene3297_peanut	2788	0	0	2.01	2.91	5.92728	Up	K04730|1|1e-138|372|jcu:105635745|interleukin-1 receptor-associated kinase 1 [EC:2.7.11.1]	-	GO:0004672//protein kinase activity;GO:0000166//nucleotide binding	GO:0009987//cellular process	gi|955372318|ref|XP_014623590.1|/0/PREDICTED: receptor-like serine/threonine-protein kinase SD1-8 [Glycine max]
Unigene1784_peanut	2846	0	0	1.13	3.65	5.92234	Up	K00121|1|0.0|639|aip:107628796|S-(hydroxymethyl)glutathione dehydrogenase / alcohol dehydrogenase [EC:1.1.1.284 1.1.1.1]	-	GO:0003824//catalytic activity;GO:0046914//transition metal ion binding	GO:0008152//metabolic process	gi|734432871|gb|KHN46477.1|/2.79056e-147/Alcohol dehydrogenase-like 2 [Glycine soja]
[truncated: 631 more rows]

## Sheet: GS vs GD down
GeneID	geneLength	GD1_FPKM	GD2_FPKM	GS1_FPKM	GS2_FPKM	log2-Ratio(GS/GD)	Up-Down-Regulation(GZZG/GZQG)	KEGG Orthology	GO Component	GO Function	GO Process	Blast nr
[truncated: 749 more rows]
