# Supplementary material for: Transcriptome and Differential Expression Profiling Analysis of the Mechanism of Ca2+ Regulation in Peanut (Arachis hypogaea) Pod Development
Source: Front Plant Sci. 2017 Sep 28;8:1609. doi: 10.3389/fpls.2017.01609 (PMC5625282; doi:10.3389/fpls.2017.01609)
Supplement: Table S5 — Differentially expressed genes between PD and PS. [file Table5.XLSX]

## Sheet: PS vs PD all
GeneID	geneLength	PD1_FPKM	PD2_FPKM	PS1_FPKM	PS2_FPKM	log2-Ratio(JGZG/JGQG)	Up-Down-Regulation(JGZG/JGQG)	KEGG Orthology	GO Component	GO Function	GO Process	Blast nr
CL1002.Contig1_peanut	2542	2.23	1.95	0	0.89	-2.11831	Down	K09284|1|4e-122|428|aip:107629164|AP2-like factor, euAP2 lineage	-	-	-	gi|571492484|ref|XP_006592243.1|/2.99443e-87/PREDICTED: ethylene-responsive transcription factor RAP2-7-like isoform X2 [Glycine max]
CL1002.Contig6_peanut	516	19.95	39.49	5.24	3	-2.7211	Down	K09284|1|6e-49|193|aip:107629164|AP2-like factor, euAP2 lineage	-	-	-	gi|571492486|ref|XP_006592244.1|/9.907e-33/PREDICTED: ethylene-responsive transcription factor RAP2-7-like isoform X3 [Glycine max]
CL10044.Contig2_peanut	693	8.93	7.83	1.32	5.13	-1.31079	Down	K08064|1|4e-48|191|adu:107471350|nuclear transcription factor Y, alpha;K00938|3|2e-27|123|aip:107605921|phosphomevalonate kinase [EC:2.7.4.2]	-	-	-	-
CL10104.Contig2_peanut	1052	6.67	7.57	0.01	0	-5.87998	Down	K18342|1|6e-35|149|cvr:CHLNCDRAFT_142358|OTU domain-containing protein 6 [EC:3.4.19.12]	-	-	-	-
CL10106.Contig1_peanut	1566	0.2	0	17.37	13.45	6.47324	Up	K10604|1|6e-117|422|vra:106775674|E3 ubiquitin-protein ligase MGRN1 [EC:2.3.2.27]	-	-	-	-
CL10106.Contig2_peanut	1579	20.43	22.06	5.97	6.94	-2.57916	Down	K10604|1|6e-117|422|vra:106775674|E3 ubiquitin-protein ligase MGRN1 [EC:2.3.2.27]	-	-	-	-
CL10107.Contig2_peanut	3884	7.84	10.81	5.13	2.82	-1.16743	Down	K15075|1|0.0|2008|aip:107612610|DNA repair/transcription protein MET18/MMS19	-	-	-	-
CL10160.Contig2_peanut	1617	4.24	1.65	6	9.2	1.36981	Up	-	-	-	-	-
CL10193.Contig1_peanut	3637	0	0	3.66	3.93	5.93687	Up	K03168|1|1e-162|575|olu:OSTLU_41359|DNA topoisomerase I [EC:5.99.1.2]	-	-	-	-
CL10196.Contig1_peanut	1870	0	0	5.45	4.97	5.5123	Up	K07583|1|0.0|902|aip:107639374|tRNA pseudouridine synthase 10 [EC:5.4.99.-]	-	-	-	-
CL10216.Contig2_peanut	3186	0	3.56	0	0	-5.571	Down	K12951|1|0.0|1824|aip:107629968|cation-transporting P-type ATPase D [EC:3.6.3.-]	-	-	-	-
CL1022.Contig2_peanut	1718	1.65	0.87	6.19	4.77	2.09662	Up	K13412|1|0.0|831|adu:107474395|calcium-dependent protein kinase [EC:2.7.11.1]	-	GO:0046872//metal ion binding;GO:0004672//protein kinase activity;GO:0032559//adenyl ribonucleotide binding	GO:0006464//cellular protein modification process	gi|734325889|gb|KHN05362.1|/0/Calcium-dependent protein kinase 1 [Glycine soja]
CL10238.Contig1_peanut	912	10.07	15.39	5.17	5.74	-1.15615	Down	-	-	-	-	gi|593422702|ref|XP_007140501.1|/1.47956e-32/hypothetical protein PHAVU_008G118000g [Phaseolus vulgaris]
CL10257.Contig2_peanut	2605	5.16	16.44	25.51	28.67	1.37768	Up	K01872|1|0.0|1496|aip:107628722|alanyl-tRNA synthetase [EC:6.1.1.7]	-	-	-	gi|950943148|ref|XP_014493751.1|/0/PREDICTED: alanine--tRNA ligase [Vigna radiata var. radiata]
CL10275.Contig2_peanut	1824	1.3	1.6	7.47	4	2.82145	Up	K07748|1|1e-40|169|mus:103968507|sterol-4alpha-carboxylate 3-dehydrogenase (decarboxylating) [EC:1.1.1.170]	-	GO:0033764//steroid dehydrogenase activity, acting on the CH-OH group of donors, NAD or NADP as acceptor	GO:0008202//steroid metabolic process	gi|593795110|ref|XP_007160593.1|/0/hypothetical protein PHAVU_001G000700g [Phaseolus vulgaris]
CL1028.Contig2_peanut	3955	0	0	1.24	1.59	5.62091	Up	K14303|1|0.0|1315|adu:107461432|nuclear pore complex protein Nup160	-	-	-	gi|571498200|ref|XP_006594153.1|/0/PREDICTED: nuclear pore complex protein NUP160-like isoform X2 [Glycine max]
CL1028.Contig41_peanut	4123	0	0	0.85	1.68	5.51551	Up	K14303|1|0.0|1623|adu:107461432|nuclear pore complex protein Nup160	-	-	-	gi|571498200|ref|XP_006594153.1|/0/PREDICTED: nuclear pore complex protein NUP160-like isoform X2 [Glycine max]
CL10298.Contig1_peanut	1295	4.19	2.56	0.63	0	-3.02561	Down	-	-	-	-	gi|571506908|ref|XP_006595769.1|/1.40434e-75/PREDICTED: probable magnesium transporter NIPA3 isoform X2 [Glycine max]
CL10370.Contig2_peanut	268	0.59	1.15	1.35	202.31	6.22521	Up	K00522|1|6e-40|162|aip:107637989|ferritin heavy chain [EC:1.16.3.2]	GO:0009536//plastid	GO:0016724;GO:0005506//iron ion binding	GO:0008152//metabolic process;GO:0000041//transition metal ion transport;GO:0006875//cellular metal ion homeostasis	gi|417006|sp|P19975.2|FRI1_PEA/2.26652e-31/RecName: Full=Ferritin-1, chloroplastic; Flags: Precursor [Pisum sativum]
CL1038.Contig7_peanut	256	26.28	15.67	6.55	5.97	-2.43903	Down	-	-	-	-	gi|950957954|ref|XP_014497162.1|/9.70313e-06/PREDICTED: RING-H2 finger protein ATL5-like [Vigna radiata var. radiata]
CL10387.Contig1_peanut	1868	26.56	70.05	3.42	0.02	-4.67506	Down	K07428|1|0.0|1037|adu:107457921|cytochrome P450, family 4, subfamily X [EC:1.14.14.1]	-	GO:0016491//oxidoreductase activity;GO:0005506//iron ion binding	GO:0008152//metabolic process	gi|356526435|ref|XP_003531823.1|/0/PREDICTED: cytochrome P450 72A15 [Glycine max]
CL10387.Contig3_peanut	1913	19.28	45.92	3.79	0.01	-3.96866	Down	K07428|1|0.0|698|adu:107457921|cytochrome P450, family 4, subfamily X [EC:1.14.14.1]	-	GO:0016491//oxidoreductase activity;GO:0005506//iron ion binding	GO:0008152//metabolic process	gi|85001701|gb|ABC68404.1|/1.56694e-172/cytochrome P450 monooxygenase CYP72A67 [Glycine max]
CL10432.Contig1_peanut	2690	5.42	8.14	14.32	12.55	1.03204	Up	K13457|1|2e-94|348|aip:107637447|disease resistance protein RPM1	-	-	-	gi|947038196|gb|KRG88521.1|/1.77256e-119/hypothetical protein GLYMA_U008900 [Glycine max]
CL10437.Contig1_peanut	990	4.86	6.3	1.45	2.62	-1.98194	Down	K02970|1|1e-55|218|aip:107626332|small subunit ribosomal protein S21	GO:0030529//intracellular ribonucleoprotein complex	GO:0005198//structural molecule activity	GO:0010467//gene expression	gi|388518987|gb|AFK47555.1|/4.90059e-40/unknown [Lotus japonicus]
CL10438.Contig1_peanut	2016	6.33	0	0	0	-5.78457	Down	K14486|1|0.0|1248|adu:107491935|auxin response factor	-	-	-	gi|951072230|ref|XP_014491597.1|/0/PREDICTED: auxin response factor 18-like [Vigna radiata var. radiata]
CL1045.Contig4_peanut	3788	2.65	2.39	0	0.16	-4.51196	Down	-	-	-	-	gi|356508691|ref|XP_003523088.1|/3.03771e-141/PREDICTED: uncharacterized protein LOC100796720 isoform X1 [Glycine max]
CL10483.Contig2_peanut	1242	1.68	0	5.05	5.56	2.53863	Up	K10436|1|2e-148|526|adu:107463588|microtubule-associated protein, RP/EB family	-	-	-	gi|502126762|ref|XP_004499427.1|/1.06652e-117/PREDICTED: microtubule-associated protein RP/EB family member 1B-like [Cicer arietinum]
CL10496.Contig2_peanut	1939	0	0	5.16	5.66	5.48694	Up	K02685|1|2e-104|381|aly:ARALYDRAFT_315746|DNA primase large subunit [EC:2.7.7.-];K13098|3|4e-09|64.3|vcn:VOLCADRAFT_105865|RNA-binding protein FUS	-	-	-	gi|645230960|ref|XP_008222174.1|/8.19582e-161/PREDICTED: ranBP2-type zinc finger protein At1g67325 isoform X5 [Prunus mume]
CL10584.Contig1_peanut	1444	0	0	3.22	5.69	5.78981	Up	-	-	-	-	gi|356504509|ref|XP_003521038.1|/9.31836e-164/PREDICTED: protein TRIGALACTOSYLDIACYLGLYCEROL 4, chloroplastic-like [Glycine max]
CL10588.Contig2_peanut	904	42.11	41.36	97.46	107.91	1.33668	Up	K12173|1|4e-24|112|gmx:100794341|BRCA1-A complex subunit BRE;K14297|2|5e-08|59.3|zma:103640102|nuclear pore complex protein Nup98-Nup96	-	-	-	gi|502139394|ref|XP_004503751.1|/2.14006e-100/PREDICTED: protein P21-like isoform X2 [Cicer arietinum]
CL10595.Contig2_peanut	1752	7.25	9.7	18.63	17.65	1.13913	Up	K00434|1|0.0|718|adu:107460700|L-ascorbate peroxidase [EC:1.11.1.11]	-	-	-	gi|571452182|ref|XP_003523435.2|/0/PREDICTED: probable L-ascorbate peroxidase 6, chloroplastic isoform X1 [Glycine max]
CL1060.Contig17_peanut	6439	0	0	2.43	2.91	6.326	Up	K13418|1|9e-175|616|obr:102717614|somatic embryogenesis receptor kinase 1 [EC:2.7.10.1 2.7.11.1]	-	-	-	gi|734329917|gb|KHN06572.1|/0/Putative LRR receptor-like serine/threonine-protein kinase [Glycine soja]
CL1060.Contig8_peanut	6100	1.43	1	0	0.05	-4.72737	Down	K13418|1|8e-175|616|obr:102717614|somatic embryogenesis receptor kinase 1 [EC:2.7.10.1 2.7.11.1]	-	-	-	gi|734329917|gb|KHN06572.1|/0/Putative LRR receptor-like serine/threonine-protein kinase [Glycine soja]
CL10639.Contig1_peanut	1687	3.31	3.09	7.2	5.39	1.00701	Up	K10878|1|0.0|763|aip:107613301|meiotic recombination protein SPO11	GO:0043232	GO:0003916//DNA topoisomerase activity;GO:0032559//adenyl ribonucleotide binding	GO:0006259//DNA metabolic process	gi|920680093|gb|KOM26971.1|/0/hypothetical protein LR48_Vigan347s002500 [Vigna angularis]
CL10643.Contig2_peanut	1717	12.04	6.4	20.93	16.93	1.06996	Up	K00819|1|0.0|957|aip:107632049|ornithine--oxo-acid transaminase [EC:2.6.1.13]	-	GO:0048037//cofactor binding;GO:0008483//transaminase activity	-	gi|947110344|gb|KRH58670.1|/0/hypothetical protein GLYMA_05G141900 [Glycine max]
CL10650.Contig1_peanut	1747	4.51	8.66	1.19	1.09	-2.41232	Down	K03093|1|0.0|934|adu:107460627|RNA polymerase sigma factor	-	-	GO:0006351//transcription, DNA-templated	gi|571452056|ref|XP_006578934.1|/0/PREDICTED: RNA polymerase sigma factor sigE, chloroplastic/mitochondrial-like [Glycine max]
CL10651.Contig1_peanut	1408	3.86	0	7.49	6.4	1.81927	Up	-	-	-	-	-
CL10651.Contig3_peanut	3580	6.54	5.14	11.88	10.99	1.00575	Up	-	-	-	-	gi|571557394|ref|XP_006604402.1|/0/PREDICTED: uncharacterized protein C18orf8 isoform X2 [Glycine max]
CL10664.Contig1_peanut	1238	4.99	5.55	0	0	-5.77027	Down	-	-	-	-	gi|571467942|ref|XP_003529641.2|/1.54237e-124/PREDICTED: uncharacterized protein LOC100777136 [Glycine max]
CL10664.Contig2_peanut	1207	2.18	2.32	4	5.73	2.07276	Up	-	-	-	-	gi|571467942|ref|XP_003529641.2|/1.48689e-124/PREDICTED: uncharacterized protein LOC100777136 [Glycine max]
CL10700.Contig2_peanut	626	73.77	150.14	6.25	29.12	-2.61898	Down	K03860|1|9e-14|77.4|nnu:104608881|phosphatidylinositol glycan, class Q	-	-	-	gi|734351232|gb|KHN12642.1|/8.20364e-37/Snakin-2 [Glycine soja]
CL1074.Contig5_peanut	1658	1.89	1.07	5.68	11.46	3.08905	Up	K20028|1|2e-143|509|adu:107491910|palmitoyltransferase ZDHHC2/15/20 [EC:2.3.1.225]	-	-	-	gi|574139384|emb|CCW28739.1|/2.10996e-146/putative zinc finger containing protein [Arachis duranensis]
CL1074.Contig6_peanut	1562	6.39	9.58	0	0	-6.6973	Down	K20028|1|5e-148|525|aip:107646114|palmitoyltransferase ZDHHC2/15/20 [EC:2.3.1.225]	-	-	-	gi|574139384|emb|CCW28739.1|/5.06742e-150/putative zinc finger containing protein [Arachis duranensis]
CL1074.Contig8_peanut	1643	3.92	5.85	0	0	-6.07186	Down	K20028|1|2e-143|509|adu:107491910|palmitoyltransferase ZDHHC2/15/20 [EC:2.3.1.225]	-	-	-	gi|574139384|emb|CCW28739.1|/2.72055e-146/putative zinc finger containing protein [Arachis duranensis]
CL10748.Contig2_peanut	5647	0.37	0	1.1	1.75	2.81423	Up	K05750|1|0.0|1358|aip:107639271|NCK-associated protein 1	-	-	-	gi|593789466|ref|XP_007157772.1|/0/hypothetical protein PHAVU_002G097500g [Phaseolus vulgaris]
CL10748.Contig4_peanut	4608	0.6	0	1.86	4.61	3.31649	Up	K05750|1|0.0|2424|aip:107639271|NCK-associated protein 1	-	-	-	gi|356576259|ref|XP_003556250.1|/0/PREDICTED: protein NAP1 [Glycine max]
CL10844.Contig5_peanut	863	6.63	3.06	35.93	31.99	2.80822	Up	-	-	-	-	gi|734365301|gb|KHN17680.1|/3.61228e-70/hypothetical protein glysoja_005877 [Glycine soja]
CL1085.Contig16_peanut	2285	3.68	5.58	0.84	0.16	-3.01826	Down	-	-	-	-	gi|356524559|ref|XP_003530896.1|/0/PREDICTED: uncharacterized protein LOC100796983 [Glycine max]
CL10855.Contig2_peanut	692	6.77	13.82	2.47	2.14	-2.80943	Down	-	-	-	-	gi|734320237|gb|KHN03780.1|/6.0256e-82/hypothetical protein glysoja_011009 [Glycine soja]
CL10860.Contig1_peanut	1132	6.09	5.19	14.28	29.57	1.96751	Up	K01082|1|3e-18|94.0|bpg:Bathy09g01660|3'(2'), 5'-bisphosphate nucleotidase [EC:3.1.3.7];K01097|2|3e-11|70.5|atr:18432282|N-acylneuraminate-9-phosphatase [EC:3.1.3.29]	-	-	-	gi|356504730|ref|XP_003521148.1|/1.14131e-123/PREDICTED: haloacid dehalogenase-like hydrolase domain-containing protein 3 [Glycine max]
CL1087.Contig11_peanut	2226	2.04	1.27	0.13	0.52	-2.15118	Down	K12818|1|9e-51|202|adu:107463512|ATP-dependent RNA helicase DHX8/PRP22 [EC:3.6.4.13]	-	-	-	gi|965610658|dbj|BAT96797.1|/4.33055e-145/hypothetical protein VIGAN_09010000 [Vigna angularis var. angularis]
CL10909.Contig7_peanut	932	0	3.8	6.9	6.62	1.83116	Up	-	-	-	-	-
CL1091.Contig9_peanut	3242	4.33	3.83	1.8	0.76	-1.59054	Down	K04733|1|2e-130|468|nnu:104609035|interleukin-1 receptor-associated kinase 4 [EC:2.7.11.1]	-	GO:0004672//protein kinase activity	-	gi|357492929|ref|XP_003616753.1|/0/LRR receptor-like kinase [Medicago truncatula]
CL10916.Contig1_peanut	1972	2.04	2.12	5.41	3.57	1.13814	Up	K00620|1|1e-24|116|ota:Ot08g02650|glutamate N-acetyltransferase / amino-acid N-acetyltransferase [EC:2.3.1.35 2.3.1.1]	GO:0043231//intracellular membrane-bounded organelle	-	GO:0009411//response to UV	gi|922355836|ref|XP_003612453.2|/0/UPF0420 C16orf58-like protein [Medicago truncatula]
CL1092.Contig2_peanut	2209	0	1.54	9.02	4.94	3.17001	Up	K12347|1|6e-55|107|apro:F751_6097|natural resistance-associated macrophage protein	-	-	-	gi|502138936|ref|XP_004503584.1|/0/PREDICTED: putative membrane-bound O-acyltransferase C24H6.01c isoform X2 [Cicer arietinum]
CL1092.Contig5_peanut	2292	6.32	6.3	1.68	1.79	-2.74349	Down	K12347|1|2e-61|198|apro:F751_6097|natural resistance-associated macrophage protein	-	-	-	gi|502138936|ref|XP_004503584.1|/0/PREDICTED: putative membrane-bound O-acyltransferase C24H6.01c isoform X2 [Cicer arietinum]
CL10943.Contig2_peanut	1830	0	0	5.61	3.11	6.12262	Up	K01051|1|0.0|697|rcu:8259028|pectinesterase [EC:3.1.1.11]	GO:0030312//external encapsulating structure	GO:0030234//enzyme regulator activity	GO:0071555//cell wall organization	gi|734344509|gb|KHN10485.1|/0/Putative pectinesterase/pectinesterase inhibitor 12 [Glycine soja]
CL10950.Contig1_peanut	1432	4.46	2.72	0	0.83	-2.87274	Down	-	-	-	-	gi|734389601|gb|KHN26305.1|/1.2085e-147/hypothetical protein glysoja_046567 [Glycine soja]
CL10956.Contig3_peanut	2406	0.93	1.19	6.01	3.57	2.17319	Up	K01148|1|0.0|704|adu:107475925|poly(A)-specific ribonuclease [EC:3.1.13.4]	-	-	-	gi|734312042|gb|KHN00281.1|/4.34304e-138/Putative CRM domain-containing protein, chloroplastic [Glycine soja]
CL1096.Contig10_peanut	1264	0.3	0.54	4.3	2.33	2.7911	Up	-	-	-	-	gi|502142517|ref|XP_004504996.1|/1.74694e-72/PREDICTED: armadillo repeat-containing protein 7-like [Cicer arietinum]
CL10972.Contig2_peanut	3280	3	4.2	2.08	2.04	-1.76893	Down	-	-	-	-	gi|593686536|ref|XP_007143939.1|/0/hypothetical protein PHAVU_007G115200g [Phaseolus vulgaris]
CL10999.Contig1_peanut	1732	4.58	4.19	2.52	0.66	-1.36462	Down	K03255|1|5e-08|60.5|mdm:103413520|protein TIF31	-	-	-	gi|571496206|ref|XP_003543749.2|/2.5272e-166/PREDICTED: uncharacterized protein LOC100779077 [Glycine max]
CL1102.Contig4_peanut	1449	4.02	4.98	2.12	2.51	-1.76661	Down	-	-	GO:0046872//metal ion binding	-	gi|356498052|ref|XP_003517868.1|/4.19733e-172/PREDICTED: zinc finger MYND domain-containing protein 15-like [Glycine max]
CL1110.Contig1_peanut	1109	0	0	7.44	3.75	5.74776	Up	K11253|1|5e-28|126|pop:POPTR_0002s10030g|histone H3;K07953|2|1e-16|88.2|gra:105803619|GTP-binding protein SAR1 [EC:3.6.5.-]	-	-	-	gi|571488289|ref|XP_006590895.1|/2.18665e-95/PREDICTED: transcription factor HBI1-like isoform X1 [Glycine max]
CL11137.Contig1_peanut	1316	21.92	19.07	7.44	6.3	-1.52094	Down	-	-	-	-	gi|356548553|ref|XP_003542665.1|/1.76545e-57/PREDICTED: uncharacterized protein LOC100781021 [Glycine max]
CL11147.Contig2_peanut	857	0	0	3.72	7.98	5.40895	Up	-	-	-	-	gi|734432117|gb|KHN46180.1|/1.17791e-12/Zinc finger protein CONSTANS-LIKE 9 [Glycine soja]
CL11183.Contig1_peanut	2909	3.05	3.6	0.29	1.61	-1.73936	Down	K10841|1|0.0|1730|adu:107473731|DNA excision repair protein ERCC-6	-	GO:0017111//nucleoside-triphosphatase activity;GO:0003676//nucleic acid binding;GO:0032559//adenyl ribonucleotide binding	-	gi|571497814|ref|XP_006594029.1|/0/PREDICTED: protein CHROMATIN REMODELING 8 [Glycine max]
CL112.Contig17_peanut	2288	0.61	0.64	1.42	2.68	1.6662	Up	K02552|1|1e-176|243|gmx:100799025|menaquinone-specific isochorismate synthase [EC:5.4.4.2]	-	-	-	gi|955311244|ref|XP_006576607.2|/1.62487e-176/PREDICTED: isochorismate synthase, chloroplastic isoform X2 [Glycine max]
CL1122.Contig11_peanut	3377	0	0	5.38	5.43	6.34308	Up	K13429|1|7e-26|120|aip:107608707|chitin elicitor receptor kinase 1	-	GO:0019842//vitamin binding;GO:0016491//oxidoreductase activity;GO:0046914//transition metal ion binding	GO:0008152//metabolic process	gi|356525040|ref|XP_003531135.1|/6.31653e-69/PREDICTED: uncharacterized protein LOC100788718 isoform X1 [Glycine max]
CL1122.Contig21_peanut	2457	0	6.22	0	0	-5.98993	Down	K13429|1|5e-26|120|aip:107608707|chitin elicitor receptor kinase 1	-	-	-	gi|356525040|ref|XP_003531135.1|/6.56831e-65/PREDICTED: uncharacterized protein LOC100788718 isoform X1 [Glycine max]
CL11267.Contig1_peanut	1544	3.84	0	13.59	16.19	2.91978	Up	K07752|1|0.0|415|aip:107617945|carboxypeptidase D [EC:3.4.17.22]	-	GO:0046914//transition metal ion binding;GO:0008235//metalloexopeptidase activity	GO:0019538//protein metabolic process	gi|502118892|ref|XP_004496432.1|/0/PREDICTED: carboxypeptidase D isoform X1 [Cicer arietinum]
CL11267.Contig2_peanut	1521	14.28	19.65	6.62	1.87	-1.91477	Down	K07752|1|0.0|528|aip:107617945|carboxypeptidase D [EC:3.4.17.22]	-	GO:0046914//transition metal ion binding;GO:0008235//metalloexopeptidase activity	GO:0019538//protein metabolic process	gi|502118892|ref|XP_004496432.1|/0/PREDICTED: carboxypeptidase D isoform X1 [Cicer arietinum]
CL11277.Contig2_peanut	1781	1.99	5.44	8.24	9.11	1.26313	Up	K12823|1|0.0|943|aip:107613588|ATP-dependent RNA helicase DDX5/DBP2 [EC:3.6.4.13]	-	GO:0032559//adenyl ribonucleotide binding;GO:0042623//ATPase activity, coupled	-	gi|502081287|ref|XP_004486821.1|/0/PREDICTED: DEAD-box ATP-dependent RNA helicase 20 [Cicer arietinum]
CL11301.Contig2_peanut	2980	0	1.3	2.43	3.1	2.08485	Up	K08286|1|2e-146|521|csv:101209748|protein-serine/threonine kinase [EC:2.7.11.-]	-	-	-	gi|571462933|ref|XP_006582423.1|/0/PREDICTED: serine/threonine-protein kinase D6PKL1-like [Glycine max]
CL11315.Contig1_peanut	1445	2.23	1.16	5.91	3.59	1.48398	Up	-	-	-	-	gi|922393420|ref|XP_013465118.1|/3.34377e-47/proton pump interactor, putative [Medicago truncatula]
CL11360.Contig4_peanut	1177	3.26	3.98	0.14	1.8	-1.78452	Down	K05665|1|3e-131|469|vra:106773074|ATP-binding cassette, subfamily C (CFTR/MRP), member 1;K05666|2|4e-94|345|adu:107467800|ATP-binding cassette, subfamily C (CFTR/MRP), member 2	-	-	-	gi|502156198|ref|XP_004510355.1|/5.75777e-158/PREDICTED: ABC transporter C family member 8 [Cicer arietinum]
CL11372.Contig1_peanut	312	7.99	13.02	1.98	1.21	-2.88581	Down	-	-	-	-	-
CL11380.Contig2_peanut	2590	0	1.12	2.74	2.48	2.20771	Up	K15201|1|0.0|1483|aip:107628721|general transcription factor 3C polypeptide 3 (transcription factor C subunit 4)	-	-	-	gi|955352573|ref|XP_014619930.1|/0/PREDICTED: general transcription factor 3C polypeptide 3-like isoform X3 [Glycine max]
CL11405.Contig2_peanut	1908	0	0	7.85	6.86	6.05676	Up	K01669|1|0.0|479|cam:101490127|deoxyribodipyrimidine photo-lyase [EC:4.1.99.3]	-	GO:0003913//DNA photolyase activity	GO:0006259//DNA metabolic process	gi|502160136|ref|XP_004511645.1|/0/PREDICTED: deoxyribodipyrimidine photo-lyase [Cicer arietinum]
CL11445.Contig5_peanut	861	0	1.96	3.29	4.46	1.90135	Up	-	GO:0044464	-	GO:0016192//vesicle-mediated transport	gi|357437661|ref|XP_003589106.1|/1.73012e-06/syntaxin 6, amino-terminal protein [Medicago truncatula]
CL11464.Contig1_peanut	1028	5.63	1.36	22.06	13.71	2.35073	Up	-	-	-	-	-
CL11464.Contig2_peanut	930	10.87	9.09	0	0	-6.2605	Down	-	-	-	-	-
CL11475.Contig1_peanut	755	30.6	23.75	5.44	6.9	-2.91527	Down	-	-	-	-	gi|357511361|ref|XP_003625969.1|/1.28955e-38/calvin cycle protein CP12-1 [Medicago truncatula]
CL11487.Contig3_peanut	2109	3.61	3.65	1.78	0.42	-1.60875	Down	-	-	-	-	gi|734347223|gb|KHN11286.1|/4.38592e-38/Protein ROOT HAIR DEFECTIVE 3 like 1 [Glycine soja]
CL11505.Contig2_peanut	927	2.87	0.79	7.05	5.04	1.68566	Up	K17535|1|6e-17|89.0|gsl:Gasu_49420|serine/threonine-protein kinase TNNI3K [EC:2.7.11.1];K04427|4|5e-13|75.9|cam:101505952|mitogen-activated protein kinase kinase kinase 7 [EC:2.7.11.25]	-	GO:0004672//protein kinase activity;GO:0032559//adenyl ribonucleotide binding	GO:0006464//cellular protein modification process;GO:0007165//signal transduction	gi|734331114|gb|KHN06926.1|/1.36575e-81/Putative serine/threonine-protein kinase drkB [Glycine soja]
CL11529.Contig2_peanut	3687	3.47	0	0	0	-5.80006	Down	K15505|1|2e-42|176|bdi:100838307|DNA repair protein RAD5 [EC:3.6.4.-]	-	-	-	gi|571489337|ref|XP_006591195.1|/0/PREDICTED: F-box protein At3g54460 [Glycine max]
CL11533.Contig20_peanut	1719	3.56	5.37	0	0	-6.00759	Down	K10357|1|2e-20|76.3|aip:107643446|myosin V	GO:0015629//actin cytoskeleton	-	GO:0051640//organelle localization;GO:0040007//growth;GO:0048608//reproductive structure development;GO:0007275//multicellular organism development;GO:0030029//actin filament-based process;GO:0000904//cell morphogenesis involved in differentiation	gi|355002695|gb|AER51968.1|/3.03011e-19/myosin XIK [Arabidopsis thaliana]
CL11533.Contig7_peanut	1832	3.1	2.78	6.95	8.27	2.25985	Up	K08145|1|5e-26|60.8|aip:107638160|MFS transporter, SP family, solute carrier family 2 (facilitated glucose transporter), member 8	-	-	-	gi|947102453|gb|KRH50945.1|/4.65311e-26/hypothetical protein GLYMA_07G252800, partial [Glycine max]
CL11538.Contig1_peanut	3372	4.05	4.56	0	0	-5.89135	Down	K10798|1|0.0|1750|aip:107645257|poly [ADP-ribose] polymerase [EC:2.4.2.30]	GO:0043231//intracellular membrane-bounded organelle	GO:0016763//transferase activity, transferring pentosyl groups;GO:0046914//transition metal ion binding;GO:0003676//nucleic acid binding;GO:0000166//nucleotide binding	GO:0006464//cellular protein modification process	gi|922345889|ref|XP_013449859.1|/0/poly(ADP-ribose) polymerase domain protein [Medicago truncatula]
CL11541.Contig3_peanut	1494	2.55	5.24	8.27	12.14	1.41718	Up	K15172|1|0.0|777|aip:107605970|transcription elongation factor SPT5	-	-	-	gi|502136150|ref|XP_004502577.1|/0/PREDICTED: putative transcription elongation factor SPT5 homolog 1 [Cicer arietinum]
CL1157.Contig2_peanut	1474	0	0	12.5	14.9	7.43011	Up	K20285|1|6e-45|182|zma:100272364|Rab9 effector protein with kelch motifs	-	-	-	gi|922404448|ref|XP_013469288.1|/0/acyl-CoA-binding domain protein [Medicago truncatula]
CL11597.Contig1_peanut	2168	7.32	6.53	1.32	1.32	-2.30483	Down	K13681|1|0.0|1179|aip:107617191|xyloglucan fucosyltransferase [EC:2.4.1.-]	-	-	-	gi|734321524|gb|KHN04185.1|/0/Galactoside 2-alpha-L-fucosyltransferase [Glycine soja]
CL1162.Contig1_peanut	3581	0.85	1.1	2.21	3.15	1.47128	Up	K03452|1|3e-110|401|vvi:100250295|magnesium/proton exchanger;K06066|5|2e-106|389|aly:ARALYDRAFT_329616|CBF1 interacting corepressor	-	-	-	gi|955364897|ref|XP_014622691.1|/0/PREDICTED: pentatricopeptide repeat-containing protein At5g16860 isoform X3 [Glycine max]
CL1164.Contig1_peanut	2148	13.56	17.5	0	0	-7.27061	Down	K09527|1|4e-22|107|gra:105782939|DnaJ homolog subfamily C member 7	-	-	-	gi|356572777|ref|XP_003554542.1|/0/PREDICTED: uncharacterized protein LOC100808420 [Glycine max]
CL1165.Contig3_peanut	2532	0	0	1.69	2.6	5.56763	Up	K09291|1|4e-07|58.2|cam:101503894|nucleoprotein TPR	-	-	-	gi|571439364|ref|XP_006574839.1|/0/PREDICTED: lisH domain and HEAT repeat-containing protein KIAA1468 isoform X1 [Glycine max]
CL1167.Contig9_peanut	1980	5.66	2.55	7.81	10.58	1.1781	Up	K14611|1|2e-12|43.9|pmum:103324966|solute carrier family 23 (nucleobase transporter), member 1/2	-	-	-	gi|694420039|ref|XP_009337948.1|/9.72791e-16/PREDICTED: uncharacterized protein LOC103930352 [Pyrus x bretschneideri]
CL1168.Contig1_peanut	812	34.63	52.11	5.24	15.12	-2.04367	Down	K07300|1|1e-91|336|adu:107484900|Ca2+:H+ antiporter	GO:0016020//membrane	-	GO:0006810//transport	gi|502104114|ref|XP_004492443.1|/1.56058e-72/PREDICTED: vacuolar cation/proton exchanger 3 [Cicer arietinum]
CL11681.Contig1_peanut	1054	14.35	12.45	7.89	4.45	-1.05584	Down	K19891|1|1e-20|101|smo:SELMODRAFT_443280|glucan endo-1,3-beta-glucosidase 1/2/3 [EC:3.2.1.39]	-	-	-	gi|571442155|ref|XP_006575649.1|/3.36042e-66/PREDICTED: PLASMODESMATA CALLOSE-BINDING PROTEIN 5-like [Glycine max]
CL11691.Contig3_peanut	962	1.99	0	4.54	4.19	2.01794	Up	-	-	-	-	-
CL1170.Contig2_peanut	1212	0	0	7.04	5.45	5.24676	Up	K18045|1|4e-107|389|aip:107636548|tyrosine-protein phosphatase SIW14 [EC:3.1.3.48]	-	-	-	gi|357480413|ref|XP_003610492.1|/3.25035e-87/tyrosine specific protein phosphatase family protein [Medicago truncatula]
CL11739.Contig1_peanut	1623	32.57	48.27	20.49	13.14	-1.20641	Down	K19747|1|1e-55|218|csv:101214239|BAHD acyltransferase [EC:2.3.1.-]	-	-	-	gi|694431766|ref|XP_009343279.1|/3.29519e-128/PREDICTED: uncharacterized acetyltransferase At3g50280-like [Pyrus x bretschneideri]
CL11755.Contig5_peanut	512	0.33	7.65	12.76	14.72	1.78504	Up	-	-	-	-	-
CL11800.Contig3_peanut	2081	0.88	1.94	0.18	0	-3.24348	Down	-	-	-	-	-
CL11843.Contig1_peanut	3502	0.11	0	3.97	4	5.543	Up	K11671|1|4e-14|82.0|nnu:104594699|nuclear factor related to kappa-B-binding protein	-	-	-	gi|950933121|ref|XP_014511565.1|/0/PREDICTED: protein PFC0760c isoform X1 [Vigna radiata var. radiata]
CL11881.Contig2_peanut	261	0.61	0	0.69	159.76	6.60024	Up	K15718|1|4e-46|183|aip:107613293|linoleate 9S-lipoxygenase [EC:1.13.11.58]	GO:0044424	GO:0046914//transition metal ion binding;GO:0016702//oxidoreductase activity, acting on single donors with incorporation of molecular oxygen, incorporation of two atoms of oxygen	GO:0006633//fatty acid biosynthetic process	gi|947074378|gb|KRH23269.1|/1.47879e-38/hypothetical protein GLYMA_13G347800 [Glycine max]
CL11886.Contig2_peanut	1747	6.4	0	0	0	-5.59362	Down	-	-	-	-	gi|356551359|ref|XP_003544043.1|/6.12591e-152/PREDICTED: cell division cycle protein 123 homolog [Glycine max]
CL11888.Contig2_peanut	1553	10.07	10.58	0	0	-7.06103	Down	-	-	-	-	gi|571542292|ref|XP_003552029.2|/0/PREDICTED: lanC-like protein GCL1 [Glycine max]
CL1191.Contig2_peanut	887	71.19	65.65	23.85	40.83	-1.04557	Down	K13262|1|5e-91|335|cam:101505606|isoflavone-7-O-methyltransferase [EC:2.1.1.150]	-	GO:0005515//protein binding;GO:0008171//O-methyltransferase activity	GO:0006730//one-carbon metabolic process	gi|75146882|sp|Q84KK5.1|D7OMT_GLYEC/2.28791e-91/RecName: Full=Isoflavone 7-O-methyltransferase; AltName: Full=Daidzein 7-O-methyltransferase
CL11928.Contig2_peanut	4692	4.6	3.6	0	0	-6.54426	Down	K20478|1|4e-10|69.3|brp:103853427|golgin subfamily B member 1;K06674|3|8e-07|58.2|olu:OSTLU_19472|structural maintenance of chromosome 2;K06636|4|1e-06|57.4|rcu:8275976|structural maintenance of chromosome 1	-	-	-	gi|502126084|ref|XP_004499173.1|/0/PREDICTED: auxilin-like protein 1 isoform X1 [Cicer arietinum]
CL12041.Contig4_peanut	1645	2.19	0.43	6.52	9.42	2.55891	Up	K11593|1|8e-73|275|vra:106769669|eukaryotic translation initiation factor 2C	-	-	-	gi|965607643|dbj|BAT94134.1|/4.46092e-72/hypothetical protein VIGAN_08070700 [Vigna angularis var. angularis]
CL12041.Contig6_peanut	1627	11.67	10.02	2.13	3.69	-2.50313	Down	K11593|1|8e-73|275|vra:106769669|eukaryotic translation initiation factor 2C	-	-	-	gi|965607643|dbj|BAT94134.1|/4.3958e-72/hypothetical protein VIGAN_08070700 [Vigna angularis var. angularis]
CL12042.Contig2_peanut	2116	0.5	0	1.41	2.53	2.74523	Up	K12867|1|0.0|1127|adu:107463985|pre-mRNA-splicing factor SYF1	GO:0043231//intracellular membrane-bounded organelle	-	GO:0006396//RNA processing	gi|951044330|ref|XP_014518603.1|/0/PREDICTED: pre-mRNA-splicing factor SYF1 [Vigna radiata var. radiata]
CL12045.Contig1_peanut	6171	1.66	1.56	0.85	0.37	-1.31819	Down	K11886|1|0.0|2769|adu:107496657|proteasome component ECM29	-	-	-	gi|955363397|ref|XP_006595778.2|/0/PREDICTED: proteasome-associated protein ECM29 homolog [Glycine max]
CL12063.Contig2_peanut	2235	1.4	2.32	7.05	5.4	1.76972	Up	K17964|1|1e-47|192|smo:SELMODRAFT_96626|leucine-rich PPR motif-containing protein, mitochondrial	-	-	-	gi|357467093|ref|XP_003603831.1|/0/PPR containing plant-like protein [Medicago truncatula]
CL12087.Contig1_peanut	1065	13.26	12.04	6.98	1.85	-1.43628	Down	K14488|1|5e-75|282|aip:107645302|SAUR family protein	-	-	-	gi|947056472|gb|KRH05925.1|/1.0281e-54/hypothetical protein GLYMA_17G256700 [Glycine max]
CL1212.Contig2_peanut	1997	1.42	0.39	3.85	6.03	2.39326	Up	K17260|1|0.0|798|aip:107604996|actin-related protein 2	-	-	-	gi|356571581|ref|XP_003553955.1|/0/PREDICTED: actin-related protein 2 [Glycine max]
CL1212.Contig6_peanut	2004	1.93	1.01	3.52	4.87	2.061	Up	K17260|1|0.0|798|aip:107604996|actin-related protein 2	-	-	-	gi|356571581|ref|XP_003553955.1|/0/PREDICTED: actin-related protein 2 [Glycine max]
CL1212.Contig9_peanut	1980	3.04	5.61	0	0	-6.16604	Down	K17260|1|0.0|798|aip:107604996|actin-related protein 2	-	-	-	gi|356571581|ref|XP_003553955.1|/0/PREDICTED: actin-related protein 2 [Glycine max]
CL12151.Contig2_peanut	3305	0	0.96	4.52	1.97	2.74999	Up	K15198|1|0.0|1499|aip:107643183|transcription factor TFIIIB component B''	-	-	-	gi|734409030|gb|KHN35137.1|/0/Transcription factor TFIIIB component B'' [Glycine soja]
CL12179.Contig2_peanut	1339	4.72	5.14	0	3.03	-1.633	Down	-	-	-	-	gi|357494649|ref|XP_003617613.1|/3.45227e-125/auxin-responsive family protein [Medicago truncatula]
CL1218.Contig3_peanut	2981	0	0	2.15	3.9	5.64113	Up	K12599|1|3e-22|108|gra:105786089|antiviral helicase SKI2 [EC:3.6.4.-]	-	-	-	gi|734408496|gb|KHN34812.1|/0/Endoplasmic reticulum metallopeptidase 1 [Glycine soja]
CL12200.Contig10_peanut	2703	5.7	2.31	0	0.16	-5.02575	Down	K14569|1|0.0|1186|aip:107628964|ribosome biogenesis protein BMS1	-	-	-	gi|571488395|ref|XP_006590922.1|/0/PREDICTED: ribosome biogenesis protein BMS1 homolog isoform X2 [Glycine max]
CL12226.Contig2_peanut	939	0.15	2.36	0.35	159.03	5.87474	Up	K01369|1|1e-178|625|aip:107643026|legumain [EC:3.4.22.34]	-	GO:0004175//endopeptidase activity	GO:0019538//protein metabolic process	gi|571453325|ref|XP_006579475.1|/1.19528e-125/PREDICTED: seed maturation protein PM40 isoform X1 [Glycine max]
CL12231.Contig1_peanut	2138	3.06	2.97	0	0	-5.7724	Down	K14400|1|0.0|1176|adu:107493854|pre-mRNA cleavage complex 2 protein Pcf11	-	-	-	gi|922346362|ref|XP_013450095.1|/6.59848e-167/ENTH/VHS-like protein [Medicago truncatula]
CL12243.Contig1_peanut	482	12.98	10.47	2.77	4.59	-2.22245	Down	K16222|1|2e-11|68.6|ath:AT5G62430|Dof zinc finger protein DOF5.5	-	-	-	gi|908212402|tpg|DAA64944.1|/1.16162e-20/TPA_inf: dof protein [Cajanus cajan]
CL12288.Contig1_peanut	1280	0	0.02	5.78	8.38	6.16074	Up	K04365|1|8e-149|527|mdm:103419723|B-Raf proto-oncogene serine/threonine-protein kinase [EC:2.7.11.1];K17535|2|3e-64|246|dosa:Os07t0203925-00|serine/threonine-protein kinase TNNI3K [EC:2.7.11.1];K04424|4|2e-59|230|pda:103709593|sterile alpha motif and leucine zipper containing kinase AZK [EC:2.7.11.25]	-	-	-	gi|593602169|ref|XP_007142785.1|/0/hypothetical protein PHAVU_007G016500g [Phaseolus vulgaris]
CL12288.Contig2_peanut	1295	7.66	8.47	0	0	-6.44081	Down	K04365|1|7e-156|551|mdm:103419723|B-Raf proto-oncogene serine/threonine-protein kinase [EC:2.7.11.1];K17535|2|3e-64|246|dosa:Os07t0203925-00|serine/threonine-protein kinase TNNI3K [EC:2.7.11.1];K04424|4|2e-59|230|pda:103709593|sterile alpha motif and leucine zipper containing kinase AZK [EC:2.7.11.25]	-	-	-	gi|593602169|ref|XP_007142785.1|/0/hypothetical protein PHAVU_007G016500g [Phaseolus vulgaris]
CL123.Contig7_peanut	914	5.48	8.58	2.68	2.17	-1.43595	Down	K03354|1|1e-84|313|adu:107491501|anaphase-promoting complex subunit 7	-	-	-	gi|356509481|ref|XP_003523476.1|/2.00665e-37/PREDICTED: uncharacterized protein LOC100780985 isoform X1 [Glycine max]
CL12338.Contig11_peanut	1587	2.68	3.87	0.63	0	-3.03658	Down	K00605|1|4e-07|57.4|bpg:Bathy11g02960|aminomethyltransferase [EC:2.1.2.10]	GO:0044424	GO:0008168//methyltransferase activity	GO:0006544//glycine metabolic process	gi|356512604|ref|XP_003525008.1|/3.22757e-138/PREDICTED: putative transferase At1g60990, chloroplastic [Glycine max]
CL12370.Contig2_peanut	656	2.16	3.15	1.67	398.06	6.15104	Up	K15718|1|6e-125|446|adu:107461394|linoleate 9S-lipoxygenase [EC:1.13.11.58]	GO:0044424	GO:0046914//transition metal ion binding;GO:0016702//oxidoreductase activity, acting on single donors with incorporation of molecular oxygen, incorporation of two atoms of oxygen	GO:0006633//fatty acid biosynthetic process	gi|7024230|gb|AAF15296.2|AF204210_1/1.51521e-108/lipoxygenase [Phaseolus vulgaris]
CL12370.Contig3_peanut	431	8.37	14.53	25.72	21.22	1.06892	Up	K15718|1|2e-77|287|aip:107617585|linoleate 9S-lipoxygenase [EC:1.13.11.58]	GO:0044424	GO:0046914//transition metal ion binding;GO:0016702//oxidoreductase activity, acting on single donors with incorporation of molecular oxygen, incorporation of two atoms of oxygen	GO:0006633//fatty acid biosynthetic process	gi|357513769|ref|XP_003627173.1|/1.90385e-62/seed linoleate 9S-lipoxygenase [Medicago truncatula]
CL12375.Contig16_peanut	2522	3.87	0.44	15.16	10.44	2.5735	Up	K19600|1|5e-107|390|cic:CICLE_v10001261mg|tubby-related protein 1;K12581|5|6e-09|64.3|pmum:103328279|CCR4-NOT transcription complex subunit 7/8	-	GO:0003824//catalytic activity	-	gi|356576061|ref|XP_003556153.1|/0/PREDICTED: tubby-like F-box protein 8 [Glycine max]
CL12379.Contig2_peanut	2227	3.7	2.09	0	0.47	-3.3439	Down	K10598|1|0.0|900|adu:107487653|peptidyl-prolyl cis-trans isomerase-like 2 [EC:5.2.1.8]	-	GO:0016853//isomerase activity	-	gi|734411915|gb|KHN36301.1|/0/Peptidyl-prolyl cis-trans isomerase-like 2 [Glycine soja]
CL1240.Contig4_peanut	2813	0	0	2.3	2.05	5.7463	Up	K08333|1|0.0|1344|aip:107644446|phosphoinositide-3-kinase, regulatory subunit 4 [EC:2.7.11.1]	-	-	-	gi|947100504|gb|KRH48996.1|/0/hypothetical protein GLYMA_07G125200 [Glycine max]
CL12433.Contig21_peanut	2157	1.64	4.08	0	0.37	-3.57909	Down	K13436|1|1e-11|73.2|cam:105851362|pto-interacting protein 1 [EC:2.7.11.1]	-	-	-	gi|502139757|ref|XP_004503889.1|/5.63147e-174/PREDICTED: CBS domain-containing protein CBSCBSPB3-like isoform X1 [Cicer arietinum]
CL1244.Contig11_peanut	1619	1.29	3.33	9.91	11.1	2.20256	Up	K16302|1|0.0|686|adu:107458256|metal transporter CNNM	-	-	-	gi|356564538|ref|XP_003550510.1|/7.78793e-177/PREDICTED: DUF21 domain-containing protein At4g14240-like [Glycine max]
CL12461.Contig4_peanut	1452	0	12.63	0	0	-6.23341	Down	K00799|1|4e-128|459|aip:107630802|glutathione S-transferase [EC:2.5.1.18]	-	GO:0016740//transferase activity	-	gi|734382520|gb|KHN23652.1|/4.14158e-103/Glutathione S-transferase T1 [Glycine soja]
CL12461.Contig5_peanut	1058	10.51	8.66	3.36	1.13	-2.36593	Down	K11593|1|4e-87|322|adu:107469582|eukaryotic translation initiation factor 2C	-	-	-	gi|356513921|ref|XP_003525656.1|/1.24251e-60/PREDICTED: protein argonaute PNH1-like [Glycine max]
CL12465.Contig5_peanut	2175	11.97	7.94	0.25	4.4	-2.0662	Down	-	-	-	-	-
CL12465.Contig6_peanut	2193	0	0	8.43	5.49	6.36046	Up	-	-	-	-	-
CL12468.Contig1_peanut	3492	8.03	5.48	12.51	15.17	1.06469	Up	K11000|1|0.0|2134|aip:107632398|callose synthase [EC:2.4.1.-]	-	-	-	gi|947115406|gb|KRH63708.1|/0/hypothetical protein GLYMA_04G1923002, partial [Glycine max]
CL12468.Contig2_peanut	3508	9.47	14.99	3.44	4.59	-1.5557	Down	K11000|1|0.0|2134|aip:107632398|callose synthase [EC:2.4.1.-]	-	-	-	gi|947115406|gb|KRH63708.1|/0/hypothetical protein GLYMA_04G1923002, partial [Glycine max]
CL1247.Contig28_peanut	2171	3.66	3.29	0	0	-5.99778	Down	-	-	-	-	gi|571497718|ref|XP_006593999.1|/3.28081e-58/PREDICTED: protein CHUP1, chloroplastic-like isoform X2 [Glycine max]
CL12507.Contig2_peanut	728	0	1.56	6.78	3.54	2.55929	Up	K00028|1|4e-100|364|aip:107634962|malate dehydrogenase (decarboxylating) [EC:1.1.1.39]	-	-	-	gi|357507187|ref|XP_003623882.1|/1.19279e-86/NADP-dependent malic enzyme [Medicago truncatula]
CL12512.Contig2_peanut	1566	19.13	26.07	56.1	62.55	1.43405	Up	K01623|1|3e-57|224|pda:103722777|fructose-bisphosphate aldolase, class I [EC:4.1.2.13]	GO:0044464	-	-	gi|358248826|ref|NP_001240202.1|/1.25714e-177/uncharacterized protein LOC100811114 [Glycine max]
CL12542.Contig1_peanut	4329	1.17	1.12	0.45	0	-2.16017	Down	K14376|1|0.0|1063|aip:107606280|poly(A) polymerase [EC:2.7.7.19]	-	-	-	gi|947104425|gb|KRH52808.1|/0/hypothetical protein GLYMA_06G088500 [Glycine max]
CL12547.Contig1_peanut	2287	0	0	0	4.54	5.4767	Up	K14407|1|2e-60|234|apro:F751_3712|cleavage stimulation factor subunit 2	-	GO:0043169//cation binding;GO:0016791//phosphatase activity	-	gi|356526862|ref|XP_003532035.1|/0/PREDICTED: probable inactive purple acid phosphatase 1 isoform X1 [Glycine max]
CL12563.Contig2_peanut	1386	0.02	0	3.6	17.21	6.77889	Up	K11092|1|1e-150|534|aip:107639409|U2 small nuclear ribonucleoprotein A'	GO:0032991//macromolecular complex	GO:0005488//binding	-	gi|951070657|ref|XP_014490856.1|/3.99857e-124/PREDICTED: U2 small nuclear ribonucleoprotein A' [Vigna radiata var. radiata]
CL12590.Contig3_peanut	1988	0	0	2.43	5.5	5.54444	Up	K13172|1|1e-07|59.7|ppp:PHYPADRAFT_92690|serine/arginine repetitive matrix protein 2	-	-	-	gi|828338764|ref|XP_012567587.1|/1.09421e-83/PREDICTED: uncharacterized protein LOC101495222 [Cicer arietinum]
CL12598.Contig3_peanut	1305	1.92	4.39	7.32	6.47	1.16032	Up	K12893|1|2e-106|387|adu:107463522|splicing factor, arginine/serine-rich 4/5/6	-	-	-	gi|920678733|gb|KOM25730.1|/1.60807e-103/hypothetical protein LR48_Vigan181s000800 [Vigna angularis]
CL1260.Contig20_peanut	1679	10.48	1.24	0	0	-6.38806	Down	K15436|1|4e-32|140|adu:107493400|transportin-3	-	-	-	gi|828325814|ref|XP_012573588.1|/6.6911e-31/PREDICTED: transportin-3 [Cicer arietinum]
CL1260.Contig9_peanut	2281	0	0	1.23	2.94	5.37235	Up	K00286|1|8e-97|347|aip:107645548|pyrroline-5-carboxylate reductase [EC:1.5.1.2]	GO:0044424	GO:0016646//oxidoreductase activity, acting on the CH-NH group of donors, NAD or NADP as acceptor	GO:0006560//proline metabolic process	gi|502108205|ref|XP_004493414.1|/2.03673e-87/PREDICTED: pyrroline-5-carboxylate reductase [Cicer arietinum]
CL12628.Contig2_peanut	1872	1.6	4.14	5.73	7.01	1.18433	Up	-	-	-	GO:0012501//programmed cell death	gi|593703877|ref|XP_007152341.1|/7.21599e-122/hypothetical protein PHAVU_004G121800g [Phaseolus vulgaris]
CL12637.Contig3_peanut	1992	0	0	7.66	9.43	6.31339	Up	K04427|1|3e-06|55.1|vra:106765909|mitogen-activated protein kinase kinase kinase 7 [EC:2.7.11.25]	-	-	-	gi|734381184|gb|KHN23089.1|/2.60491e-180/LETM1 and EF-hand domain-containing protein anon-60Da, mitochondrial [Glycine soja]
CL12651.Contig3_peanut	3374	2.06	2.17	0	0	-5.92543	Down	K04733|1|1e-114|416|sot:102580959|interleukin-1 receptor-associated kinase 4 [EC:2.7.11.1];K04730|2|4e-110|400|jcu:105635745|interleukin-1 receptor-associated kinase 1 [EC:2.7.11.1]	-	-	-	gi|502165379|ref|XP_004513553.1|/0/PREDICTED: G-type lectin S-receptor-like serine/threonine-protein kinase At4g03230 isoform X1 [Cicer arietinum]
CL12651.Contig9_peanut	2272	0.14	0	0.63	1.67	3.31727	Up	K05349|1|4e-25|117|mdm:103410473|beta-glucosidase [EC:3.2.1.21];K03327|2|2e-21|105|cic:CICLE_v10018703mg|multidrug resistance protein, MATE family;K04730|3|9e-17|90.1|aip:107610663|interleukin-1 receptor-associated kinase 1 [EC:2.7.11.1];K04382|4|1e-14|82.8|mdm:103407548|serine/threonine-protein phosphatase 2A catalytic subunit [EC:3.1.3.16];K00276|5|5e-13|77.8|spen:107030442|primary-amine oxidas…	-	-	-	gi|828333462|ref|XP_012574946.1|/1.22341e-134/PREDICTED: G-type lectin S-receptor-like serine/threonine-protein kinase At4g03230 isoform X2 [Cicer arietinum]
CL12661.Contig3_peanut	1233	0.36	0	2.28	1.2	2.7571	Up	-	-	-	-	-
CL12661.Contig5_peanut	2113	1.66	2.55	0	0.98	-1.96781	Down	-	-	-	-	gi|356497226|ref|XP_003517463.1|/4.333e-86/PREDICTED: rRNA-processing protein fcf2-like [Glycine max]
CL12661.Contig8_peanut	2150	0.68	0	2.35	1.24	2.25146	Up	-	-	-	-	gi|356497226|ref|XP_003517463.1|/4.40798e-86/PREDICTED: rRNA-processing protein fcf2-like [Glycine max]
CL12665.Contig2_peanut	1912	0	1.63	2.94	4.54	2.17842	Up	K03129|1|0.0|785|aip:107622349|transcription initiation factor TFIID subunit 4	-	-	-	gi|734376681|gb|KHN21410.1|/6.67556e-123/Transcription initiation factor TFIID subunit 4 [Glycine soja]
CL12689.Contig6_peanut	4798	1.64	0.71	0	0	-5.61186	Down	K14808|1|1e-129|466|vra:106763632|ATP-dependent RNA helicase DDX54/DBP10 [EC:3.6.4.13];K17086|2|3e-100|368|fve:101300290|transmembrane 9 superfamily member 2/4;K17604|3|1e-55|220|vvi:100251030|zinc finger SWIM domain-containing protein 3	-	-	-	gi|950938921|ref|XP_014524136.1|/7.62129e-156/PREDICTED: uncharacterized protein LOC106780365 [Vigna radiata var. radiata]
CL12693.Contig1_peanut	2459	0.13	0	3.26	2.85	4.7757	Up	K01303|1|9e-20|100|pda:103711615|acylaminoacyl-peptidase [EC:3.4.19.1]	-	-	-	gi|571473951|ref|XP_003532124.2|/0/PREDICTED: dipeptidyl-peptidase 5-like [Glycine max]
CL12693.Contig2_peanut	2541	17.52	13.74	8.08	7.02	-1.00376	Down	K01303|1|1e-19|100|pda:103711615|acylaminoacyl-peptidase [EC:3.4.19.1]	-	-	-	gi|571473951|ref|XP_003532124.2|/0/PREDICTED: dipeptidyl-peptidase 5-like [Glycine max]
CL12693.Contig3_peanut	2464	1.01	2.57	3.58	4.76	1.24757	Up	K01303|1|1e-19|100|pda:103711615|acylaminoacyl-peptidase [EC:3.4.19.1]	-	-	-	gi|502128720|ref|XP_004500058.1|/0/PREDICTED: dipeptidyl-peptidase 5 isoform X2 [Cicer arietinum]
CL12693.Contig6_peanut	2301	0.06	0	2.37	2.88	5.04216	Up	K01303|1|9e-20|100|pda:103711615|acylaminoacyl-peptidase [EC:3.4.19.1]	-	-	-	gi|502128720|ref|XP_004500058.1|/0/PREDICTED: dipeptidyl-peptidase 5 isoform X2 [Cicer arietinum]
CL12715.Contig5_peanut	3679	4.16	1.78	6.64	9.65	1.46947	Up	K12741|1|0.0|645|adu:107496670|heterogeneous nuclear ribonucleoprotein A1/A3	-	-	-	gi|828296286|ref|XP_012568616.1|/5.02321e-144/PREDICTED: UBP1-associated protein 2B-like [Cicer arietinum]
CL12723.Contig1_peanut	2583	2.67	1.49	6.4	7.67	1.7682	Up	K19613|1|4e-54|214|mdm:103417606|leucine-rich repeat protein SHOC2;K13466|2|2e-50|202|sly:101263330|EIX receptor 1/2	-	-	-	gi|734325233|gb|KHN05246.1|/2.54358e-91/LRR receptor-like serine/threonine-protein kinase GSO1 [Glycine soja]
CL1276.Contig4_peanut	3409	1.8	1.59	0	0	-5.62549	Down	K14833|1|4e-12|75.5|csl:COCSUDRAFT_46926|nucleolar complex protein 2	-	-	-	gi|571477586|ref|XP_003533182.2|/0/PREDICTED: protein NLP6-like [Glycine max]
CL1286.Contig13_peanut	2260	7.59	6.57	1.91	3.28	-1.39857	Down	K01537|1|9e-25|116|aip:107630354|Ca2+-transporting ATPase [EC:3.6.3.8]	-	-	-	gi|645234534|ref|XP_008223854.1|/4.77119e-22/PREDICTED: calcium-transporting ATPase 10, plasma membrane-type [Prunus mume]
CL129.Contig2_peanut	1096	7.82	4.28	0.93	0.3	-3.04878	Down	K01376|1|3e-26|120|aip:107629353|UFM1-specific protease 2 [EC:3.4.22.-]	-	-	-	gi|645236579|ref|XP_008224805.1|/4.81258e-63/PREDICTED: tobamovirus multiplication protein 1 [Prunus mume]
CL1292.Contig1_peanut	1761	3.63	6.07	1.28	0.84	-2.06674	Down	K19025|1|1e-143|333|nnu:104604865|AP-5 complex subunit zeta-1	-	-	-	gi|720037630|ref|XP_010267733.1|/6.66948e-143/PREDICTED: AP-5 complex subunit zeta-1 [Nelumbo nucifera]
CL1292.Contig2_peanut	1673	2.15	0.46	4.64	5.55	1.93009	Up	K19025|1|0.0|319|aip:107630157|AP-5 complex subunit zeta-1	-	-	-	gi|593254080|ref|XP_007132928.1|/0/hypothetical protein PHAVU_011G136800g [Phaseolus vulgaris]
CL13.Contig13_peanut	5223	2.55	1.04	0	0	-5.85742	Down	K10590|1|0.0|3061|aip:107625224|E3 ubiquitin-protein ligase TRIP12 [EC:2.3.2.26]	-	-	-	gi|356545963|ref|XP_003541402.1|/0/PREDICTED: E3 ubiquitin-protein ligase UPL4-like [Glycine max]
CL1308.Contig25_peanut	3675	0.43	4.67	0	0	-6.29172	Down	K13217|1|9e-169|595|aip:107647839|pre-mRNA-processing factor 39	-	-	-	gi|571445972|ref|XP_006576960.1|/5.72868e-148/PREDICTED: pre-mRNA-processing factor 39-like isoform X3 [Glycine max]
CL1308.Contig31_peanut	3727	1.44	9.11	0.01	0	-7.07833	Down	K13217|1|9e-169|595|aip:107647839|pre-mRNA-processing factor 39	-	-	-	gi|571445972|ref|XP_006576960.1|/5.81877e-148/PREDICTED: pre-mRNA-processing factor 39-like isoform X3 [Glycine max]
CL1308.Contig33_peanut	3745	1.6	1.03	0.02	0	-4.92407	Down	K13217|1|9e-171|602|aip:107647839|pre-mRNA-processing factor 39	-	-	-	gi|571445972|ref|XP_006576960.1|/6.2508e-150/PREDICTED: pre-mRNA-processing factor 39-like isoform X3 [Glycine max]
CL1308.Contig35_peanut	3785	0	0.02	7.45	6.32	6.57677	Up	K13217|1|1e-170|602|aip:107647839|pre-mRNA-processing factor 39	-	-	-	gi|571445972|ref|XP_006576960.1|/6.3244e-150/PREDICTED: pre-mRNA-processing factor 39-like isoform X3 [Glycine max]
CL1308.Contig42_peanut	3767	0	0.18	4.07	2.64	4.20861	Up	K13217|1|9e-169|595|aip:107647839|pre-mRNA-processing factor 39	-	-	-	gi|571445972|ref|XP_006576960.1|/5.88766e-148/PREDICTED: pre-mRNA-processing factor 39-like isoform X3 [Glycine max]
CL1319.Contig1_peanut	2573	13.4	11.04	6.01	5.38	-1.93464	Down	K00889|1|0.0|1316|aip:107630903|1-phosphatidylinositol-4-phosphate 5-kinase [EC:2.7.1.68]	-	-	-	gi|571469285|ref|XP_006584672.1|/0/PREDICTED: phosphatidylinositol 4-phosphate 5-kinase 1-like [Glycine max]
CL1319.Contig2_peanut	2547	0	0	9.68	7.13	7.5361	Up	K00889|1|0.0|712|aip:107630903|1-phosphatidylinositol-4-phosphate 5-kinase [EC:2.7.1.68]	-	-	-	gi|571469285|ref|XP_006584672.1|/0/PREDICTED: phosphatidylinositol 4-phosphate 5-kinase 1-like [Glycine max]
CL1323.Contig16_peanut	780	3.01	5.5	12.74	9.38	1.40056	Up	-	-	-	-	-
CL1329.Contig22_peanut	2087	1.28	2.13	9	9.95	2.48463	Up	K11093|1|3e-137|490|aip:107626577|U1 small nuclear ribonucleoprotein 70kDa	-	-	-	gi|84468434|dbj|BAE71300.1|/4.5216e-120/putative U1 snRNP 70K protein [Trifolium pratense]
CL1339.Contig13_peanut	1319	0	0	1.73	9.48	5.97098	Up	K18466|1|1e-07|58.5|ath:AT5G53530|vacuolar protein sorting-associated protein 26	GO:0012505//endomembrane system	-	GO:0046907//intracellular transport	gi|947100154|gb|KRH48646.1|/1.72266e-153/hypothetical protein GLYMA_07G102800 [Glycine max]
CL1341.Contig5_peanut	2872	9.44	5.55	17.14	28.24	1.61983	Up	K04733|1|2e-127|457|rcu:8285173|interleukin-1 receptor-associated kinase 4 [EC:2.7.11.1];K04730|4|2e-89|332|jcu:105648826|interleukin-1 receptor-associated kinase 1 [EC:2.7.11.1];K00276|5|2e-85|318|sly:101254423|primary-amine oxidase [EC:1.4.3.21]	-	GO:0030246//carbohydrate binding;GO:0004672//protein kinase activity;GO:0032559//adenyl ribonucleotide binding	GO:0006464//cellular protein modification process;GO:0008037//cell recognition	gi|356517594|ref|XP_003527472.1|/0/PREDICTED: G-type lectin S-receptor-like serine/threonine-protein kinase At2g19130 [Glycine max]
CL1352.Contig20_peanut	1617	5.52	8.61	3.07	2.48	-1.27574	Down	K14611|1|7e-15|83.2|aip:107632183|solute carrier family 23 (nucleobase transporter), member 1/2	-	-	-	gi|571483454|ref|XP_006589244.1|/7.20747e-59/PREDICTED: uncharacterized protein LOC100813397 isoform X2 [Glycine max]
CL1359.Contig7_peanut	1964	4.62	0.87	8.47	7.85	1.57477	Up	K01176|1|0.0|884|aip:107645337|alpha-amylase [EC:3.2.1.1]	-	GO:0046872//metal ion binding;GO:0016160//amylase activity	GO:0044238//primary metabolic process	gi|359806216|ref|NP_001241207.1|/0/uncharacterized protein LOC100813490 [Glycine max]
CL1360.Contig1_peanut	1558	0	0.91	3.41	1.96	2.45122	Up	K07447|1|1e-79|298|adu:107488265|putative holliday junction resolvase [EC:3.1.-.-]	GO:0044424	GO:0016787//hydrolase activity;GO:0005488//binding	GO:0033554//cellular response to stress;GO:0006259//DNA metabolic process	gi|525313262|ref|NP_001266040.1|/3.08199e-59/uncharacterized protein LOC101496715 [Cicer arietinum]
CL1365.Contig7_peanut	1633	12.63	15.81	1.44	8.64	-1.46347	Down	K09833|1|0.0|812|adu:107460208|homogentisate phytyltransferase / homogentisate geranylgeranyltransferase [EC:2.5.1.115 2.5.1.116]	GO:0031224//intrinsic component of membrane	GO:0016765//transferase activity, transferring alkyl or aryl (other than methyl) groups	-	gi|947053393|gb|KRH02846.1|/0/hypothetical protein GLYMA_17G061900 [Glycine max]
CL1377.Contig9_peanut	1948	9.89	18.57	1.03	2.85	-3.24963	Down	K01214|1|0.0|858|adu:107479647|isoamylase [EC:3.2.1.68]	-	GO:0016798//hydrolase activity, acting on glycosyl bonds;GO:0043167//ion binding	GO:0044238//primary metabolic process	gi|951013319|ref|XP_014510281.1|/0/PREDICTED: isoamylase 1, chloroplastic [Vigna radiata var. radiata]
CL1388.Contig33_peanut	4517	1.96	1.13	0.41	0	-2.71445	Down	K12173|1|1e-36|157|gmx:100794341|BRCA1-A complex subunit BRE;K14297|2|1e-19|100|zma:103640102|nuclear pore complex protein Nup98-Nup96	-	-	-	gi|734316203|gb|KHN02140.1|/4.70733e-107/DNA-binding protein BIN4 [Glycine soja]
CL1409.Contig5_peanut	959	7.15	5.06	0	3.13	-1.8755	Down	-	-	-	-	gi|672200030|ref|XP_008777770.1|/1.61371e-08/PREDICTED: transcription factor DIVARICATA [Phoenix dactylifera]
CL1432.Contig2_peanut	2303	1.92	4.12	10.04	10.29	1.7842	Up	K20291|1|0.0|864|aip:107613377|conserved oligomeric Golgi complex subunit 4	-	-	-	gi|950966439|ref|XP_014499093.1|/0/PREDICTED: pentatricopeptide repeat-containing protein At4g01400, mitochondrial-like [Vigna radiata var. radiata]
CL1435.Contig1_peanut	1428	0	0	8.64	12.07	6.1806	Up	K05019|1|7e-134|478|aip:107631630|chloride channel, nucleotide-sensitive, 1A	-	-	-	gi|593087711|ref|XP_007131326.1|/3.93718e-82/hypothetical protein PHAVU_011G004300g [Phaseolus vulgaris]
CL1445.Contig9_peanut	3145	0.11	0	5.02	3.16	4.80177	Up	-	-	-	-	gi|571474113|ref|XP_006586128.1|/3.3172e-48/PREDICTED: uncharacterized protein LOC106794106 isoform X2 [Glycine max]
CL145.Contig1_peanut	1918	2.71	2.46	0	1.32	-1.86914	Down	K09285|1|0.0|814|adu:107487622|AP2-like factor, ANT lineage	-	-	-	gi|593785517|ref|XP_007155799.1|/1.09203e-165/hypothetical protein PHAVU_003G232600g [Phaseolus vulgaris]
CL145.Contig2_peanut	1903	0	0.9	1.88	2.78	2.27431	Up	K09285|1|0.0|820|aip:107642681|AP2-like factor, ANT lineage	-	-	-	gi|593785517|ref|XP_007155799.1|/2.66286e-164/hypothetical protein PHAVU_003G232600g [Phaseolus vulgaris]
CL1450.Contig3_peanut	1834	0	0	3.2	2.58	5.53668	Up	K03027|1|0.0|744|adu:107473861|DNA-directed RNA polymerases I and III subunit RPAC1	-	GO:0003676//nucleic acid binding;GO:0005515//protein binding;GO:0034062//RNA polymerase activity	GO:0010467//gene expression	gi|734401490|gb|KHN31677.1|/0/DNA-directed RNA polymerases I and III subunit RPAC1 [Glycine soja]
CL1452.Contig3_peanut	1873	0	0	4.74	2.77	5.31585	Up	K01142|1|0.0|962|aip:107625412|exodeoxyribonuclease III [EC:3.1.11.2]	-	-	-	gi|955307907|ref|XP_014623787.1|/0/PREDICTED: DNA-(apurinic or apyrimidinic site) lyase, chloroplastic-like isoform X1 [Glycine max]
CL1459.Contig1_peanut	1572	0	4.61	7.84	9.56	1.94817	Up	-	-	-	-	gi|356542305|ref|XP_003539609.1|/9.06113e-59/PREDICTED: uncharacterized protein LOC100818049 [Glycine max]
CL1486.Contig9_peanut	1162	6.4	4.35	0	0	-5.71348	Down	K12608|1|1e-101|353|adu:107465119|CCR4-NOT complex subunit CAF16	-	GO:0017111//nucleoside-triphosphatase activity;GO:0032559//adenyl ribonucleotide binding	GO:0009207	gi|356535000|ref|XP_003536037.1|/1.10312e-93/PREDICTED: ABC transporter I family member 20-like [Glycine max]
CL1511.Contig1_peanut	486	25.12	38.26	10.77	5.79	-1.846	Down	-	-	-	-	-
CL1519.Contig2_peanut	3316	2.31	2.05	0.72	0	-2.40596	Down	K14328|1|6e-164|579|aip:107645086|regulator of nonsense transcripts 3	-	-	-	gi|593696242|ref|XP_007148607.1|/9.43648e-110/hypothetical protein PHAVU_005G000800g [Phaseolus vulgaris]
CL1519.Contig5_peanut	2641	3.51	4.6	1.33	0.37	-2.13246	Down	K14328|1|4e-145|516|aip:107645086|regulator of nonsense transcripts 3	-	-	-	gi|965605804|dbj|BAT92980.1|/2.78284e-101/hypothetical protein VIGAN_07185900 [Vigna angularis var. angularis]
CL1519.Contig7_peanut	3721	0	0	0.62	2.62	5.71242	Up	K14328|1|5e-145|516|aip:107645086|regulator of nonsense transcripts 3	-	-	-	gi|593696242|ref|XP_007148607.1|/6.51167e-99/hypothetical protein PHAVU_005G000800g [Phaseolus vulgaris]
CL1522.Contig4_peanut	1967	0.11	0	1.97	1.13	3.82898	Up	-	-	-	-	gi|955377046|ref|XP_014624690.1|/3.12651e-99/PREDICTED: uncharacterized protein LOC100778412 isoform X1 [Glycine max]
CL1525.Contig9_peanut	4610	0.82	0.47	0.05	0	-3.67448	Down	K04422|1|3e-103|378|rcu:8275839|mitogen-activated protein kinase kinase kinase 13 [EC:2.7.11.25];K04424|3|3e-43|179|thj:104824610|sterile alpha motif and leucine zipper containing kinase AZK [EC:2.7.11.25]	-	-	-	gi|571546755|ref|XP_006602549.1|/0/PREDICTED: uncharacterized protein LOC100809991 isoform X1 [Glycine max]
CL153.Contig7_peanut	1050	0	0.66	1.75	4.47	2.90338	Up	K08869|1|2e-154|545|aip:107631370|aarF domain-containing kinase	-	-	-	gi|658056439|ref|XP_008363973.1|/8.90065e-128/PREDICTED: uncharacterized aarF domain-containing protein kinase 1-like isoform X1 [Malus domestica]
CL1556.Contig2_peanut	1454	0	0.03	4.24	3.26	4.56404	Up	-	-	-	-	gi|356575755|ref|XP_003556002.1|/3.12347e-50/PREDICTED: uncharacterized protein LOC100781730 isoform X1 [Glycine max]
CL1563.Contig4_peanut	2299	0.4	2.34	4.89	4.55	1.80805	Up	K03129|1|0.0|1003|aip:107605608|transcription initiation factor TFIID subunit 4	-	-	-	gi|955379904|ref|XP_006601270.2|/2.62261e-92/PREDICTED: transcription initiation factor TFIID subunit 4b-like isoform X1 [Glycine max]
CL158.Contig3_peanut	1923	9.52	7.65	1.57	1.6	-2.35527	Down	K01052|1|0.0|640|aip:107618100|lysosomal acid lipase/cholesteryl ester hydrolase [EC:3.1.1.13]	-	-	GO:0044238//primary metabolic process	gi|922407576|ref|XP_013470044.1|/5.6197e-162/triacylglycerol lipase-like protein [Medicago truncatula]
CL1596.Contig3_peanut	4178	0	0.66	1.47	1.13	1.97314	Up	-	-	-	-	gi|955363535|ref|XP_014622420.1|/0/PREDICTED: uncharacterized protein LOC100792552 [Glycine max]
CL1598.Contig2_peanut	1235	1.87	5.28	0	0.17	-4.31408	Down	K14777|1|1e-150|459|aip:107613402|ATP-dependent RNA helicase DDX47/RRP3 [EC:3.6.4.13]	-	GO:0032559//adenyl ribonucleotide binding;GO:0042623//ATPase activity, coupled	-	gi|951031162|ref|XP_014515079.1|/1.13763e-138/PREDICTED: DEAD-box ATP-dependent RNA helicase 10 [Vigna radiata var. radiata]
CL161.Contig1_peanut	1920	2.34	1.76	0	1.07	-1.82105	Down	K16190|1|3e-15|84.7|bdi:100843665|glucuronokinase [EC:2.7.1.43];K13422|2|8e-13|76.6|vra:106768977|transcription factor MYC2	GO:0043231//intracellular membrane-bounded organelle	-	-	gi|359806583|ref|NP_001241268.1|/1.23818e-84/transcription factor ICE1-like [Glycine max]
CL1619.Contig3_peanut	1520	0.18	0.68	2.25	40.61	5.41477	Up	-	-	GO:0003824//catalytic activity	GO:0006259//DNA metabolic process;GO:0040029//regulation of gene expression, epigenetic	gi|922401861|ref|XP_013468067.1|/3.64689e-53/endonuclease/exonuclease/phosphatase family protein [Medicago truncatula]
CL1638.Contig4_peanut	916	13.47	17.91	5.07	7.92	-1.21586	Down	K00799|1|4e-122|438|adu:107482213|glutathione S-transferase [EC:2.5.1.18]	-	GO:0016765//transferase activity, transferring alkyl or aryl (other than methyl) groups	-	gi|955332794|ref|XP_014633805.1|/1.24668e-87/PREDICTED: uncharacterized protein LOC100305870 isoform X1 [Glycine max]
CL165.Contig35_peanut	2936	1.83	0.8	0	0.23	-3.11699	Down	K00809|1|0.0|568|aip:107644469|deoxyhypusine synthase [EC:2.5.1.46]	-	GO:0016765//transferase activity, transferring alkyl or aryl (other than methyl) groups	GO:0018205//peptidyl-lysine modification	gi|351726826|ref|NP_001235604.1|/0/dhs1 [Glycine max]
CL1661.Contig2_peanut	1409	0	1.2	2.44	3.12	2.11907	Up	-	-	-	-	gi|947044733|gb|KRG94362.1|/6.79518e-95/hypothetical protein GLYMA_19G079100 [Glycine max]
CL1661.Contig3_peanut	1377	4.09	3.64	0	0	-5.48891	Down	-	-	-	-	gi|947044733|gb|KRG94362.1|/6.57072e-95/hypothetical protein GLYMA_19G079100 [Glycine max]
CL1678.Contig8_peanut	1697	6.28	3	0	0	-6.05917	Down	K03553|1|4e-74|280|sind:105161861|recombination protein RecA	-	GO:0005488//binding	GO:0006259//DNA metabolic process	gi|951068475|ref|XP_014489714.1|/1.41425e-145/PREDICTED: DNA repair protein recA homolog 2, mitochondrial isoform X1 [Vigna radiata var. radiata]
CL1681.Contig8_peanut	1941	6.32	6.67	1.33	4.36	-1.14964	Down	K10085|1|0.0|609|adu:107466139|ER degradation enhancer, mannosidase alpha-like 2	-	-	-	gi|951026910|ref|XP_014514025.1|/0/PREDICTED: probable alpha-mannosidase I MNS4 [Vigna radiata var. radiata]
CL1689.Contig2_peanut	910	9.55	5.29	1.23	0.69	-2.75087	Down	K07950|1|4e-103|375|aip:107617494|ADP-ribosylation factor-like protein 5B	GO:0044464	GO:0032561//guanyl ribonucleotide binding	GO:0035556//intracellular signal transduction	gi|951019636|ref|XP_014512184.1|/9.04412e-99/PREDICTED: ADP-ribosylation factor-like protein 5 [Vigna radiata var. radiata]
CL1706.Contig4_peanut	2093	12.47	7.28	19.03	19.78	1.00469	Up	K08332|1|2e-42|111|smo:SELMODRAFT_235743|vacuolar protein 8	-	-	-	gi|593693442|ref|XP_007147242.1|/1.04626e-165/hypothetical protein PHAVU_006G107800g [Phaseolus vulgaris]
CL1708.Contig3_peanut	3079	0	0	6.28	1.03	6.63914	Up	K08592|1|4e-09|65.1|cic:CICLE_v10020105mg|sentrin-specific protease 1 [EC:3.4.22.68]	-	-	-	gi|357483793|ref|XP_003612183.1|/8.88536e-22/Ulp1 protease family, carboxy-terminal domain protein [Medicago truncatula]
CL1722.Contig1_peanut	1206	1.5	0	6.1	4.37	2.67026	Up	K16251|1|9e-06|52.4|spen:107003054|DNA-directed RNA polymerase V subunit 1 [EC:2.7.7.6]	-	-	-	gi|965661921|dbj|BAT77630.1|/4.29619e-148/hypothetical protein VIGAN_02021800 [Vigna angularis var. angularis]
CL1751.Contig7_peanut	2263	0.27	4.34	0	0	-5.45018	Down	K03553|1|2e-11|72.4|cmo:103487647|recombination protein RecA	-	-	-	gi|356543614|ref|XP_003540255.1|/1.76182e-16/PREDICTED: leucine-rich repeat-containing protein ODA7 [Glycine max]
CL1751.Contig8_peanut	1505	3.27	0	6.21	5.66	1.82721	Up	K03553|1|2e-11|71.6|adu:107478430|recombination protein RecA	-	-	-	gi|356543614|ref|XP_003540255.1|/1.06369e-16/PREDICTED: leucine-rich repeat-containing protein ODA7 [Glycine max]
CL1754.Contig1_peanut	2213	0	0	3.23	0.64	5.25972	Up	K09873|1|5e-25|117|sita:101770725|aquaporin TIP;K13459|2|1e-19|99.8|mtr:MTR_1g028720|disease resistance protein RPS2;K19613|3|7e-19|97.1|cic:CICLE_v100041741m|leucine-rich repeat protein SHOC2	-	-	-	gi|502160966|ref|XP_004511973.1|/0/PREDICTED: probable disease resistance protein At5g66900 [Cicer arietinum]
CL176.Contig2_peanut	4292	0.53	1.01	1.7	3.28	1.69157	Up	K03255|1|0.0|914|adu:107459570|protein TIF31	-	-	-	gi|947098929|gb|KRH47421.1|/1.95526e-179/hypothetical protein GLYMA_07G028800 [Glycine max]
CL1764.Contig2_peanut	3435	2.8	1.5	0	0	-5.98176	Down	K13459|1|9e-157|555|aip:107637394|disease resistance protein RPS2;K08596|2|2e-152|541|gmx:102664262|sentrin-specific protease 7 [EC:3.4.22.68]	-	-	-	gi|947078624|gb|KRH27464.1|/7.41428e-158/hypothetical protein GLYMA_12G236500 [Glycine max]
CL1764.Contig3_peanut	3346	0	0.72	2.93	2.59	2.89296	Up	K13459|1|9e-157|555|aip:107637394|disease resistance protein RPS2;K08596|2|1e-152|542|gmx:102664262|sentrin-specific protease 7 [EC:3.4.22.68]	-	-	-	gi|571494848|ref|XP_006592961.1|/7.67416e-168/PREDICTED: probable disease resistance protein At1g61300 isoform X2 [Glycine max]
CL1769.Contig10_peanut	3097	0	0	3.82	0.03	5.74486	Up	K19001|1|0.0|1212|aip:107642868|ATP-dependent DNA helicase	-	GO:0017111//nucleoside-triphosphatase activity;GO:0003676//nucleic acid binding;GO:0032559//adenyl ribonucleotide binding	-	gi|502161121|ref|XP_004512036.1|/0/PREDICTED: ATP-dependent DNA helicase DDM1 [Cicer arietinum]
CL1769.Contig14_peanut	2927	0	0	1.47	1.72	5.36139	Up	K19001|1|0.0|1182|aip:107642868|ATP-dependent DNA helicase	-	GO:0017111//nucleoside-triphosphatase activity;GO:0003676//nucleic acid binding;GO:0032559//adenyl ribonucleotide binding	-	gi|502161121|ref|XP_004512036.1|/0/PREDICTED: ATP-dependent DNA helicase DDM1 [Cicer arietinum]
CL1769.Contig23_peanut	2751	3.14	1.34	0.01	0	-5.60766	Down	K19001|1|0.0|1212|aip:107642868|ATP-dependent DNA helicase	-	GO:0017111//nucleoside-triphosphatase activity;GO:0003676//nucleic acid binding;GO:0032559//adenyl ribonucleotide binding	-	gi|502161121|ref|XP_004512036.1|/0/PREDICTED: ATP-dependent DNA helicase DDM1 [Cicer arietinum]
CL1769.Contig2_peanut	2857	4.94	4.15	0.02	1.32	-2.68405	Down	K19001|1|0.0|1212|aip:107642868|ATP-dependent DNA helicase	-	GO:0017111//nucleoside-triphosphatase activity;GO:0003676//nucleic acid binding;GO:0032559//adenyl ribonucleotide binding	-	gi|502161121|ref|XP_004512036.1|/0/PREDICTED: ATP-dependent DNA helicase DDM1 [Cicer arietinum]
CL1769.Contig6_peanut	2685	0	1.85	2.94	4.39	1.99631	Up	K19001|1|0.0|1212|aip:107642868|ATP-dependent DNA helicase	-	GO:0017111//nucleoside-triphosphatase activity;GO:0003676//nucleic acid binding;GO:0032559//adenyl ribonucleotide binding	-	gi|502161121|ref|XP_004512036.1|/0/PREDICTED: ATP-dependent DNA helicase DDM1 [Cicer arietinum]
CL1769.Contig9_peanut	3081	3.02	4.97	0	0	-6.69411	Down	K19001|1|0.0|1182|aip:107642868|ATP-dependent DNA helicase	-	GO:0017111//nucleoside-triphosphatase activity;GO:0003676//nucleic acid binding;GO:0032559//adenyl ribonucleotide binding	-	gi|502161121|ref|XP_004512036.1|/0/PREDICTED: ATP-dependent DNA helicase DDM1 [Cicer arietinum]
CL1776.Contig2_peanut	1712	5.66	7.31	0.89	0	-3.60444	Down	K19199|1|8e-76|285|smo:SELMODRAFT_429412|histone-lysine N-methyltransferase SETD3 [EC:2.1.1.43];K05302|4|5e-16|87.0|smo:SELMODRAFT_107696|N-lysine methyltransferase SETD6 [EC:2.1.1.-]	-	-	-	gi|571511924|ref|XP_006596494.1|/0/PREDICTED: protein SET DOMAIN GROUP 40 isoform X1 [Glycine max]
CL1776.Contig4_peanut	1750	0	0	0.83	12.39	6.6104	Up	K19199|1|3e-71|221|smo:SELMODRAFT_236359|histone-lysine N-methyltransferase SETD3 [EC:2.1.1.43]	-	-	-	gi|571511924|ref|XP_006596494.1|/0/PREDICTED: protein SET DOMAIN GROUP 40 isoform X1 [Glycine max]
CL1783.Contig12_peanut	2956	0	0	4.87	0	6.01162	Up	K12896|1|6e-27|124|aip:107605167|splicing factor, arginine/serine-rich 7	-	GO:0046914//transition metal ion binding	-	gi|332038856|gb|ACX54788.2|/3.3412e-26/putative arginine/serine-rich splicing factor [Arachis diogoi]
CL1783.Contig14_peanut	3043	0	0	4.83	0	6.04004	Up	K12896|1|6e-27|124|aip:107605167|splicing factor, arginine/serine-rich 7	-	GO:0046914//transition metal ion binding	-	gi|332038856|gb|ACX54788.2|/3.45614e-26/putative arginine/serine-rich splicing factor [Arachis diogoi]
CL1783.Contig16_peanut	1215	0	0	11.72	0	5.97016	Up	K12896|1|2e-45|184|aip:107605167|splicing factor, arginine/serine-rich 7	-	GO:0046914//transition metal ion binding	-	gi|332038856|gb|ACX54788.2|/9.02136e-45/putative arginine/serine-rich splicing factor [Arachis diogoi]
CL1783.Contig17_peanut	2657	1.32	0.42	2.03	3.39	1.61376	Up	K12896|1|5e-27|124|aip:107605167|splicing factor, arginine/serine-rich 7	-	GO:0046914//transition metal ion binding	-	gi|332038856|gb|ACX54788.2|/2.96042e-26/putative arginine/serine-rich splicing factor [Arachis diogoi]
CL1783.Contig1_peanut	1128	0	0	11.95	8.56	5.88826	Up	K12896|1|1e-45|184|aip:107605167|splicing factor, arginine/serine-rich 7	-	GO:0046914//transition metal ion binding	-	gi|332038856|gb|ACX54788.2|/8.05597e-45/putative arginine/serine-rich splicing factor [Arachis diogoi]
CL1783.Contig20_peanut	2825	0	0	5.9	4.32	6.2178	Up	K12896|1|6e-27|124|aip:107605167|splicing factor, arginine/serine-rich 7	-	GO:0046914//transition metal ion binding	-	gi|332038856|gb|ACX54788.2|/3.16681e-26/putative arginine/serine-rich splicing factor [Arachis diogoi]
CL1788.Contig3_peanut	4308	0.98	2.3	3.28	3.58	1.10421	Up	K10352|1|0.0|641|pop:POPTR_0015s01430g|myosin heavy chain;K01657|5|4e-47|191|aip:107622863|anthranilate synthase component I [EC:4.1.3.27]	-	-	-	gi|734381773|gb|KHN23360.1|/0/hypothetical protein glysoja_015662 [Glycine soja]
CL180.Contig4_peanut	2774	0	0.68	1.82	2.4	2.54552	Up	K13806|1|0.0|733|jcu:105629296|sn1-specific diacylglycerol lipase [EC:3.1.1.-]	-	-	-	gi|955393413|ref|XP_014628312.1|/0/PREDICTED: uncharacterized protein LOC100814512 isoform X2 [Glycine max]
CL1804.Contig3_peanut	1848	1.14	2.59	5.78	4.82	1.53199	Up	K17890|1|0.0|1009|adu:107488331|autophagy-related protein 16, animal type	-	-	-	gi|593784925|ref|XP_007155503.1|/0/hypothetical protein PHAVU_003G207100g [Phaseolus vulgaris]
CL1804.Contig5_peanut	1899	2.7	5.22	0	0	-5.97952	Down	K17890|1|0.0|1009|adu:107488331|autophagy-related protein 16, animal type	-	-	-	gi|593784925|ref|XP_007155503.1|/0/hypothetical protein PHAVU_003G207100g [Phaseolus vulgaris]
CL1811.Contig9_peanut	1361	5.47	5.48	9.17	12.95	1.03916	Up	K06962|1|8e-161|372|adu:107465713|uncharacterized protein	-	-	-	gi|593782117|ref|XP_007154099.1|/9.82747e-121/hypothetical protein PHAVU_003G090400g [Phaseolus vulgaris]
CL1827.Contig4_peanut	4489	0	2.84	0	0	-5.74338	Down	K17604|1|4e-78|250|adu:107473504|zinc finger SWIM domain-containing protein 3	-	-	-	gi|985458311|ref|XP_015387794.1|/8.7015e-84/PREDICTED: protein FAR1-RELATED SEQUENCE 5-like [Citrus sinensis]
CL1827.Contig6_peanut	4728	0	0	1.22	1.45	5.79782	Up	K17604|1|3e-81|261|adu:107473504|zinc finger SWIM domain-containing protein 3	-	-	-	gi|147765294|emb|CAN77889.1|/9.41668e-96/hypothetical protein VITISV_003778 [Vitis vinifera]
CL1840.Contig4_peanut	3128	0.21	0	1.7	0.63	3.11187	Up	K04730|1|0.0|657|mtr:MTR_5g017080|interleukin-1 receptor-associated kinase 1 [EC:2.7.11.1];K04733|4|5e-128|460|aip:107622211|interleukin-1 receptor-associated kinase 4 [EC:2.7.11.1]	-	-	-	gi|734423169|gb|KHN42090.1|/0/Putative serine/threonine-protein kinase [Glycine soja]
CL1852.Contig1_peanut	1592	5.05	6.53	3.32	1.94	-1.06479	Down	K13229|1|2e-80|300|zma:541977|2,4-dihydroxy-1,4-benzoxazin-3-one-glucoside dioxygenase [EC:1.14.20.2];K06892|2|4e-53|210|jcu:105637198|feruloyl-CoA ortho-hydroxylase [EC:1.14.11.-]	-	-	-	gi|388500052|gb|AFK38092.1|/1.99881e-154/unknown [Lotus japonicus]
CL1852.Contig2_peanut	1630	0	0	2.84	8.5	6.30085	Up	K13229|1|2e-80|300|zma:541977|2,4-dihydroxy-1,4-benzoxazin-3-one-glucoside dioxygenase [EC:1.14.20.2];K06892|2|4e-53|210|jcu:105637198|feruloyl-CoA ortho-hydroxylase [EC:1.14.11.-]	-	-	-	gi|388500052|gb|AFK38092.1|/2.06492e-154/unknown [Lotus japonicus]
CL1858.Contig1_peanut	3564	53.44	53.22	28.19	19.52	-1.11066	Down	K10144|1|0.0|699|aip:107605132|RING finger and CHY zinc finger domain-containing protein 1 [EC:2.3.2.27]	-	GO:0046914//transition metal ion binding	-	gi|502124650|ref|XP_004498615.1|/8.21006e-168/PREDICTED: RING finger and CHY zinc finger domain-containing protein 1-like [Cicer arietinum]
CL1859.Contig2_peanut	2349	1.66	11.71	0.3	0	-4.99064	Down	-	-	-	-	gi|734318243|gb|KHN03046.1|/0/hypothetical protein glysoja_009912 [Glycine soja]
CL186.Contig5_peanut	2002	4.48	7.85	1.74	0.29	-2.46239	Down	K19023|1|3e-73|190|mdm:103425689|AP-5 complex subunit mu-1	-	-	-	gi|502078894|ref|XP_004486089.1|/2.557e-178/PREDICTED: uncharacterized protein LOC101507112 isoform X1 [Cicer arietinum]
CL1863.Contig7_peanut	2629	4.69	4.26	0.57	1.93	-1.78117	Down	K13424|1|3e-15|85.5|pda:103721507|WRKY transcription factor 33;K08819|3|6e-15|84.3|thj:104822348|cyclin-dependent kinase 12/13 [EC:2.7.11.22 2.7.11.23]	-	-	-	gi|965604070|dbj|BAT91247.1|/1.16104e-62/hypothetical protein VIGAN_06256200 [Vigna angularis var. angularis]
CL1872.Contig1_peanut	754	2.3	0.37	3.92	5.71	1.74547	Up	K00695|1|9e-07|54.7|mtr:MTR_6g478030|sucrose synthase [EC:2.4.1.13];K03283|2|6e-06|52.0|mtr:MTR_2g040160|heat shock 70kDa protein 1/8	-	GO:0000166//nucleotide binding	GO:0006952//defense response;GO:0009987//cellular process	gi|28371831|gb|AAO38214.1|/2.37203e-08/RCa2 [Manihot esculenta]
CL1896.Contig5_peanut	2284	8.57	7.1	15.93	17.4	1.12238	Up	K14494|1|1e-60|235|pop:POPTR_0005s14540g|DELLA protein	-	-	-	gi|356555748|ref|XP_003546192.1|/0/PREDICTED: scarecrow-like protein 13 [Glycine max]
CL1897.Contig13_peanut	2185	0.48	0	1.96	1.27	2.51904	Up	-	-	-	-	-
CL1912.Contig9_peanut	1860	0.25	0.79	3.27	1.73	2.20101	Up	K14295|1|3e-111|403|adu:107488161|nuclear pore complex protein Nup50	-	-	GO:0006810//transport	gi|502160016|ref|XP_004511605.1|/5.38172e-69/PREDICTED: uncharacterized protein LOC101505943 isoform X1 [Cicer arietinum]
CL1933.Contig15_peanut	2630	0	0	9.46	11.74	7.02961	Up	K13998|1|0.0|1033|aip:107610060|dihydrofolate reductase / thymidylate synthase [EC:1.5.1.3 2.1.1.45]	-	GO:0042083//5,10-methylenetetrahydrofolate-dependent methyltransferase activity;GO:0016646//oxidoreductase activity, acting on the CH-NH group of donors, NAD or NADP as acceptor	GO:0009177;GO:0006730//one-carbon metabolic process;GO:0006544//glycine metabolic process	gi|571458152|ref|XP_006581064.1|/0/PREDICTED: bifunctional dihydrofolate reductase-thymidylate synthase isoform X1 [Glycine max]
CL1933.Contig16_peanut	2717	2.03	2.5	0	0	-5.70892	Down	K13998|1|0.0|1033|aip:107610060|dihydrofolate reductase / thymidylate synthase [EC:1.5.1.3 2.1.1.45]	-	GO:0042083//5,10-methylenetetrahydrofolate-dependent methyltransferase activity;GO:0016646//oxidoreductase activity, acting on the CH-NH group of donors, NAD or NADP as acceptor	GO:0009177;GO:0006730//one-carbon metabolic process;GO:0006544//glycine metabolic process	gi|571458152|ref|XP_006581064.1|/0/PREDICTED: bifunctional dihydrofolate reductase-thymidylate synthase isoform X1 [Glycine max]
CL196.Contig1_peanut	1132	15.99	16.33	3.46	6.75	-1.6102	Down	K12472|1|1e-32|141|bvg:104885038|epidermal growth factor receptor substrate 15;K06699|2|3e-12|73.9|smo:SELMODRAFT_440226|proteasome activator subunit 4	-	-	-	gi|734343114|gb|KHN10237.1|/3.56436e-109/Dehydration-responsive protein RD22 [Glycine soja]
CL2024.Contig1_peanut	1848	8.62	5.48	14.14	15.43	1.09657	Up	-	-	-	-	gi|734390593|gb|KHN26876.1|/8.05103e-22/Transcription factor ABORTED MICROSPORES [Glycine soja]
CL203.Contig2_peanut	2570	6.53	1.72	0	0	-6.49906	Down	-	-	-	-	gi|356522646|ref|XP_003529957.1|/0/PREDICTED: uncharacterized protein LOC100794144 [Glycine max]
CL2031.Contig3_peanut	2397	1.78	1.91	0	1.09	-1.66678	Down	K07888|1|5e-100|366|aip:107613767|Ras-related protein Rab-5B;K07889|5|2e-75|241|aip:107623377|Ras-related protein Rab-5C	-	-	-	gi|922330319|ref|XP_003630800.2|/1.28843e-73/RAB GTPase-like protein A5B [Medicago truncatula]
CL2036.Contig11_peanut	3286	0.53	0	6.69	4.92	4.30621	Up	K10406|1|2e-12|76.6|obr:102711596|kinesin family member C2/C3	-	-	-	gi|955382981|ref|XP_014625948.1|/2.8097e-85/PREDICTED: putative WEB family protein At1g65010, chloroplastic isoform X1 [Glycine max]
CL2036.Contig6_peanut	3254	7.65	5.08	2.18	1.34	-2.43662	Down	K10406|1|2e-15|86.3|bdi:100824605|kinesin family member C2/C3;K20283|5|4e-12|75.1|adu:107477266|golgin subfamily A member 4	-	-	-	gi|571547904|ref|XP_006602718.1|/2.85204e-137/PREDICTED: WEB family protein At4g27595, chloroplastic isoform X6 [Glycine max]
CL2039.Contig1_peanut	3040	3.9	0	0	0	-5.68868	Down	K01187|1|0.0|1689|adu:107483260|alpha-glucosidase [EC:3.2.1.20]	-	GO:0003824//catalytic activity	-	gi|356532459|ref|XP_003534790.1|/0/PREDICTED: alpha-glucosidase-like [Glycine max]
CL204.Contig3_peanut	2105	8.96	13.29	3.43	5.84	-1.21406	Down	K02221|1|5e-16|87.4|cic:CICLE_v10009264mg|YggT family protein	-	-	-	gi|593267344|ref|XP_007135850.1|/1.89031e-57/hypothetical protein PHAVU_010G163400g [Phaseolus vulgaris]
CL2061.Contig4_peanut	3554	0.66	0	1.16	1.51	1.92345	Up	K17964|1|8e-76|286|pda:103707812|leucine-rich PPR motif-containing protein, mitochondrial	-	-	-	gi|502090048|ref|XP_004489104.1|/0/PREDICTED: pentatricopeptide repeat-containing protein At4g19890 isoform X2 [Cicer arietinum]
CL2064.Contig6_peanut	2837	1.2	0	2.16	3.12	2.07285	Up	K14304|1|0.0|906|aip:107605192|nuclear pore complex protein Nup85	-	-	-	gi|922395155|ref|XP_003588386.2|/0/Nup85 nucleoporin protein [Medicago truncatula]
CL209.Contig4_peanut	4289	2.06	0.68	0	0	-5.66895	Down	K02328|1|3e-47|192|mdm:103414975|DNA polymerase delta subunit 2;K18674|2|5e-37|158|vra:106763568|N-acetylgalactosamine kinase [EC:2.7.1.157];K17913|3|1e-32|143|thj:104820078|carlactone synthase / all-trans-10'-apo-beta-carotenal 13,14-cleaving dioxygenase [EC:1.13.11.69 1.13.11.70];K03013|4|1e-25|110|cit:102620712|DNA-directed RNA polymerases I, II, and III subunit RPABC1	-	-	-	gi|731345278|ref|XP_010683839.1|/0/PREDICTED: uncharacterized protein LOC104898452 [Beta vulgaris subsp. vulgaris]
CL209.Contig6_peanut	4288	0	0	2.67	2.01	5.69045	Up	K02328|1|3e-47|192|mdm:103414975|DNA polymerase delta subunit 2;K18674|2|4e-45|185|vra:106763568|N-acetylgalactosamine kinase [EC:2.7.1.157];K17913|3|1e-32|143|thj:104820078|carlactone synthase / all-trans-10'-apo-beta-carotenal 13,14-cleaving dioxygenase [EC:1.13.11.69 1.13.11.70];K03013|4|1e-25|110|cit:102620712|DNA-directed RNA polymerases I, II, and III subunit RPABC1	-	-	-	gi|731345278|ref|XP_010683839.1|/0/PREDICTED: uncharacterized protein LOC104898452 [Beta vulgaris subsp. vulgaris]
CL21.Contig3_peanut	2264	7.95	6.54	1.76	2.96	-2.24727	Down	K14611|1|5e-163|575|aip:107629305|solute carrier family 23 (nucleobase transporter), member 1/2	-	-	-	gi|734392566|gb|KHN27673.1|/3.19419e-151/Nucleobase-ascorbate transporter 12 [Glycine soja]
CL2100.Contig4_peanut	1894	5.72	5.58	2.67	0.33	-1.80342	Down	K03781|1|7e-55|216|adu:107460207|catalase [EC:1.11.1.6]	GO:0005777//peroxisome	GO:0005506//iron ion binding;GO:0004601//peroxidase activity	GO:0042743//hydrogen peroxide metabolic process;GO:0006950//response to stress	gi|357966938|gb|AET97564.1|/2.40936e-48/catalase [Ziziphus jujuba]
CL211.Contig2_peanut	3586	0	2.9	0	0	-5.45134	Down	K18757|1|0.0|847|adu:107476280|la-related protein 1	-	-	-	gi|920688203|gb|KOM32186.1|/7.82613e-126/hypothetical protein LR48_Vigan01g174200 [Vigna angularis]
CL2111.Contig3_peanut	4090	11.71	9.13	1.76	3.28	-2.00692	Down	K12124|1|0.0|2076|aip:107644978|GIGANTEA	-	-	-	gi|308198909|dbj|BAJ22595.1|/0/GIGANTEA [Glycine max]
CL2112.Contig2_peanut	2205	0	0	2.3	2.15	5.43066	Up	K15115|1|2e-71|271|aip:107625477|solute carrier family 25 (mitochondrial folate transporter), member 32	-	-	-	gi|951062187|ref|XP_014522977.1|/1.46911e-68/PREDICTED: scarecrow-like protein 6 [Vigna radiata var. radiata]
CL2120.Contig2_peanut	4309	8.57	2.14	0	0	-7.62211	Down	K20403|1|0.0|2519|adu:107471876|TELO2-interacting protein 1	-	-	-	gi|502123431|ref|XP_004498107.1|/0/PREDICTED: uncharacterized protein LOC101491762 isoform X1 [Cicer arietinum]
CL2128.Contig1_peanut	1812	6.92	9.8	3.74	0	-2.04411	Down	K14486|1|1e-25|119|sind:105166017|auxin response factor	-	-	-	gi|951074036|ref|XP_014492359.1|/8.287e-75/PREDICTED: auxin response factor 18-like [Vigna radiata var. radiata]
CL2128.Contig3_peanut	1140	0.61	0	6.03	2.34	3.42227	Up	K14486|1|6e-26|119|sind:105166017|auxin response factor	-	-	-	gi|951074036|ref|XP_014492359.1|/4.43393e-75/PREDICTED: auxin response factor 18-like [Vigna radiata var. radiata]
CL2128.Contig4_peanut	1728	3.27	2.69	8.4	8.93	2.36978	Up	K14486|1|1e-25|119|sind:105166017|auxin response factor	-	-	-	gi|951074036|ref|XP_014492359.1|/7.788e-75/PREDICTED: auxin response factor 18-like [Vigna radiata var. radiata]
CL213.Contig11_peanut	3066	0	0.07	1.94	2.97	4.37093	Up	K07759|1|0.0|439|adu:107458110|poly(ADP-ribose) glycohydrolase [EC:3.2.1.143]	-	-	-	gi|645275998|ref|XP_008243083.1|/9.47773e-132/PREDICTED: poly(ADP-ribose) glycohydrolase 1-like [Prunus mume]
CL2144.Contig2_peanut	2349	6.55	3.88	11.95	11.61	1.20318	Up	K04420|1|0.0|684|cit:102607672|mitogen-activated protein kinase kinase kinase 2 [EC:2.7.11.25]	-	-	-	gi|356516360|ref|XP_003526863.1|/0/PREDICTED: mitogen-activated protein kinase kinase kinase YODA-like [Glycine max]
CL2166.Contig3_peanut	1416	110.36	95.94	30.24	49.13	-1.34378	Down	K12135|1|7e-56|219|aly:ARALYDRAFT_488429|zinc finger protein CONSTANS	-	-	-	gi|950982172|ref|XP_014502470.1|/3.25572e-121/PREDICTED: zinc finger protein CONSTANS-LIKE 4-like [Vigna radiata var. radiata]
CL2170.Contig5_peanut	1273	5.92	4.19	0	1.77	-2.39303	Down	K18729|1|3e-93|343|gmx:100785524|protein angel	-	GO:0004518//nuclease activity	-	gi|947090535|gb|KRH39200.1|/8.54845e-94/hypothetical protein GLYMA_09G184700 [Glycine max]
CL2170.Contig6_peanut	1613	2.77	1.87	0	0.89	-2.20089	Down	K18729|1|2e-49|198|gmx:100785524|protein angel	-	-	-	gi|502163733|ref|XP_004512931.1|/6.51772e-52/PREDICTED: carbon catabolite repressor protein 4 homolog 5 [Cicer arietinum]
CL2172.Contig10_peanut	1222	80.39	64.41	121.02	164.67	1.01357	Up	-	-	-	-	gi|574584393|ref|NP_001276134.1|/2.45203e-74/uncharacterized protein LOC100816402 [Glycine max]
CL2172.Contig9_peanut	1195	40.6	32.95	67.57	79.42	1.03367	Up	-	-	-	-	gi|574584393|ref|NP_001276134.1|/2.00733e-73/uncharacterized protein LOC100816402 [Glycine max]
CL2182.Contig1_peanut	1521	306.1	208.33	29.68	97.7	-1.99346	Down	K01623|1|0.0|773|aip:107628840|fructose-bisphosphate aldolase, class I [EC:4.1.2.13]	-	GO:0016832//aldehyde-lyase activity	GO:0006007//glucose catabolic process	gi|693302447|gb|AIS36040.1|/0/fructose bisphosphate aldolase [Arachis hypogaea]
CL2190.Contig3_peanut	1698	3.26	2.97	0	1.83	-1.68729	Down	K13024|1|4e-94|346|nnu:104602841|inositol-hexakisphosphate/diphosphoinositol-pentakisphosphate 1-kinase [EC:2.7.4.24];K16196|2|5e-40|166|pda:103708605|eukaryotic translation initiation factor 2-alpha kinase 4 [EC:2.7.11.1];K01507|3|2e-28|128|bna:106406289|inorganic pyrophosphatase [EC:3.6.1.1];K14805|4|3e-28|127|cmo:103499499|ATP-dependent RNA helicase DDX24/MAK5 [EC:3.6.4.13];K01738|5|1e-27|125|…	-	GO:0005488//binding	-	gi|920716676|gb|KOM56764.1|/6.0111e-104/hypothetical protein LR48_Vigan10g265600 [Vigna angularis]
CL220.Contig19_peanut	1137	2.67	1.21	0	0.21	-3.28514	Down	K08739|1|3e-40|166|aip:107642502|DNA mismatch repair protein MLH3	-	-	-	gi|951053031|ref|XP_014520871.1|/3.31305e-30/PREDICTED: DNA mismatch repair protein MLH3 isoform X2 [Vigna radiata var. radiata]
CL2201.Contig12_peanut	1728	4.7	3.04	0	0	-5.82403	Down	K17302|1|2e-33|145|mtr:MTR_4g006350|coatomer subunit beta';K11649|2|2e-24|115|mtr:MTR_6g053260|SWI/SNF related-matrix-associated actin-dependent regulator of chromatin subfamily C;K01889|3|9e-16|86.3|tcc:TCM_020258|phenylalanyl-tRNA synthetase alpha chain [EC:6.1.1.20];K04079|4|3e-09|64.7|pvu:PHAVU_004G051500g|molecular chaperone HtpG	-	-	-	gi|571473194|ref|XP_006585849.1|/1.92271e-65/PREDICTED: F-box/kelch-repeat protein At3g23880-like [Glycine max]
CL2201.Contig1_peanut	1622	0	0	9.11	8.22	6.03237	Up	K17302|1|7e-34|146|mtr:MTR_4g006350|coatomer subunit beta';K11649|2|1e-23|112|mtr:MTR_6g053260|SWI/SNF related-matrix-associated actin-dependent regulator of chromatin subfamily C;K01889|3|8e-17|89.7|tcc:TCM_020258|phenylalanyl-tRNA synthetase alpha chain [EC:6.1.1.20];K04079|4|8e-09|63.2|pvu:PHAVU_004G051500g|molecular chaperone HtpG	-	-	-	gi|571473194|ref|XP_006585849.1|/5.53324e-67/PREDICTED: F-box/kelch-repeat protein At3g23880-like [Glycine max]
CL2202.Contig4_peanut	2350	16.43	19.8	3.69	9.71	-1.39895	Down	K07300|1|8e-10|67.0|adu:107470677|Ca2+:H+ antiporter;K01872|2|7e-07|57.4|vra:106777954|alanyl-tRNA synthetase [EC:6.1.1.7];K01051|3|2e-06|55.8|gmx:100776781|pectinesterase [EC:3.1.1.11]	-	-	-	gi|950994445|ref|XP_014505137.1|/3.93825e-43/PREDICTED: uncharacterized protein LOC106765143 [Vigna radiata var. radiata]
CL2215.Contig1_peanut	2427	3.94	1.04	0	0	-5.69841	Down	K01410|1|0.0|1352|aip:107641590|mitochondrial intermediate peptidase [EC:3.4.24.59]	-	GO:0004175//endopeptidase activity	GO:0019538//protein metabolic process	gi|593696424|ref|XP_007148694.1|/0/hypothetical protein PHAVU_005G006700g [Phaseolus vulgaris]
CL2226.Contig7_peanut	3834	1.28	1.74	0.01	0	-5.49274	Down	K10268|1|9e-10|67.8|cit:102620474|F-box and leucine-rich repeat protein 2/20	-	-	-	gi|734368333|gb|KHN18747.1|/0/BTB/POZ domain-containing protein FBL11 [Glycine soja]
CL223.Contig3_peanut	2196	2.6	2.72	0	1.3	-1.94165	Down	-	-	-	-	gi|951071613|ref|XP_014491283.1|/9.23574e-156/PREDICTED: protein ROOT PRIMORDIUM DEFECTIVE 1-like [Vigna radiata var. radiata]
CL2249.Contig8_peanut	3543	0.41	0.62	1.3	2.22	1.73957	Up	K08269|1|0.0|832|aip:107625614|serine/threonine-protein kinase ULK/ATG1 [EC:2.7.11.1]	-	-	-	gi|571444581|ref|XP_006576550.1|/0/PREDICTED: serine/threonine-protein kinase ATG1-like isoform X6 [Glycine max]
CL2256.Contig1_peanut	1056	4.68	6.49	1	0	-3.14681	Down	K07767|1|7e-119|427|aip:107631509|katanin p60 ATPase-containing subunit A1 [EC:3.6.4.3]	-	GO:0032559//adenyl ribonucleotide binding;GO:0016462//pyrophosphatase activity	-	gi|356512187|ref|XP_003524802.1|/1.70201e-110/PREDICTED: katanin p60 ATPase-containing subunit A-like 2 [Glycine max]
CL2266.Contig2_peanut	2354	3.93	2.95	0.48	0.31	-2.93295	Down	K16302|1|3e-126|453|aip:107626264|metal transporter CNNM	-	-	-	gi|356521267|ref|XP_003529278.1|/1.32973e-115/PREDICTED: DUF21 domain-containing protein At2g14520-like [Glycine max]
CL2268.Contig2_peanut	759	4.19	0	7.57	8.24	1.85032	Up	-	-	-	-	gi|947102066|gb|KRH50558.1|/1.00589e-30/hypothetical protein GLYMA_07G228200 [Glycine max]
CL2287.Contig2_peanut	2563	1.5	3.09	15.47	9.69	2.4915	Up	K17506|1|3e-84|314|aip:107631643|protein phosphatase 1L [EC:3.1.3.16]	-	-	-	gi|356512048|ref|XP_003524733.1|/6.02316e-77/PREDICTED: probable protein phosphatase 2C 9 [Glycine max]
CL2287.Contig9_peanut	2830	9.89	7.14	2.89	0	-2.45359	Down	K17506|1|2e-87|325|aip:107631643|protein phosphatase 1L [EC:3.1.3.16]	-	-	-	gi|356512048|ref|XP_003524733.1|/3.81835e-80/PREDICTED: probable protein phosphatase 2C 9 [Glycine max]
CL2288.Contig3_peanut	5929	0	0	2.44	0	6.02559	Up	K11592|1|0.0|2062|aip:107621511|endoribonuclease Dicer [EC:3.1.26.-]	-	-	-	gi|571449308|ref|XP_006578100.1|/0/PREDICTED: endoribonuclease Dicer homolog 3a isoform X2 [Glycine max]
CL2294.Contig7_peanut	2331	0	7.08	0	0	-6.09656	Down	K06911|1|5e-08|61.2|bna:106353157|uncharacterized protein	-	-	-	gi|593266724|ref|XP_007135540.1|/0/hypothetical protein PHAVU_010G138000g [Phaseolus vulgaris]
CL2301.Contig4_peanut	672	8.52	6.14	2.12	0.75	-2.16445	Down	K11649|1|2e-12|73.6|adu:107476682|SWI/SNF related-matrix-associated actin-dependent regulator of chromatin subfamily C	-	-	-	gi|828328933|ref|XP_004510680.2|/2.00913e-10/PREDICTED: uncharacterized protein LOC101497811 [Cicer arietinum]
CL2303.Contig9_peanut	3697	0.1	0	0.49	1.43	3.60258	Up	-	-	-	-	gi|950933398|ref|XP_014511949.1|/4.36844e-108/PREDICTED: SPX domain-containing membrane protein At4g22990-like [Vigna radiata var. radiata]
CL2305.Contig1_peanut	1188	2.5	0.78	5.68	4.19	1.56616	Up	K07735|1|4e-10|67.0|egu:105049797|putative transcriptional regulator	-	-	-	gi|356540994|ref|XP_003538969.1|/1.20118e-78/PREDICTED: uncharacterized protein LOC100814325 [Glycine max]
CL232.Contig2_peanut	4884	4.55	7.66	1.26	1.34	-2.16164	Down	K04733|1|3e-147|525|ppp:PHYPADRAFT_41188|interleukin-1 receptor-associated kinase 4 [EC:2.7.11.1];K04730|3|6e-93|344|ppp:PHYPADRAFT_188191|interleukin-1 receptor-associated kinase 1 [EC:2.7.11.1];K13430|4|4e-90|335|pop:POPTR_0001s13420g|serine/threonine-protein kinase PBS1 [EC:2.7.11.1]	-	-	-	gi|922386348|ref|XP_003595174.2|/0/receptor-like Serine/Threonine-kinase ALE2 [Medicago truncatula]
CL2325.Contig4_peanut	1733	0.73	0	2.99	1.48	2.43364	Up	K17766|1|6e-42|173|ppp:PHYPADRAFT_193418|mitochondrial import receptor subunit TOM34;K09571|2|2e-10|68.6|pop:POPTR_0002s24970g|FK506-binding protein 4/5 [EC:5.2.1.8]	-	-	-	gi|502088360|ref|XP_004488802.1|/7.52527e-94/PREDICTED: sperm-associated antigen 1A isoform X2 [Cicer arietinum]
CL2336.Contig3_peanut	1273	5.34	4.31	0	2.57	-1.8279	Down	K14400|1|0.0|791|adu:107487224|pre-mRNA cleavage complex 2 protein Pcf11	-	-	-	gi|502090897|ref|XP_004489376.1|/4.9821e-56/PREDICTED: polyadenylation and cleavage factor homolog 4 [Cicer arietinum]
CL2336.Contig4_peanut	1974	3.66	2.29	0	0.84	-2.65962	Down	K14400|1|0.0|1001|adu:107487224|pre-mRNA cleavage complex 2 protein Pcf11	-	-	-	gi|502090897|ref|XP_004489376.1|/1.18441e-122/PREDICTED: polyadenylation and cleavage factor homolog 4 [Cicer arietinum]
CL2339.Contig9_peanut	1346	2.75	4	0.27	1.33	-1.9358	Down	K01369|1|0.0|723|adu:107495579|legumain [EC:3.4.22.34]	-	GO:0004175//endopeptidase activity	GO:0019538//protein metabolic process	gi|347326466|gb|AEO79971.1|/0/vacuolar processing enzyme [Arachis diogoi]
CL2348.Contig2_peanut	1501	2.44	0.22	9	6.89	2.53649	Up	K00167|1|0.0|690|aip:107625595|2-oxoisovalerate dehydrogenase E1 component beta subunit [EC:1.2.4.4]	-	GO:0016624//oxidoreductase activity, acting on the aldehyde or oxo group of donors, disulfide as acceptor	-	gi|358248148|ref|NP_001239825.1|/0/uncharacterized protein LOC100802853 [Glycine max]
CL235.Contig3_peanut	3548	1.91	1.17	0	0	-5.55437	Down	K00962|1|0.0|1803|aip:107604787|polyribonucleotide nucleotidyltransferase [EC:2.7.7.8]	GO:0044424	GO:0003676//nucleic acid binding;GO:0008408//3'-5' exonuclease activity;GO:0016779//nucleotidyltransferase activity	GO:0006401//RNA catabolic process;GO:0010467//gene expression	gi|922340011|ref|XP_003624712.2|/0/polyribonucleotide nucleotidyltransferase [Medicago truncatula]
CL2358.Contig2_peanut	4170	3.06	3.03	5.19	7.24	1.0577	Up	K13165|1|1e-68|263|aip:107620332|splicing factor, arginine/serine-rich 12	-	-	-	gi|657977164|ref|XP_008380484.1|/1.45723e-163/PREDICTED: uncharacterized protein LOC103443422 isoform X4 [Malus domestica]
CL2362.Contig13_peanut	1079	3.26	2.13	0.29	0	-3.40888	Down	K01213|1|6e-32|139|nnu:104591046|galacturan 1,4-alpha-galacturonidase [EC:3.2.1.67];K01184|5|3e-19|97.1|tcc:TCM_016905|polygalacturonase [EC:3.2.1.15]	-	-	-	gi|674898070|emb|CDY34877.1|/3.68717e-44/BnaA09g48030D [Brassica napus]
CL2365.Contig4_peanut	1864	2.75	5.22	7.39	8.86	1.06337	Up	-	-	-	-	gi|734378963|gb|KHN22338.1|/2.19338e-179/Protein ssh4 [Glycine soja]
CL2367.Contig2_peanut	1087	13.26	8.49	31.04	23.16	1.35001	Up	K17506|1|5e-18|92.8|aip:107631643|protein phosphatase 1L [EC:3.1.3.16]	-	-	-	gi|965657540|dbj|BAT73959.1|/3.35026e-16/hypothetical protein VIGAN_01153600 [Vigna angularis var. angularis]
CL237.Contig7_peanut	2437	0	0	1.84	2.93	5.66357	Up	K14963|1|1e-49|199|zma:100217300|COMPASS component SWD3;K12662|2|2e-26|122|bvg:104889418|U4/U6 small nuclear ribonucleoprotein PRP4;K16482|5|6e-25|117|mpp:MICPUCDRAFT_58270|centriolar protein POC1	-	-	-	gi|356507764|ref|XP_003522634.1|/0/PREDICTED: transcriptional corepressor LEUNIG-like isoform X3 [Glycine max]
CL2373.Contig1_peanut	1973	0.31	1.25	7.04	3.35	2.71566	Up	-	-	-	-	gi|593206146|ref|XP_007132469.1|/8.71678e-153/hypothetical protein PHAVU_011G096600g [Phaseolus vulgaris]
CL2380.Contig2_peanut	3026	8.31	11.9	4.05	5.44	-1.04237	Down	K10615|1|7e-17|90.9|atr:18446390|E3 ubiquitin-protein ligase HERC4 [EC:2.3.2.26]	-	-	-	gi|326511212|dbj|BAJ87620.1|/3.30082e-97/predicted protein [Hordeum vulgare subsp. vulgare]
CL239.Contig4_peanut	1900	6.82	3.12	0	0	-6.32225	Down	K13207|1|5e-10|67.4|smo:SELMODRAFT_414635|CUG-BP- and ETR3-like factor;K00161|3|5e-07|57.4|gra:105784008|pyruvate dehydrogenase E1 component alpha subunit [EC:1.2.4.1];K10405|4|2e-06|55.5|bpg:Bathy11g00740|kinesin family member C1	-	-	-	gi|922387130|ref|XP_003597620.2|/4.33771e-106/myosin-like protein [Medicago truncatula]
CL2392.Contig4_peanut	1547	28.43	50.37	9.2	7.93	-2.13922	Down	K09645|1|0.0|874|aip:107639309|vitellogenic carboxypeptidase-like protein [EC:3.4.16.-]	-	-	-	gi|734335974|gb|KHN08092.1|/3.26414e-170/Serine carboxypeptidase-like 50 [Glycine soja]
CL2392.Contig6_peanut	1568	0	0	6	0.84	5.57079	Up	K09645|1|0.0|781|aip:107639309|vitellogenic carboxypeptidase-like protein [EC:3.4.16.-]	-	-	-	gi|502143234|ref|XP_004505268.1|/2.99999e-179/PREDICTED: serine carboxypeptidase-like 50 [Cicer arietinum]
CL2402.Contig1_peanut	3524	1.86	1.92	0	0	-5.82624	Down	K17964|1|3e-85|318|smo:SELMODRAFT_96626|leucine-rich PPR motif-containing protein, mitochondrial	-	-	-	gi|828298460|ref|XP_012569027.1|/0/PREDICTED: pentatricopeptide repeat-containing protein At3g09060 [Cicer arietinum]
CL2420.Contig12_peanut	3322	3.34	2.58	0.19	0	-4.4812	Down	K09489|1|2e-38|147|zma:103638334|heat shock 70kDa protein 4;K19525|3|7e-10|67.8|nnu:104593388|vacuolar protein sorting-associated protein 13A/C	-	-	-	gi|955373950|ref|XP_014623925.1|/0/PREDICTED: uncharacterized protein LOC100818143 isoform X2 [Glycine max]
CL2420.Contig9_peanut	6630	3.4	2.85	0.45	0	-3.6244	Down	K09489|1|4e-38|147|zma:103638334|heat shock 70kDa protein 4;K19525|3|2e-09|67.8|nnu:104593388|vacuolar protein sorting-associated protein 13A/C	-	-	-	gi|955373954|ref|XP_014623927.1|/0/PREDICTED: uncharacterized protein LOC100818143 isoform X4 [Glycine max]
CL2421.Contig4_peanut	2445	4.6	4.81	1.94	0	-2.14957	Down	K17681|1|0.0|947|adu:107487945|ATPase family AAA domain-containing protein 3A/B	-	GO:0032559//adenyl ribonucleotide binding;GO:0042623//ATPase activity, coupled	-	gi|356538198|ref|XP_003537591.1|/0/PREDICTED: ATPase family AAA domain-containing protein 3-like [Glycine max]
CL2424.Contig5_peanut	2074	21.51	23.04	11.21	4.36	-1.4515	Down	K13379|1|0.0|755|aip:107634963|reversibly glycosylated polypeptide / UDP-arabinopyranose mutase [EC:2.4.1.- 5.4.99.30]	GO:0044459;GO:0030312//external encapsulating structure	GO:0035251//UDP-glucosyltransferase activity	GO:0045229//external encapsulating structure organization;GO:0009250//glucan biosynthetic process	gi|697100367|ref|XP_009590755.1|/0/PREDICTED: alpha-1,4-glucan-protein synthase [UDP-forming] 2-like [Nicotiana tomentosiformis]
CL2425.Contig1_peanut	2481	1.92	0.27	2.85	3.82	1.58202	Up	K05665|1|0.0|925|fve:101313352|ATP-binding cassette, subfamily C (CFTR/MRP), member 1	-	-	-	gi|734306904|gb|KHM98971.1|/0/ABC transporter C family member 9 [Glycine soja]
CL2435.Contig10_peanut	4750	1.49	2.33	0	0	-6.26445	Down	K01411|1|0.0|573|aip:107641648|nardilysin [EC:3.4.24.61]	-	-	-	gi|502129594|ref|XP_004500358.1|/1.37547e-152/PREDICTED: nardilysin [Cicer arietinum]
CL2435.Contig11_peanut	4357	0.61	4.84	0	0	-6.63383	Down	K01411|1|1e-176|387|aip:107641648|nardilysin [EC:3.4.24.61]	-	-	-	gi|571543346|ref|XP_003552920.2|/2.52779e-146/PREDICTED: nardilysin-like [Glycine max]
CL2450.Contig2_peanut	2065	5.28	6.53	2.16	3.21	-1.83082	Down	-	-	-	-	gi|356500194|ref|XP_003518918.1|/3.33419e-91/PREDICTED: NF-kappa-B-activating protein-like [Glycine max]
CL246.Contig3_peanut	4429	5.58	5.58	1.89	3.16	-1.10278	Down	K14684|1|0.0|685|aip:107639542|solute carrier family 25 (mitochondrial phosphate transporter), member 23/24/25/41	-	-	-	gi|356537880|ref|XP_003537434.1|/0/PREDICTED: pentatricopeptide repeat-containing protein At5g48910 [Glycine max]
CL2472.Contig2_peanut	1538	21.23	16.95	8.78	8.22	-1.11962	Down	K12900|1|8e-21|102|aip:107626196|FUS-interacting serine-arginine-rich protein 1	-	GO:0005488//binding	-	gi|388494870|gb|AFK35501.1|/1.91717e-21/unknown [Medicago truncatula]
CL2476.Contig1_peanut	2017	5.55	4.69	1.05	2.02	-2.26854	Down	K00030|1|1e-07|59.3|aip:107622140|isocitrate dehydrogenase (NAD+) [EC:1.1.1.41];K18674|3|4e-07|57.8|adu:107462750|N-acetylgalactosamine kinase [EC:2.7.1.157]	-	GO:0004553//hydrolase activity, hydrolyzing O-glycosyl compounds	GO:0044238//primary metabolic process;GO:0045229//external encapsulating structure organization	gi|734423857|gb|KHN42438.1|/7.49724e-72/Putative polygalacturonase, partial [Glycine soja]
CL2480.Contig4_peanut	3054	0	1.21	2.57	5.24	2.67272	Up	-	-	-	-	gi|593689581|ref|XP_007145407.1|/0/hypothetical protein PHAVU_007G236300g [Phaseolus vulgaris]
CL2499.Contig1_peanut	938	1.42	1.38	5.28	8.17	2.19729	Up	-	-	-	-	-
CL250.Contig6_peanut	1317	3.31	2.82	10.43	6.47	1.48503	Up	K13422|1|2e-18|94.4|pop:POPTR_0001s02450g|transcription factor MYC2	-	-	-	gi|593785481|ref|XP_007155781.1|/6.23563e-79/hypothetical protein PHAVU_003G231200g [Phaseolus vulgaris]
CL2502.Contig7_peanut	1905	6.43	12.96	1.6	0.17	-3.28645	Down	K04460|1|0.0|974|aip:107633240|serine/threonine-protein phosphatase 5 [EC:3.1.3.16]	GO:0031224//intrinsic component of membrane;GO:0016604//nuclear body;GO:0031090//organelle membrane;GO:0005635//nuclear envelope	GO:0043169//cation binding;GO:0004620//phospholipase activity;GO:0004721//phosphoprotein phosphatase activity	GO:0007165//signal transduction;GO:0006464//cellular protein modification process	gi|571473891|ref|XP_006586064.1|/0/PREDICTED: serine/threonine-protein phosphatase 5-like isoform X2 [Glycine max]
CL2503.Contig1_peanut	1897	0	4.59	8.06	7.94	1.84243	Up	K00276|1|0.0|722|pvu:PHAVU_003G204000g|primary-amine oxidase [EC:1.4.3.21]	-	-	-	gi|356513731|ref|XP_003525564.1|/0/PREDICTED: uncharacterized protein LOC100813824 [Glycine max]
CL2507.Contig2_peanut	2286	4.76	1.76	0	0	-5.99262	Down	-	-	-	-	gi|828314510|ref|XP_012571772.1|/0/PREDICTED: uncharacterized protein LOC101508050 [Cicer arietinum]
CL2523.Contig4_peanut	1180	0	0	6.69	3.07	5.64664	Up	K03189|1|8e-58|225|rcu:8264127|urease accessory protein	-	-	-	gi|593691297|ref|XP_007146218.1|/4.37702e-81/hypothetical protein PHAVU_006G022300g [Phaseolus vulgaris]
CL2539.Contig1_peanut	1696	0	1.42	2.9	4.02	2.23717	Up	K06911|1|3e-10|67.8|bna:106353157|uncharacterized protein	-	-	-	gi|922328887|ref|XP_003627028.2|/1.23674e-32/F-box/RNI/FBD-like domain protein [Medicago truncatula]
CL255.Contig1_peanut	1499	3.35	0	6.87	8.42	2.14775	Up	K00943|1|5e-138|492|aip:107625634|dTMP kinase [EC:2.7.4.9]	-	GO:0016776//phosphotransferase activity, phosphate group as acceptor;GO:0032559//adenyl ribonucleotide binding	GO:0009212//pyrimidine deoxyribonucleoside triphosphate biosynthetic process;GO:0009197	gi|955355890|ref|XP_014620659.1|/2.80177e-110/PREDICTED: uncharacterized protein LOC100778161 isoform X1 [Glycine max]
CL255.Contig6_peanut	1441	3.76	8.42	0	0	-6.1882	Down	K00943|1|9e-131|468|aip:107625634|dTMP kinase [EC:2.7.4.9]	-	GO:0016776//phosphotransferase activity, phosphate group as acceptor;GO:0032559//adenyl ribonucleotide binding	GO:0009212//pyrimidine deoxyribonucleoside triphosphate biosynthetic process;GO:0009197	gi|955355890|ref|XP_014620659.1|/2.40703e-103/PREDICTED: uncharacterized protein LOC100778161 isoform X1 [Glycine max]
CL2555.Contig11_peanut	4084	0.22	6.21	0	0	-6.77037	Down	K20296|1|0.0|1052|adu:107464913|vacuolar protein sorting-associated protein 51	-	-	-	gi|951029788|ref|XP_014514742.1|/0/PREDICTED: vacuolar protein sorting-associated protein 51 homolog [Vigna radiata var. radiata]
CL2557.Contig1_peanut	1780	21.89	33.14	5.11	10.79	-1.74708	Down	K14209|1|0.0|895|adu:107457692|solute carrier family 36 (proton-coupled amino acid transporter)	-	-	-	gi|356566280|ref|XP_003551361.1|/0/PREDICTED: probable amino acid permease 7 [Glycine max]
CL257.Contig1_peanut	1327	8.62	9.82	18.27	31.45	1.45775	Up	K02510|1|2e-12|74.7|cvr:CHLNCDRAFT_134309|4-hydroxy-2-oxoheptanedioate aldolase [EC:4.1.2.52]	-	-	-	gi|488461518|emb|CCW28852.1|/4.12152e-171/putative HpcH/HpaI aldolase/citrate lyase [Arachis duranensis]
CL2575.Contig2_peanut	2948	2.15	2.18	0	1.16	-1.82547	Down	K17618|1|8e-42|173|mtr:MTR_7g015190|ubiquitin-like domain-containing CTD phosphatase 1 [EC:3.1.3.16]	-	-	-	gi|449441105|ref|XP_004138324.1|/5.44752e-64/PREDICTED: uncharacterized protein LOC101219396 [Cucumis sativus]
CL2614.Contig2_peanut	1143	8.9	7.08	3.15	0.54	-1.99392	Down	-	-	-	-	-
CL2621.Contig2_peanut	4513	2.62	1.36	4.6	5.67	1.38594	Up	K12822|1|0.0|1009|adu:107481316|RNA-binding protein 25	-	-	-	gi|356497763|ref|XP_003517728.1|/0/PREDICTED: RNA-binding protein 25-like isoform X1 [Glycine max]
CL2621.Contig8_peanut	4234	6.41	2.14	0	0	-7.27107	Down	K12822|1|0.0|1009|adu:107481316|RNA-binding protein 25	-	-	-	gi|356497763|ref|XP_003517728.1|/0/PREDICTED: RNA-binding protein 25-like isoform X1 [Glycine max]
CL2632.Contig1_peanut	2394	2.78	1.98	0.28	0	-3.62381	Down	K01354|1|2e-77|291|gsl:Gasu_43190|oligopeptidase B [EC:3.4.21.83]	-	-	-	gi|571439821|ref|XP_006574967.1|/0/PREDICTED: protease 2 [Glycine max]
CL2636.Contig1_peanut	758	925.22	1311.08	253.23	320.04	-1.91983	Down	-	-	-	-	-
CL2636.Contig3_peanut	743	94.05	143.64	41.93	14.86	-1.99485	Down	-	-	-	-	-
CL2636.Contig4_peanut	698	30.6	27.83	8.8	6.12	-1.89821	Down	-	-	-	-	-
CL2663.Contig10_peanut	1501	2.06	0.63	3.57	4.29	1.5166	Up	-	-	-	-	gi|951075345|ref|XP_014492868.1|/1.24081e-166/PREDICTED: COBW domain-containing protein 1 isoform X1 [Vigna radiata var. radiata]
CL2675.Contig8_peanut	1999	1.47	3.95	0	0	-5.51243	Down	K01228|1|2e-88|327|sita:101767079|mannosyl-oligosaccharide glucosidase [EC:3.2.1.106];K18789|3|3e-18|94.7|vvi:100259059|xylogalacturonan beta-1,3-xylosyltransferase [EC:2.4.2.41]	-	-	-	gi|920716349|gb|KOM56437.1|/0/hypothetical protein LR48_Vigan10g232900 [Vigna angularis]
CL2724.Contig1_peanut	582	22.21	9.78	0	0	-6.23839	Down	-	-	-	-	gi|593623313|ref|XP_007142944.1|/2.92452e-19/hypothetical protein PHAVU_007G030500g [Phaseolus vulgaris]
CL2731.Contig4_peanut	1356	0.61	0.26	1.66	4.28	2.56573	Up	-	-	-	-	gi|734342613|gb|KHN10069.1|/1.88933e-94/hypothetical protein glysoja_034311 [Glycine soja]
CL2748.Contig1_peanut	2341	0.01	4.56	0	0	-5.48271	Down	K04733|1|1e-71|236|gmx:100779353|interleukin-1 receptor-associated kinase 4 [EC:2.7.11.1]	-	GO:0004672//protein kinase activity;GO:0000166//nucleotide binding	-	gi|965658283|dbj|BAT74702.1|/0/hypothetical protein VIGAN_01242400 [Vigna angularis var. angularis]
CL275.Contig6_peanut	2506	4.06	6.53	1.02	1.19	-2.16658	Down	K10901|1|5e-35|150|aip:107630447|bloom syndrome protein [EC:3.6.4.12]	-	-	-	gi|593265950|ref|XP_007135153.1|/3.01097e-73/hypothetical protein PHAVU_010G105500g [Phaseolus vulgaris]
CL2756.Contig3_peanut	1778	3.71	6.05	1.76	1.75	-1.39157	Down	K15262|1|2e-173|610|adu:107479982|protein BCP1	-	-	-	gi|502160921|ref|XP_004511954.1|/9.73126e-129/PREDICTED: protein BCCIP homolog [Cicer arietinum]
CL2756.Contig4_peanut	1757	4.05	5.8	1.38	1.1	-1.87868	Down	K15262|1|2e-173|610|adu:107479982|protein BCP1	-	-	-	gi|502160921|ref|XP_004511954.1|/9.58122e-129/PREDICTED: protein BCCIP homolog [Cicer arietinum]
CL2765.Contig2_peanut	1041	4.68	11.43	0	0	-6.1082	Down	K07375|1|2e-139|496|aip:107625663|tubulin beta	GO:0043234//protein complex;GO:0015630//microtubule cytoskeleton	GO:0017111//nucleoside-triphosphatase activity;GO:0032561//guanyl ribonucleotide binding	GO:0043623//cellular protein complex assembly;GO:0009207;GO:0006970//response to osmotic stress;GO:0007017//microtubule-based process	gi|502146873|ref|XP_004506645.1|/1.59585e-137/PREDICTED: tubulin beta-2 chain [Cicer arietinum]
CL2765.Contig3_peanut	1347	2.97	5.65	0	0	-5.60144	Down	K07375|1|0.0|668|aip:107625663|tubulin beta	GO:0032991//macromolecular complex;GO:0015630//microtubule cytoskeleton	GO:0017111//nucleoside-triphosphatase activity;GO:0032561//guanyl ribonucleotide binding	GO:0043623//cellular protein complex assembly;GO:0009207;GO:0007017//microtubule-based process	gi|502146873|ref|XP_004506645.1|/0/PREDICTED: tubulin beta-2 chain [Cicer arietinum]
CL2772.Contig1_peanut	2012	1.69	2.34	0.69	0	-2.28729	Down	K14207|1|2e-30|135|adu:107491237|solute carrier family 38 (sodium-coupled neutral amino acid transporter), member 2	-	-	-	gi|947080169|gb|KRH28958.1|/1.17871e-109/hypothetical protein GLYMA_11G088400 [Glycine max]
CL2782.Contig1_peanut	612	162.45	91.81	327.68	244.81	1.20931	Up	K01696|1|5e-96|350|aip:107643273|tryptophan synthase beta chain [EC:4.2.1.20]	-	-	GO:0008152//metabolic process	gi|965615173|dbj|BAU00806.1|/2.92052e-44/hypothetical protein VIGAN_10243600 [Vigna angularis var. angularis]
CL2782.Contig2_peanut	588	2.52	5.26	20.54	28.98	2.65055	Up	K01696|1|6e-89|327|adu:107488637|tryptophan synthase beta chain [EC:4.2.1.20]	-	GO:0003824//catalytic activity	GO:0008152//metabolic process	gi|965615173|dbj|BAU00806.1|/9.15894e-45/hypothetical protein VIGAN_10243600 [Vigna angularis var. angularis]
CL279.Contig4_peanut	3134	0.01	0.07	0.49	1.39	3.65584	Up	K20043|1|1e-153|545|pxb:103932743|clathrin coat assembly protein AP180	-	-	-	gi|502151463|ref|XP_004508453.1|/5.83281e-162/PREDICTED: putative clathrin assembly protein At5g35200 [Cicer arietinum]
CL279.Contig6_peanut	2659	1.89	1.56	0.84	0.09	-1.73934	Down	K20043|1|9e-154|545|pxb:103932743|clathrin coat assembly protein AP180	-	-	-	gi|502151463|ref|XP_004508453.1|/4.86102e-162/PREDICTED: putative clathrin assembly protein At5g35200 [Cicer arietinum]
CL2790.Contig12_peanut	1924	4.25	6.23	0	0	-5.63979	Down	-	-	-	-	gi|955361028|ref|XP_003541844.3|/5.27496e-35/PREDICTED: proline-rich extensin-like protein EPR1 [Glycine max]
CL2793.Contig1_peanut	2962	0	1.4	3.68	4.38	2.52317	Up	K09518|1|1e-34|150|eus:EUTSA_v10027481mg|DnaJ homolog subfamily B member 12	-	-	-	gi|571452036|ref|XP_003523381.2|/0/PREDICTED: uncharacterized protein LOC100818585 [Glycine max]
CL2795.Contig5_peanut	2660	4.6	4.97	0.7	2.5	-1.52965	Down	K11463|1|2e-44|182|bna:106418081|polycomb protein SUZ12	-	-	-	gi|356533273|ref|XP_003535190.1|/8.29164e-162/PREDICTED: polycomb group protein EMBRYONIC FLOWER 2-like isoform X1 [Glycine max]
CL281.Contig22_peanut	2703	4.43	3.4	1.08	0	-2.69565	Down	K10206|1|0.0|838|aip:107626263|LL-diaminopimelate aminotransferase [EC:2.6.1.83]	-	-	-	gi|502142297|ref|XP_004504888.1|/0/PREDICTED: LL-diaminopimelate aminotransferase, chloroplastic [Cicer arietinum]
CL281.Contig4_peanut	1919	0	0	0	6.68	5.76851	Up	K11000|1|6e-120|432|aip:107617394|callose synthase [EC:2.4.1.-]	-	-	-	gi|965607059|dbj|BAT93550.1|/2.23637e-110/hypothetical protein VIGAN_08006200 [Vigna angularis var. angularis]
CL282.Contig43_peanut	3849	1.07	1.19	0	0.63	-1.73622	Down	K04422|1|4e-105|384|rcu:8275839|mitogen-activated protein kinase kinase kinase 13 [EC:2.7.11.25];K04424|2|1e-42|177|pop:POPTR_0018s05140g|sterile alpha motif and leucine zipper containing kinase AZK [EC:2.7.11.25];K14510|3|1e-42|176|dosa:Os02t0527600-01|serine/threonine-protein kinase CTR1 [EC:2.7.11.1]	-	-	-	gi|356528669|ref|XP_003532922.1|/0/PREDICTED: uncharacterized protein LOC100799639 [Glycine max]
CL2820.Contig4_peanut	1381	0	0	6.25	7.31	6.32914	Up	-	GO:0031224//intrinsic component of membrane	GO:0046914//transition metal ion binding	-	gi|590663223|ref|XP_007036152.1|/7.42381e-30/Hypoxia-responsive family protein / zinc finger (C3HC4-type RING finger) family protein [Theobroma cacao]
CL2820.Contig5_peanut	1356	9.19	7.2	0.62	0.08	-4.19845	Down	-	GO:0031224//intrinsic component of membrane	GO:0046914//transition metal ion binding	-	gi|590663223|ref|XP_007036152.1|/7.29084e-30/Hypoxia-responsive family protein / zinc finger (C3HC4-type RING finger) family protein [Theobroma cacao]
CL2844.Contig1_peanut	2023	2.98	7.13	0	0.04	-6.0179	Down	K00949|1|3e-147|523|adu:107492489|thiamine pyrophosphokinase [EC:2.7.6.2]	-	GO:0016778;GO:0032559//adenyl ribonucleotide binding	GO:0042723//thiamine-containing compound metabolic process;GO:0009108//coenzyme biosynthetic process	gi|947119923|gb|KRH68172.1|/3.11801e-118/hypothetical protein GLYMA_03G213500 [Glycine max]
CL2844.Contig5_peanut	2137	2.31	0	5.03	5.86	2.19738	Up	K00949|1|3e-147|523|adu:107492489|thiamine pyrophosphokinase [EC:2.7.6.2]	-	GO:0016778;GO:0032559//adenyl ribonucleotide binding	GO:0042723//thiamine-containing compound metabolic process;GO:0009108//coenzyme biosynthetic process	gi|947119923|gb|KRH68172.1|/3.32068e-118/hypothetical protein GLYMA_03G213500 [Glycine max]
CL2845.Contig11_peanut	2663	0.27	1.94	3.73	3.64	1.76188	Up	K01103|1|0.0|1421|aip:107605209|6-phosphofructo-2-kinase / fructose-2,6-biphosphatase 3&#160; [EC:2.7.1.105 3.1.3.46]	-	GO:0008443//phosphofructokinase activity;GO:0019203//carbohydrate phosphatase activity;GO:0032559//adenyl ribonucleotide binding	GO:0006000//fructose metabolic process	gi|571489534|ref|XP_006591237.1|/0/PREDICTED: 6-phosphofructo-2-kinase/fructose-2,6-bisphosphatase-like [Glycine max]
CL2856.Contig4_peanut	3047	4.01	2.41	7.11	11.8	1.57345	Up	-	-	-	-	gi|922368022|ref|XP_013456176.1|/0/DUF3527 domain protein [Medicago truncatula]
CL2877.Contig19_peanut	3009	0	0	1.34	2.84	5.77315	Up	K03255|1|1e-42|176|smo:SELMODRAFT_442478|protein TIF31	-	-	-	gi|571515549|ref|XP_006597267.1|/0/PREDICTED: telomere repeat-binding protein 2-like isoform X1 [Glycine max]
CL2877.Contig23_peanut	2456	3.53	2.76	0	1.79	-1.75627	Down	K03255|1|1e-44|182|smo:SELMODRAFT_442478|protein TIF31	-	-	-	gi|356541233|ref|XP_003539084.1|/0/PREDICTED: telomere repeat-binding protein 5-like isoform X2 [Glycine max]
CL2899.Contig2_peanut	1215	2.51	2.67	4.46	7.5	1.21208	Up	K07023|1|2e-122|440|aip:107643808|putative hydrolases of HD superfamily	-	-	-	gi|502094750|ref|XP_004490290.1|/2.41386e-90/PREDICTED: HD domain-containing protein C4G3.17 [Cicer arietinum]
CL290.Contig2_peanut	3826	0	3.04	0	0	-5.61015	Down	K13459|1|1e-85|320|egr:104454824|disease resistance protein RPS2	-	-	-	gi|734329814|gb|KHN06469.1|/0/Disease resistance protein [Glycine soja]
CL2906.Contig1_peanut	804	19.92	17.55	1.22	7.29	-2.08325	Down	K02638|1|2e-75|283|adu:107496985|plastocyanin	GO:0009507//chloroplast;GO:0009579//thylakoid	GO:0046872//metal ion binding	-	gi|734406057|gb|KHN33826.1|/4.31369e-59/Plastocyanin, chloroplastic [Glycine soja]
CL2906.Contig2_peanut	231	26.86	23.96	0.8	15.28	-1.5796	Down	K02638|1|2e-15|81.6|adu:107460234|plastocyanin	-	-	-	-
CL291.Contig10_peanut	1896	7.52	9.55	0.01	2.38	-2.7619	Down	K09756|1|0.0|646|gmx:100780069|serine carboxypeptidase-like 19 [EC:3.4.16.- 2.3.1.91];K16296|3|2e-175|617|mtr:MTR_4g021510|serine carboxypeptidase-like clade I [EC:3.4.16.-]	-	-	-	gi|356504360|ref|XP_003520964.1|/0/PREDICTED: serine carboxypeptidase-like 11 isoform X2 [Glycine max]
CL2956.Contig2_peanut	1581	11.78	11.4	0	2.56	-3.09556	Down	K13698|1|7e-48|169|csl:COCSUDRAFT_54313|abhydrolase domain-containing protein 4;K13535|3|2e-45|162|vcn:VOLCADRAFT_106093|cardiolipin-specific phospholipase [EC:3.1.1.-]	-	-	-	gi|359807439|ref|NP_001241135.1|/0/uncharacterized protein LOC100789925 [Glycine max]
CL2956.Contig3_peanut	1600	0	0	8.44	6.47	5.90465	Up	K13698|1|7e-48|169|csl:COCSUDRAFT_54313|abhydrolase domain-containing protein 4;K13535|3|2e-45|162|vcn:VOLCADRAFT_106093|cardiolipin-specific phospholipase [EC:3.1.1.-]	-	-	-	gi|359807439|ref|NP_001241135.1|/0/uncharacterized protein LOC100789925 [Glycine max]
CL2956.Contig4_peanut	1628	0	0	4.32	7.93	5.77375	Up	K13698|1|1e-56|222|csl:COCSUDRAFT_54313|abhydrolase domain-containing protein 4;K13535|2|2e-53|211|vcn:VOLCADRAFT_106093|cardiolipin-specific phospholipase [EC:3.1.1.-];K13701|4|6e-06|53.5|csl:COCSUDRAFT_54096|abhydrolase domain-containing protein 8	-	-	-	gi|359807439|ref|NP_001241135.1|/0/uncharacterized protein LOC100789925 [Glycine max]
CL2956.Contig5_peanut	1647	0	0	6.65	0	5.60928	Up	K13698|1|1e-56|222|csl:COCSUDRAFT_54313|abhydrolase domain-containing protein 4;K13535|2|2e-53|211|vcn:VOLCADRAFT_106093|cardiolipin-specific phospholipase [EC:3.1.1.-];K13701|4|6e-06|53.5|csl:COCSUDRAFT_54096|abhydrolase domain-containing protein 8	-	-	-	gi|359807439|ref|NP_001241135.1|/0/uncharacterized protein LOC100789925 [Glycine max]
CL2999.Contig1_peanut	2927	0	0.08	0.46	1.26	3.50046	Up	K06180|1|2e-06|55.8|vcn:VOLCADRAFT_65292|23S rRNA pseudouridine1911/1915/1917 synthase [EC:5.4.99.23]	-	-	-	gi|764597144|ref|XP_011466146.1|/1.00279e-107/PREDICTED: RNA pseudouridine synthase 1 isoform X3 [Fragaria vesca subsp. vesca]
CL3006.Contig1_peanut	2038	0.71	1.29	0	0.01	-4.01653	Down	K08869|1|1e-154|547|aip:107609302|aarF domain-containing kinase	-	-	-	gi|356501001|ref|XP_003519318.1|/3.03557e-121/PREDICTED: uncharacterized aarF domain-containing protein kinase 1 [Glycine max]
CL3009.Contig5_peanut	1609	4.18	5.82	1.02	2.59	-1.40142	Down	K01859|1|4e-14|80.9|rcu:8264259|chalcone isomerase [EC:5.5.1.6]	GO:0009536//plastid	-	-	gi|947089735|gb|KRH38400.1|/2.06447e-73/hypothetical protein GLYMA_09G133900 [Glycine max]
CL3013.Contig4_peanut	1531	8.66	4.89	1.81	0.91	-2.2082	Down	K13114|1|4e-178|625|aip:107631587|pinin	-	-	-	gi|593695949|ref|XP_007148473.1|/6.81023e-120/hypothetical protein PHAVU_006G211700g [Phaseolus vulgaris]
CL3019.Contig2_peanut	1654	15.33	11.21	3.19	0	-2.93222	Down	K00218|1|0.0|714|adu:107462599|protochlorophyllide reductase [EC:1.3.1.33]	GO:0009536//plastid	GO:0016628//oxidoreductase activity, acting on the CH-CH group of donors, NAD or NADP as acceptor	GO:0006779//porphyrin-containing compound biosynthetic process	gi|593698264|ref|XP_007149605.1|/0/hypothetical protein PHAVU_005G083700g [Phaseolus vulgaris]
CL3026.Contig15_peanut	1434	4.15	5.95	1.87	2.53	-1.91709	Down	-	-	-	-	gi|356533259|ref|XP_003535183.1|/8.2737e-145/PREDICTED: ACT domain-containing protein ACR10-like [Glycine max]
CL3030.Contig1_peanut	1749	12.11	10.39	4.81	2.26	-1.5997	Down	K17609|1|0.0|848|adu:107460155|nucleoredoxin [EC:1.8.1.8]	-	GO:0003824//catalytic activity;GO:0043169//cation binding	GO:0007165//signal transduction;GO:0019725//cellular homeostasis	gi|357467067|ref|XP_003603818.1|/0/nucleoredoxin, putative [Medicago truncatula]
CL3032.Contig9_peanut	1608	0	0.64	5.58	2.18	3.39589	Up	K09571|1|2e-146|520|atr:18428931|FK506-binding protein 4/5 [EC:5.2.1.8]	-	-	GO:0044267//cellular protein metabolic process	gi|950938507|ref|XP_014523061.1|/9.70982e-165/PREDICTED: peptidyl-prolyl cis-trans isomerase FKBP42 [Vigna radiata var. radiata]
CL3039.Contig1_peanut	694	74.3	76.38	28.39	43.24	-1.03347	Down	K03283|1|4e-86|318|aip:107618252|heat shock 70kDa protein 1/8	-	GO:0016628//oxidoreductase activity, acting on the CH-CH group of donors, NAD or NADP as acceptor;GO:0032559//adenyl ribonucleotide binding	GO:0008152//metabolic process;GO:0050896//response to stimulus	gi|743874081|ref|XP_011034569.1|/2.94166e-76/PREDICTED: heat shock 70 kDa protein-like [Populus euphratica]
CL305.Contig4_peanut	740	18.94	13.61	4.09	8.7	-1.30081	Down	K01602|1|6e-104|377|aip:107635732|ribulose-bisphosphate carboxylase small chain [EC:4.1.1.39]	GO:0009536//plastid	GO:0016491//oxidoreductase activity;GO:0016831//carboxy-lyase activity	GO:0043094//cellular metabolic compound salvage;GO:0015977//carbon fixation	gi|540360866|gb|AGV08375.1|/2.79866e-99/ribulose-1,5-bisphosphate carboxylase/oxygenase small subunit [Arachis hypogaea]
CL3057.Contig1_peanut	1711	3.88	2.97	0.35	0	-3.78967	Down	-	-	-	-	gi|356532984|ref|XP_003535049.1|/8.01838e-157/PREDICTED: uncharacterized protein At4g37920, chloroplastic [Glycine max]
CL3071.Contig2_peanut	6641	3.08	2.95	0.01	0	-6.05552	Down	K18663|1|0.0|2310|adu:107471012|activating signal cointegrator complex subunit 3 [EC:3.6.4.12]	-	-	-	gi|947106294|gb|KRH54677.1|/0/hypothetical protein GLYMA_06G202500 [Glycine max]
CL3071.Contig3_peanut	4488	3.31	1,94	0	0	-6.013	Down	K18663|1|0.0|1794|aip:107622398|activating signal cointegrator complex subunit 3 [EC:3.6.4.12]	-	GO:0017111//nucleoside-triphosphatase activity;GO:0000166//nucleotide binding	-	gi|947106292|gb|KRH54675.1|/0/hypothetical protein GLYMA_06G202500 [Glycine max]
CL3078.Contig14_peanut	1339	0.13	2.57	6.2	10.1	2.5764	Up	K11866|1|2e-172|606|aip:107643356|STAM-binding protein [EC:3.4.19.12]	-	-	-	gi|965613902|dbj|BAT99534.1|/9.72897e-120/hypothetical protein VIGAN_10098400 [Vigna angularis var. angularis]
CL3092.Contig5_peanut	475	10.6	4.3	14.74	20.13	1.22245	Up	K04710|1|1e-43|175|aip:107643771|ceramide synthetase [EC:2.3.1.24]	-	-	-	gi|955376330|ref|XP_014624526.1|/4.3293e-33/PREDICTED: ASC1-like protein isoform X2 [Glycine max]
CL3094.Contig1_peanut	922	0	1.24	2.73	6.04	2.64202	Up	-	-	-	-	gi|408716901|gb|AFU82908.1|/3.47412e-45/yellow stripe-like transporter 3.1 [Arachis hypogaea]
CL3094.Contig4_peanut	970	0	0.77	1.68	3.62	2.49464	Up	-	-	-	-	gi|408716901|gb|AFU82908.1|/3.75598e-45/yellow stripe-like transporter 3.1 [Arachis hypogaea]
CL3121.Contig14_peanut	4422	0	0.85	3.03	1.78	2.50013	Up	K14500|1|2e-146|521|egu:105059035|BR-signaling kinase [EC:2.7.11.1]	-	-	-	gi|356498764|ref|XP_003518219.1|/0/PREDICTED: probable LRR receptor-like serine/threonine-protein kinase At2g24230 [Glycine max]
CL3147.Contig2_peanut	3127	3.35	2.42	0.7	1.38	-1.41678	Down	K01164|1|0.0|1000|aip:107604984|ribonuclease P/MRP protein subunit POP1 [EC:3.1.26.5]	-	-	-	gi|356554790|ref|XP_003545725.1|/2.3602e-163/PREDICTED: uncharacterized protein LOC100788705 [Glycine max]
CL3148.Contig9_peanut	2886	0	0	0	7.88	6.59382	Up	-	-	-	-	gi|734324279|gb|KHN05054.1|/0/Putative ion channel POLLUX-like 2, partial [Glycine soja]
CL315.Contig3_peanut	2752	0	0	1.6	2.4	5.58803	Up	K01148|1|2e-20|102|pda:103714562|poly(A)-specific ribonuclease [EC:3.1.13.4]	-	-	-	gi|571550199|ref|XP_006603058.1|/0/PREDICTED: chloroplastic group IIA intron splicing facilitator CRS1, chloroplastic isoform X2 [Glycine max]
CL3155.Contig12_peanut	1554	4.1	6.6	0	1.38	-2.80734	Down	-	-	-	-	gi|356522638|ref|XP_003529953.1|/0/PREDICTED: uncharacterized protein LOC100790647 isoform X1 [Glycine max]
CL3160.Contig2_peanut	1688	5.47	5.16	1.86	0	-2.35698	Down	K19891|1|2e-94|347|smo:SELMODRAFT_442025|glucan endo-1,3-beta-glucosidase 1/2/3 [EC:3.2.1.39]	-	GO:0004553//hydrolase activity, hydrolyzing O-glycosyl compounds	GO:0008152//metabolic process	gi|955309222|ref|XP_003519593.2|/0/PREDICTED: glucan endo-1,3-beta-glucosidase 12-like [Glycine max]
CL3164.Contig2_peanut	2475	3	0	11.89	6.07	2.57237	Up	K08867|1|0.0|980|aip:107617943|WNK lysine deficient protein kinase [EC:2.7.11.1]	-	GO:0004672//protein kinase activity;GO:0032559//adenyl ribonucleotide binding	GO:0006464//cellular protein modification process	gi|571483250|ref|XP_006589178.1|/0/PREDICTED: probable serine/threonine-protein kinase WNK9 isoform X1 [Glycine max]
CL3206.Contig5_peanut	5091	2.28	2.61	0	1.4	-1.76097	Down	K11642|1|0.0|2860|adu:107493709|chromodomain-helicase-DNA-binding protein 3 [EC:3.6.4.12]	-	-	-	gi|955312599|ref|XP_014629363.1|/0/PREDICTED: uncharacterized protein LOC100813574 isoform X1 [Glycine max]
CL3212.Contig3_peanut	964	0	0.44	1.4	2.92	2.77476	Up	-	-	-	-	-
CL3227.Contig2_peanut	1887	15.72	13.96	4.47	6.34	-1.41233	Down	-	-	-	-	gi|502119390|ref|XP_004496603.1|/9.24377e-109/PREDICTED: BAG family molecular chaperone regulator 1 [Cicer arietinum]
CL3227.Contig5_peanut	1674	0	0	4.54	6.71	5.57907	Up	-	-	-	-	gi|734400688|gb|KHN31535.1|/1.95458e-115/BAG family molecular chaperone regulator 1 [Glycine soja]
CL3250.Contig2_peanut	2068	0	0	3.19	3.8	5.97288	Up	-	-	-	-	gi|734423293|gb|KHN42197.1|/0/hypothetical protein glysoja_021687 [Glycine soja]
CL3251.Contig1_peanut	683	0	1.68	4.91	3.21	2.12054	Up	-	-	-	-	gi|388516541|gb|AFK46332.1|/8.45751e-28/unknown [Lotus japonicus]
CL3260.Contig1_peanut	589	0.75	0.44	19.57	23.46	5.06185	Up	K04123|1|7e-93|340|adu:107481709|ent-kaurenoic acid hydroxylase [EC:1.14.13.79]	-	-	-	gi|734356850|gb|KHN14287.1|/2.48267e-58/Ent-kaurenoic acid oxidase 2 [Glycine soja]
CL3260.Contig2_peanut	564	0	2.82	39.48	44.63	4.83923	Up	K04123|1|7e-79|293|aip:107631569|ent-kaurenoic acid hydroxylase [EC:1.14.13.79]	-	GO:0016491//oxidoreductase activity;GO:0005506//iron ion binding	GO:0008152//metabolic process	gi|593693808|ref|XP_007147425.1|/1.07804e-52/hypothetical protein PHAVU_006G123500g [Phaseolus vulgaris]
CL3261.Contig4_peanut	2712	0	0	3.2	4.45	5.69225	Up	K17964|1|4e-65|251|smo:SELMODRAFT_96626|leucine-rich PPR motif-containing protein, mitochondrial	-	-	-	gi|502078093|ref|XP_004485837.1|/0/PREDICTED: pentatricopeptide repeat-containing protein At5g46100 [Cicer arietinum]
CL3296.Contig6_peanut	1112	16.76	18.03	10.3	2.51	-1.36401	Down	K10999|1|1e-51|204|vra:106761937|cellulose synthase A [EC:2.4.1.12]	-	GO:0046872//metal ion binding;GO:0003677//DNA binding	GO:0006351//transcription, DNA-templated	gi|574139427|emb|CCW28832.1|/4.52597e-133/putative cellulose synthase [Arachis ipaensis]
CL3319.Contig1_peanut	2925	0	0	1.51	4.99	6.35397	Up	K07466|1|5e-32|141|tcc:TCM_019749|replication factor A1;K15255|3|2e-08|62.8|osa:4335569|ATP-dependent DNA helicase PIF1 [EC:3.6.4.12]	-	-	-	gi|502155583|ref|XP_004510124.1|/1.92429e-42/PREDICTED: uncharacterized protein LOC101506803 [Cicer arietinum]
CL3328.Contig1_peanut	2367	0	0	6.91	7.26	7.1871	Up	-	-	-	-	gi|955320644|ref|XP_003524775.2|/0/PREDICTED: tetrahydrocannabinolic acid synthase-like [Glycine max]
CL3330.Contig1_peanut	2345	0	1.15	5.32	4.82	3.10443	Up	K08818|1|0.0|1128|adu:107489624|cell division cycle 2-like [EC:2.7.11.22]	-	-	-	gi|571453747|ref|XP_006579593.1|/0/PREDICTED: cyclin-dependent kinase G-2 [Glycine max]
CL3332.Contig4_peanut	3091	0	0	2.79	6.89	7.00781	Up	K10875|1|0.0|1651|adu:107462928|DNA repair and recombination protein RAD54 and RAD54-like protein [EC:3.6.4.-]	-	-	-	gi|356544159|ref|XP_003540522.1|/0/PREDICTED: protein chromatin remodeling 35-like isoform X1 [Glycine max]
CL3332.Contig5_peanut	3059	5.74	4.4	0	0	-7.03484	Down	K10875|1|0.0|1651|adu:107462928|DNA repair and recombination protein RAD54 and RAD54-like protein [EC:3.6.4.-]	-	-	-	gi|356544159|ref|XP_003540522.1|/0/PREDICTED: protein chromatin remodeling 35-like isoform X1 [Glycine max]
CL3333.Contig1_peanut	1486	1.64	0.23	5.48	4.3	2.31472	Up	-	-	-	-	gi|985449423|ref|XP_015385965.1|/8.30884e-06/PREDICTED: uncharacterized protein LOC107177137 [Citrus sinensis]
CL3334.Contig4_peanut	3442	3.16	1.41	0	0.4	-3.29696	Down	K17964|1|5e-65|251|smo:SELMODRAFT_424099|leucine-rich PPR motif-containing protein, mitochondrial	-	-	-	gi|734365345|gb|KHN17724.1|/1.14198e-174/Pentatricopeptide repeat-containing protein [Glycine soja]
CL337.Contig6_peanut	1969	0	0	7.51	4.21	6.0405	Up	K01872|1|2e-18|95.1|vra:106777954|alanyl-tRNA synthetase [EC:6.1.1.7];K07300|2|2e-10|68.9|adu:107470677|Ca2+:H+ antiporter	-	-	-	gi|955387115|ref|XP_014626920.1|/3.12531e-107/PREDICTED: uncharacterized protein LOC100797980 isoform X2 [Glycine max]
CL3375.Contig8_peanut	2906	0	0	3.35	5.47	6.79071	Up	K09597|1|0.0|753|aip:107621459|signal peptide peptidase-like 2B [EC:3.4.23.-]	GO:0031224//intrinsic component of membrane	GO:0004175//endopeptidase activity	-	gi|356520402|ref|XP_003528851.1|/0/PREDICTED: signal peptide peptidase-like 4 [Glycine max]
CL3375.Contig9_peanut	2919	5.49	2.04	0	0	-6.55032	Down	K09597|1|0.0|753|aip:107621459|signal peptide peptidase-like 2B [EC:3.4.23.-]	GO:0031224//intrinsic component of membrane	GO:0004175//endopeptidase activity	-	gi|356520402|ref|XP_003528851.1|/0/PREDICTED: signal peptide peptidase-like 4 [Glycine max]
CL3376.Contig4_peanut	1088	8.1	4.19	16.84	16.33	1.44989	Up	-	-	-	-	gi|947067857|gb|KRH17000.1|/2.06468e-74/hypothetical protein GLYMA_14G191200 [Glycine max]
CL3389.Contig19_peanut	2419	13.88	14.7	2.19	6.1	-2.20091	Down	K08956|1|0.0|1234|aip:107629082|AFG3 family protein [EC:3.4.24.-]	-	-	-	gi|734402657|gb|KHN32140.1|/0/ATP-dependent zinc metalloprotease FTSH 10, mitochondrial [Glycine soja]
CL339.Contig2_peanut	3423	2.9	1.53	0	0	-6.02151	Down	K14311|1|0.0|1477|aip:107629607|nuclear pore complex protein Nup188	-	-	-	gi|571491773|ref|XP_006592039.1|/0/PREDICTED: nucleoporin NUP188 homolog [Glycine max]
CL3418.Contig3_peanut	1864	0.06	2.15	6.46	5.6	2.45152	Up	K02999|1|0.0|1141|aip:107625401|DNA-directed RNA polymerase I subunit RPA1 [EC:2.7.7.6]	-	-	-	gi|571482330|ref|XP_006588921.1|/0/PREDICTED: DNA-directed RNA polymerase I subunit 1-like [Glycine max]
CL3420.Contig2_peanut	2812	4.92	3.11	0.6	0.89	-2.34184	Down	K18460|1|0.0|1437|adu:107460287|exportin-7	-	-	-	gi|955314634|ref|XP_014629868.1|/0/PREDICTED: exportin-7-B-like isoform X2 [Glycine max]
CL3485.Contig2_peanut	2887	0	0	2.2	1.88	5.69404	Up	K07889|1|2e-127|372|adu:107459713|Ras-related protein Rab-5C	-	-	-	gi|920701306|gb|KOM44531.1|/0/hypothetical protein LR48_Vigan05g213600 [Vigna angularis]
CL3485.Contig3_peanut	2816	4.82	3.77	1.18	0	-2.71413	Down	K07889|1|1e-132|475|adu:107459713|Ras-related protein Rab-5C	-	-	-	gi|920701306|gb|KOM44531.1|/0/hypothetical protein LR48_Vigan05g213600 [Vigna angularis]
CL3494.Contig4_peanut	3420	0.67	0	3.25	2.47	2.99199	Up	K07466|1|2e-154|429|adu:107479909|replication factor A1	-	-	-	gi|922329455|ref|XP_003628568.2|/1.57967e-71/replication factor-A carboxy-terminal domain protein [Medicago truncatula]
CL352.Contig10_peanut	2683	4.75	4.53	0	0	-6.71446	Down	K00938|1|3e-102|374|adu:107460490|phosphomevalonate kinase [EC:2.7.4.2]	-	-	-	gi|357463877|ref|XP_003602220.1|/7.00043e-92/phosphomevalonate kinase [Medicago truncatula]
CL352.Contig15_peanut	3047	2.56	2.64	0	0	-6.07151	Down	K00938|1|8e-61|236|adu:107466299|phosphomevalonate kinase [EC:2.7.4.2]	-	-	-	gi|502136293|ref|XP_004502634.1|/7.39716e-53/PREDICTED: probable phosphomevalonate kinase [Cicer arietinum]
CL3550.Contig5_peanut	1377	5.32	2.06	13.94	11.96	1.81998	Up	K03977|1|1e-51|205|dosa:Os11t0638000-01|GTPase;K06611|2|7e-43|176|aip:107646064|stachyose synthetase [EC:2.4.1.67]	-	-	-	gi|965603595|dbj|BAT90772.1|/2.06639e-56/hypothetical protein VIGAN_06205700 [Vigna angularis var. angularis]
CL3568.Contig2_peanut	4703	1.29	0	2.4	2.87	2.00398	Up	K13459|1|0.0|1544|cam:101512529|disease resistance protein RPS2	-	-	-	gi|357456329|ref|XP_003598445.1|/0/disease resistance protein (CC-NBS-LRR class) family protein [Medicago truncatula]
CL3576.Contig2_peanut	1629	0	1.85	18.57	25.1	4.74036	Up	K10256|1|0.0|820|aip:107619143|omega-6 fatty acid desaturase / acyl-lipid omega-6 desaturase (Delta-12 desaturase) [EC:1.14.19.6 1.14.19.22]	-	GO:0016705//oxidoreductase activity, acting on paired donors, with incorporation or reduction of molecular oxygen;GO:0016628//oxidoreductase activity, acting on the CH-CH group of donors, NAD or NADP as acceptor	GO:0044238//primary metabolic process	gi|8980831|gb|AAF82293.1|/0/microsomal oleate desaturase [Arachis hypogaea]
CL3608.Contig3_peanut	3663	4.72	4.88	0.81	1.93	-1.75376	Down	K14006|1|2e-105|385|mis:MICPUN_88269|protein transport protein SEC23	GO:0012507//ER to Golgi transport vesicle membrane	GO:0046914//transition metal ion binding	GO:0048193//Golgi vesicle transport;GO:0015031//protein transport	gi|356572844|ref|XP_003554575.1|/0/PREDICTED: protein transport protein SEC23-like [Glycine max]
CL3608.Contig4_peanut	3333	0.67	1.11	0.05	0.1	-3.0326	Down	K14006|1|2e-92|342|mis:MICPUN_88269|protein transport protein SEC23	GO:0012507//ER to Golgi transport vesicle membrane	GO:0046914//transition metal ion binding	GO:0048193//Golgi vesicle transport;GO:0015031//protein transport	gi|356572844|ref|XP_003554575.1|/0/PREDICTED: protein transport protein SEC23-like [Glycine max]
CL361.Contig37_peanut	5245	1.05	1.6	0.45	0.26	-1.7693	Down	K10866|1|0.0|1585|aip:107638231|DNA repair protein RAD50 [EC:3.6.-.-]	-	GO:0005488//binding	-	gi|449432386|ref|XP_004133980.1|/0/PREDICTED: DNA repair protein RAD50 [Cucumis sativus]
CL3613.Contig2_peanut	254	1.9	6.12	30.11	21.36	2.58992	Up	-	-	GO:0005488//binding	-	gi|951021034|ref|XP_014512565.1|/1.07347e-12/PREDICTED: mannose-specific lectin alpha chain-like [Vigna radiata var. radiata]
CL3613.Contig3_peanut	201	1.67	5.66	53.05	41.77	3.5157	Up	-	-	-	GO:0050794//regulation of cellular process	gi|593675444|ref|XP_007143415.1|/6.6013e-10/hypothetical protein PHAVU_007G070300g [Phaseolus vulgaris]
CL362.Contig1_peanut	3652	0.21	0.63	1.58	3.18	2.4624	Up	K14638|1|2e-21|77.0|aip:107610190|solute carrier family 15 (peptide/histidine transporter), member 3/4	-	-	-	gi|828317460|ref|XP_012572205.1|/8.88673e-24/PREDICTED: protein MEI2-like 1 isoform X1 [Cicer arietinum]
CL3621.Contig2_peanut	1343	7.72	4.08	0	0	-6.05921	Down	-	-	-	-	-
CL3648.Contig2_peanut	1687	4	5.75	2.29	1.07	-1.43968	Down	K14347|1|0.0|499|adu:107474254|solute carrier family 10 (sodium/bile acid cotransporter), member 7	-	-	-	gi|593689890|ref|XP_007145546.1|/4.47326e-121/hypothetical protein PHAVU_007G247700g [Phaseolus vulgaris]
CL365.Contig5_peanut	2079	0	0.57	4.08	5.7	3.91121	Up	-	-	-	-	gi|922364579|ref|XP_013454553.1|/7.17796e-07/Ulp1 protease family, carboxy-terminal domain protein [Medicago truncatula]
CL3657.Contig16_peanut	633	2.92	5.21	0.36	0.19	-3.13205	Down	K10395|1|2e-69|262|aip:107627023|kinesin family member 4/21/27	-	-	-	gi|593785721|ref|XP_007155901.1|/5.77942e-62/hypothetical protein PHAVU_003G241500g [Phaseolus vulgaris]
CL3674.Contig1_peanut	2936	0	0	0	3.88	5.61102	Up	K16812|1|7e-84|313|adu:107478107|targeting protein for Xklp2	-	-	-	gi|502183408|ref|XP_004517131.1|/4.82659e-110/PREDICTED: uncharacterized protein DDB_G0283697 [Cicer arietinum]
CL3681.Contig1_peanut	1365	0	0.25	4.14	2.48	4.04188	Up	K01872|1|2e-51|204|aly:ARALYDRAFT_681632|alanyl-tRNA synthetase [EC:6.1.1.7]	GO:0031224//intrinsic component of membrane	-	-	gi|950969561|ref|XP_014499854.1|/3.14115e-89/PREDICTED: TLC domain-containing protein 2 isoform X2 [Vigna radiata var. radiata]
CL3685.Contig4_peanut	2146	4.84	5.24	1.66	0	-2.44844	Down	K10084|1|0.0|1111|adu:107492790|ER degradation enhancer, mannosidase alpha-like 1	GO:0044464	GO:0046872//metal ion binding;GO:0015924//mannosyl-oligosaccharide mannosidase activity	-	gi|951011656|ref|XP_014509839.1|/0/PREDICTED: probable alpha-mannosidase I MNS5 [Vigna radiata var. radiata]
CL3685.Contig5_peanut	2190	0	0	2.27	3.14	5.68916	Up	K10084|1|0.0|767|adu:107492790|ER degradation enhancer, mannosidase alpha-like 1	GO:0044464	GO:0046872//metal ion binding;GO:0015924//mannosyl-oligosaccharide mannosidase activity	-	gi|951011656|ref|XP_014509839.1|/0/PREDICTED: probable alpha-mannosidase I MNS5 [Vigna radiata var. radiata]
CL3705.Contig2_peanut	1686	9.83	0	0	0	-6.14895	Down	-	-	-	-	gi|947078420|gb|KRH27260.1|/0/hypothetical protein GLYMA_12G225400 [Glycine max]
CL3712.Contig3_peanut	1164	3.61	0	7.24	8.59	2.08167	Up	K11253|1|1e-10|68.6|pop:POPTR_0002s10030g|histone H3;K12126|2|2e-07|58.2|egu:105040114|phytochrome-interacting factor 3	GO:0043231//intracellular membrane-bounded organelle	-	-	gi|734405530|gb|KHN33332.1|/2.2989e-34/Transcription factor bHLH122 [Glycine soja]
CL3728.Contig2_peanut	1469	0	0	5.78	0	5.24756	Up	K12486|1|0.0|463|aip:107623751|stromal membrane-associated protein	-	-	-	gi|502168821|ref|XP_004514473.1|/1.33327e-169/PREDICTED: probable ADP-ribosylation factor GTPase-activating protein AGD11 isoform X1 [Cicer arietinum]
CL3736.Contig5_peanut	1116	4.67	4.18	2.22	0	-1.8295	Down	-	-	-	-	gi|502080033|ref|XP_004486440.1|/1.3224e-80/PREDICTED: tubulin-folding cofactor E-like [Cicer arietinum]
CL3749.Contig1_peanut	2266	0	0	5.19	0	5.71919	Up	K03978|1|2e-113|411|csv:101223165|GTP-binding protein	-	-	-	gi|593692640|ref|XP_007146862.1|/1.93785e-148/hypothetical protein PHAVU_006G076500g [Phaseolus vulgaris]
CL3749.Contig3_peanut	2372	2	3.28	0	0	-5.72703	Down	K03978|1|2e-109|306|csv:101223165|GTP-binding protein	-	-	-	gi|593692640|ref|XP_007146862.1|/1.76837e-144/hypothetical protein PHAVU_006G076500g [Phaseolus vulgaris]
CL3761.Contig1_peanut	481	1.51	0	7.48	4.65	2.65971	Up	K14411|1|1e-78|291|aip:107624743|RNA-binding protein Musashi	-	-	-	gi|734426474|gb|KHN43809.1|/1.31852e-69/RNA-binding protein Musashi like Rbp6 [Glycine soja]
CL3775.Contig3_peanut	1971	0	0.63	5.76	5.45	3.97465	Up	K15633|1|0.0|975|adu:107485416|2,3-bisphosphoglycerate-independent phosphoglycerate mutase [EC:5.4.2.12]	GO:0044424	GO:0046914//transition metal ion binding;GO:0016868//intramolecular transferase activity, phosphotransferases	GO:0006006//glucose metabolic process	gi|659126686|ref|XP_008463313.1|/0/PREDICTED: 2,3-bisphosphoglycerate-independent phosphoglycerate mutase [Cucumis melo]
CL381.Contig26_peanut	5252	1.84	3.51	5.29	5.48	1.0526	Up	K00921|1|0.0|2711|adu:107467782|1-phosphatidylinositol-3-phosphate 5-kinase [EC:2.7.1.150]	-	-	-	gi|571568258|ref|XP_006606199.1|/0/PREDICTED: putative 1-phosphatidylinositol-3-phosphate 5-kinase FAB1D isoform X2 [Glycine max]
CL3815.Contig1_peanut	2393	11.12	4.67	24.6	22.76	1.61161	Up	-	-	-	-	gi|922329859|ref|XP_003629689.2|/6.31615e-105/S-adenosyl-L-methionine-dependent methyltransferase superfamily protein [Medicago truncatula]
CL3815.Contig2_peanut	1642	5.76	4.97	1.74	0	-2.45659	Down	-	-	-	-	gi|356534888|ref|XP_003535983.1|/0/PREDICTED: uncharacterized protein LOC100797575 [Glycine max]
CL3826.Contig2_peanut	408	13.73	8.95	0.42	4.51	-2.06094	Down	-	-	-	-	gi|947096159|gb|KRH44744.1|/2.33295e-20/hypothetical protein GLYMA_08G228600 [Glycine max]
CL3834.Contig1_peanut	2523	4.16	5.02	0	0	-6.60792	Down	K06176|1|0.0|1281|aip:107645833|tRNA pseudouridine13 synthase [EC:5.4.99.27]	-	-	-	gi|502113544|ref|XP_004494684.1|/0/PREDICTED: multisubstrate pseudouridine synthase 7 [Cicer arietinum]
CL3834.Contig3_peanut	2649	1.62	2.98	0	0	-5.6882	Down	K06176|1|0.0|1260|aip:107645833|tRNA pseudouridine13 synthase [EC:5.4.99.27]	-	-	-	gi|734400445|gb|KHN31449.1|/0/Multisubstrate pseudouridine synthase 7 [Glycine soja]
CL3835.Contig2_peanut	2707	14.51	21.26	7.75	1.63	-1.85212	Down	K20100|1|7e-32|140|sind:105170420|YTH domain-containing protein 1;K10457|2|2e-14|82.8|sot:102595738|kelch-like protein 20;K10442|3|9e-14|80.5|sly:101268156|kelch-like protein 1/4/5;K10443|5|3e-11|72.0|thj:104816526|kelch-like protein 2/3	-	-	-	gi|734389756|gb|KHN26392.1|/1.6568e-149/B2 protein [Glycine soja]
CL3865.Contig1_peanut	692	13.87	15.06	3.1	7.95	-1.33225	Down	K02693|1|1e-34|147|aip:107625137|photosystem I subunit IV	-	-	-	gi|357510347|ref|XP_003625462.1|/2.58776e-24/photosystem I reaction center subunit IV A [Medicago truncatula]
CL387.Contig10_peanut	2228	2.06	2.95	5.55	4.23	1.00108	Up	-	-	-	-	gi|922332556|ref|XP_013444269.1|/1.42218e-111/FBD, F-box and LRR protein, putative [Medicago truncatula]
CL3873.Contig10_peanut	1197	0	0	6.22	2.1	5.44715	Up	K05768|1|2e-149|530|adu:107492352|gelsolin;K05761|3|8e-69|261|gra:105767956|villin 1	-	-	-	gi|734329403|gb|KHN06263.1|/2.76871e-115/Villin-1 [Glycine soja]
CL390.Contig10_peanut	2179	0.74	0.42	3.57	2.31	2.27975	Up	K17964|1|3e-52|207|egr:104425762|leucine-rich PPR motif-containing protein, mitochondrial	-	-	-	gi|734390496|gb|KHN26784.1|/0/Pentatricopeptide repeat-containing protein [Glycine soja]
CL3905.Contig17_peanut	1957	6.37	3.44	10.87	11.23	1.19592	Up	K17302|1|0.0|755|adu:107463910|coatomer subunit beta'	-	-	-	gi|734435542|gb|KHN47803.1|/0/Coatomer subunit beta'-2 [Glycine soja]
CL3905.Contig19_peanut	1941	4.24	8.08	0	0	-6.63991	Down	K17302|1|0.0|755|adu:107463910|coatomer subunit beta'	-	-	-	gi|734435542|gb|KHN47803.1|/0/Coatomer subunit beta'-2 [Glycine soja]
CL3907.Contig10_peanut	2745	0	0	3.07	1.91	5.90976	Up	K14963|1|8e-36|153|ppp:PHYPADRAFT_167543|COMPASS component SWD3	-	-	-	gi|502114759|ref|XP_004495043.1|/0/PREDICTED: WD repeat-containing protein 26 [Cicer arietinum]
CL3916.Contig3_peanut	2184	2.17	0.99	3.41	4.01	1.22921	Up	K06889|1|3e-06|55.1|atr:18445825|uncharacterized protein;K02946|4|9e-06|53.5|osa:4331942|small subunit ribosomal protein S10	-	-	-	gi|593782083|ref|XP_007154082.1|/0/hypothetical protein PHAVU_003G089300g [Phaseolus vulgaris]
CL3924.Contig2_peanut	1965	0	0.3	1.93	0.81	2.84077	Up	K05666|1|2e-75|214|gmx:100787314|ATP-binding cassette, subfamily C (CFTR/MRP), member 2	-	-	-	gi|955376531|ref|XP_014624584.1|/1.08436e-74/PREDICTED: ABC transporter C family member 10-like isoform X1 [Glycine max]
CL3925.Contig1_peanut	2546	0	0	7.4	2.44	6.78187	Up	K04730|1|6e-120|432|mtr:MTR_5g017080|interleukin-1 receptor-associated kinase 1 [EC:2.7.11.1]	-	-	-	gi|571442171|ref|XP_006575654.1|/0/PREDICTED: probable receptor-like protein kinase At2g42960 isoform X1 [Glycine max]
CL3931.Contig3_peanut	3433	4.75	2.14	0	0	-6.14107	Down	K09518|1|1e-24|117|eus:EUTSA_v10027481mg|DnaJ homolog subfamily B member 12	-	-	-	gi|734434255|gb|KHN47283.1|/0/DnaJ like subfamily B member 14 [Glycine soja]
CL394.Contig15_peanut	1647	3.28	3.42	0	1.59	-1.96964	Down	K19882|1|0.0|780|aip:107623042|O-palmitoleoyl-L-serine hydrolase [EC:3.1.1.98]	-	-	-	gi|388514171|gb|AFK45147.1|/0/unknown [Lotus japonicus]
CL394.Contig8_peanut	2296	2.49	0.3	7.22	4.51	2.05812	Up	K19882|1|5e-178|398|aip:107623042|O-palmitoleoyl-L-serine hydrolase [EC:3.1.1.98]	-	-	-	gi|502153960|ref|XP_004509522.1|/7.31813e-154/PREDICTED: pectin acetylesterase 8-like [Cicer arietinum]
CL3942.Contig13_peanut	1538	5.59	7.28	0.79	1.92	-2.15471	Down	K14800|1|1e-125|386|adu:107459772|pre-rRNA-processing protein TSR2	-	-	-	gi|388491962|gb|AFK34047.1|/5.52659e-53/unknown [Lotus japonicus]
CL3948.Contig3_peanut	4375	0	0	7.97	2.4	7.64153	Up	K11643|1|0.0|2543|aip:107622407|chromodomain-helicase-DNA-binding protein 4 [EC:3.6.4.12]	-	-	-	gi|955328141|ref|XP_014632791.1|/0/PREDICTED: CHD3-type chromatin-remodeling factor PICKLE-like isoform X2 [Glycine max]
CL395.Contig8_peanut	732	0	0.83	5.63	3.52	3.09106	Up	-	-	-	-	-
CL3982.Contig10_peanut	1453	1.44	0	4.23	3.17	2.25943	Up	K05278|1|3e-61|237|nnu:104609672|flavonol synthase [EC:1.14.11.23];K05277|3|7e-59|229|fve:101308284|leucoanthocyanidin dioxygenase [EC:1.14.11.19]	-	GO:0003824//catalytic activity	GO:0008152//metabolic process	gi|734388847|gb|KHN25971.1|/1.03864e-154/Protein SRG1 [Glycine soja]
CL3983.Contig1_peanut	1926	17.34	11.33	40.3	35.2	1.43211	Up	-	-	-	-	-
CL3983.Contig2_peanut	3481	2.57	1.8	8.24	5.61	1.69219	Up	-	-	-	-	-
CL3997.Contig5_peanut	2132	4.16	1.35	0	0	-5.65614	Down	K09597|1|3e-148|526|aip:107635775|signal peptide peptidase-like 2B [EC:3.4.23.-]	-	-	-	gi|734386446|gb|KHN24971.1|/1.222e-120/Signal peptide peptidase-like 2B [Glycine soja]
CL4002.Contig2_peanut	3151	1.08	0.56	3.34	2.08	1.72447	Up	-	-	-	-	gi|734425311|gb|KHN43030.1|/6.61344e-97/hypothetical protein glysoja_007560 [Glycine soja]
CL4004.Contig1_peanut	2322	9.67	14.03	3.03	3.89	-1.71777	Down	K14557|1|0.0|1260|aip:107636289|U3 small nucleolar RNA-associated protein 6	GO:0044464	-	GO:0010467//gene expression	gi|356521999|ref|XP_003529637.1|/0/PREDICTED: U3 small nucleolar RNA-associated protein 6 homolog [Glycine max]
CL4004.Contig3_peanut	2308	9.5	3.1	16.63	16.5	1.41575	Up	K14557|1|0.0|1260|aip:107636289|U3 small nucleolar RNA-associated protein 6	GO:0044464	-	GO:0010467//gene expression	gi|356521999|ref|XP_003529637.1|/0/PREDICTED: U3 small nucleolar RNA-associated protein 6 homolog [Glycine max]
CL403.Contig7_peanut	3055	0	0	5.01	4.32	6.09804	Up	K11000|1|7e-111|403|bvg:104900835|callose synthase [EC:2.4.1.-];K03452|4|4e-110|400|vvi:100250295|magnesium/proton exchanger	-	-	-	gi|734374019|gb|KHN20563.1|/0/Pentatricopeptide repeat-containing protein, mitochondrial [Glycine soja]
CL4076.Contig2_peanut	1357	1.31	0	2.48	2.56	1.82856	Up	K01188|1|1e-93|344|cam:101501310|beta-glucosidase [EC:3.2.1.21]	-	-	-	gi|828323045|ref|XP_012573143.1|/6.07778e-93/PREDICTED: LOW QUALITY PROTEIN: cyanogenic beta-glucosidase-like [Cicer arietinum]
CL409.Contig18_peanut	1803	25.08	16.2	4.61	0.91	-2.81633	Down	K00574|1|0.0|1122|adu:107466398|cyclopropane-fatty-acyl-phospholipid synthase [EC:2.1.1.79]	-	-	-	gi|828303353|ref|XP_012569842.1|/0/PREDICTED: uncharacterized protein LOC101501999 isoform X1 [Cicer arietinum]
CL409.Contig21_peanut	1902	0	1.42	7.94	0.76	2.61129	Up	K00574|1|0.0|1101|adu:107466398|cyclopropane-fatty-acyl-phospholipid synthase [EC:2.1.1.79]	-	-	-	gi|828303353|ref|XP_012569842.1|/0/PREDICTED: uncharacterized protein LOC101501999 isoform X1 [Cicer arietinum]
CL409.Contig34_peanut	3351	13.19	12.65	7.59	3.15	-1.20535	Down	K00574|1|0.0|682|aip:107618022|cyclopropane-fatty-acyl-phospholipid synthase [EC:2.1.1.79]	-	-	-	gi|828303353|ref|XP_012569842.1|/0/PREDICTED: uncharacterized protein LOC101501999 isoform X1 [Cicer arietinum]
CL409.Contig44_peanut	3230	5.15	6.28	0	0.14	-5.72557	Down	K00574|1|0.0|1125|aip:107618022|cyclopropane-fatty-acyl-phospholipid synthase [EC:2.1.1.79]	-	-	-	gi|828303353|ref|XP_012569842.1|/0/PREDICTED: uncharacterized protein LOC101501999 isoform X1 [Cicer arietinum]
CL409.Contig6_peanut	2323	0	0	6.56	1.62	6.38807	Up	K00574|1|7e-155|354|adu:107466412|cyclopropane-fatty-acyl-phospholipid synthase [EC:2.1.1.79]	-	-	-	gi|828303353|ref|XP_012569842.1|/1.93205e-138/PREDICTED: uncharacterized protein LOC101501999 isoform X1 [Cicer arietinum]
CL4125.Contig5_peanut	1033	3.01	1.93	0.79	0	-2.27448	Down	-	-	-	-	gi|356530983|ref|XP_003534058.1|/5.66126e-95/PREDICTED: uncharacterized protein LOC100811756 isoform X1 [Glycine max]
CL4127.Contig17_peanut	6106	1.13	2.07	0	0	-6.37148	Down	K03514|1|3e-77|194|dosa:Os06t0669275-00|non-canonical poly(A) RNA polymerase PAPD5/7 [EC:2.7.7.19]	-	-	-	gi|955310742|ref|XP_014628958.1|/0/PREDICTED: uncharacterized protein LOC100809291 isoform X1 [Glycine max]
CL4127.Contig18_peanut	6234	0.5	1.57	0	0	-5.77659	Down	K03514|1|3e-77|194|dosa:Os06t0669275-00|non-canonical poly(A) RNA polymerase PAPD5/7 [EC:2.7.7.19]	-	-	-	gi|955310742|ref|XP_014628958.1|/0/PREDICTED: uncharacterized protein LOC100809291 isoform X1 [Glycine max]
CL4127.Contig21_peanut	5374	1.26	0.17	2.1	3.26	1.88479	Up	K03514|1|4e-86|322|dosa:Os06t0669275-00|non-canonical poly(A) RNA polymerase PAPD5/7 [EC:2.7.7.19]	-	-	-	gi|955310745|ref|XP_014628959.1|/0/PREDICTED: uncharacterized protein LOC100809291 isoform X2 [Glycine max]
CL4127.Contig27_peanut	5351	2.1	2.19	0	0	-6.60691	Down	K03514|1|3e-77|194|dosa:Os06t0669275-00|non-canonical poly(A) RNA polymerase PAPD5/7 [EC:2.7.7.19]	-	-	-	gi|955310742|ref|XP_014628958.1|/0/PREDICTED: uncharacterized protein LOC100809291 isoform X1 [Glycine max]
CL4127.Contig28_peanut	6137	0	0	1.54	0	5.42505	Up	K03514|1|4e-86|322|dosa:Os06t0669275-00|non-canonical poly(A) RNA polymerase PAPD5/7 [EC:2.7.7.19]	-	-	-	gi|955310745|ref|XP_014628959.1|/0/PREDICTED: uncharacterized protein LOC100809291 isoform X2 [Glycine max]
CL4137.Contig2_peanut	711	8.52	7.08	0	0	-5.61811	Down	K16584|1|7e-41|167|aip:107618921|HAUS augmin-like complex subunit 1;K00031|4|7e-25|114|aip:107644530|isocitrate dehydrogenase [EC:1.1.1.42]	GO:0009536//plastid	GO:0046872//metal ion binding;GO:0004448//isocitrate dehydrogenase activity;GO:0000166//nucleotide binding	GO:0009060//aerobic respiration;GO:0019752//carboxylic acid metabolic process	gi|502134065|ref|XP_004501988.1|/3.99316e-23/PREDICTED: HAUS augmin-like complex subunit 1 [Cicer arietinum]
CL4145.Contig5_peanut	1687	0	0	4.46	6.21	6.27588	Up	K03189|1|6e-07|57.0|rcu:8264127|urease accessory protein	-	-	-	gi|356522059|ref|XP_003529667.1|/6.75064e-140/PREDICTED: cytochrome b561 and DOMON domain-containing protein At5g47530-like [Glycine max]
CL416.Contig25_peanut	1933	0	1.19	2.97	2.73	2.22195	Up	K14521|1|2e-16|88.6|vcn:VOLCADRAFT_98273|N-acetyltransferase 10 [EC:2.3.1.-];K09338|2|2e-14|82.4|cmo:103488762|homeobox-leucine zipper protein;K01897|3|1e-07|44.3|adu:107479767|long-chain acyl-CoA synthetase [EC:6.2.1.3]	-	-	-	gi|950996570|ref|XP_014505773.1|/3.68344e-28/PREDICTED: protein tas-like [Vigna radiata var. radiata]
CL4165.Contig1_peanut	1394	1.53	0	5.88	17.4	3.77912	Up	K00008|1|0.0|618|aip:107644763|L-iditol 2-dehydrogenase [EC:1.1.1.14]	-	GO:0003824//catalytic activity;GO:0046914//transition metal ion binding	GO:0008152//metabolic process	gi|922353457|ref|XP_013452545.1|/2.03852e-175/sorbitol dehydrogenase-like protein [Medicago truncatula]
CL4175.Contig3_peanut	2540	3.88	5.49	0.78	2.62	-1.40742	Down	K17604|1|6e-67|256|bna:106433259|zinc finger SWIM domain-containing protein 3;K01669|5|4e-60|234|bna:106428427|deoxyribodipyrimidine photo-lyase [EC:4.1.99.3]	-	-	-	gi|356532357|ref|XP_003534740.1|/0/PREDICTED: putative protein FAR1-RELATED SEQUENCE 10 [Glycine max]
CL4178.Contig1_peanut	1173	11.99	12.68	0	0	-6.90324	Down	-	-	GO:0046914//transition metal ion binding	-	gi|734424051|gb|KHN42513.1|/7.61334e-102/PHD finger protein ALFIN-LIKE 1 [Glycine soja]
CL4186.Contig4_peanut	3152	1.86	1	2.59	3.55	1.11406	Up	K12828|1|1e-42|176|mdm:103414142|splicing factor 3B subunit 1	-	-	-	gi|502113476|ref|XP_004494663.1|/0/PREDICTED: acyltransferase-like protein At1g54570, chloroplastic [Cicer arietinum]
CL4187.Contig2_peanut	1164	16.25	11.6	31.46	35.17	1.2882	Up	K01530|1|0.0|669|aip:107635146|phospholipid-translocating ATPase [EC:3.6.3.1]	-	-	-	gi|951008865|ref|XP_014509126.1|/4.60817e-168/PREDICTED: phospholipid-transporting ATPase 10-like [Vigna radiata var. radiata]
CL4190.Contig1_peanut	2167	8.68	5.94	1.44	0	-3.18202	Down	K13414|1|0.0|939|aip:107631582|mitogen-activated protein kinase kinase kinase 1, plant [EC:2.7.11.25]	-	-	-	gi|951069287|ref|XP_014490139.1|/4.36189e-158/PREDICTED: mitogen-activated protein kinase kinase kinase 1-like [Vigna radiata var. radiata]
CL4190.Contig2_peanut	2152	2.14	1.47	0.46	0	-2.65843	Down	K13414|1|0.0|943|adu:107481720|mitogen-activated protein kinase kinase kinase 1, plant [EC:2.7.11.25]	-	-	-	gi|951069287|ref|XP_014490139.1|/9.30947e-161/PREDICTED: mitogen-activated protein kinase kinase kinase 1-like [Vigna radiata var. radiata]
CL4199.Contig2_peanut	806	18.79	12.31	1.83	3.87	-2.36415	Down	K08914|1|6e-126|450|aip:107630097|light-harvesting complex II chlorophyll a/b binding protein 3	GO:0009536//plastid	-	GO:0006091//generation of precursor metabolites and energy	gi|950945749|ref|XP_014494334.1|/2.34045e-121/PREDICTED: chlorophyll a-b binding protein 13, chloroplastic [Vigna radiata var. radiata]
CL42.Contig40_peanut	4209	3.55	4.09	0	0	-7.0968	Down	K14963|1|4e-149|530|spen:107014302|COMPASS component SWD3;K13111|5|8e-83|310|vra:106763701|WD40 repeat-containing protein SMU1	-	-	-	gi|950975454|ref|XP_014501100.1|/0/PREDICTED: topless-related protein 1 isoform X1 [Vigna radiata var. radiata]
CL4214.Contig1_peanut	2111	6.78	10.38	0.91	3.77	-1.82194	Down	K20043|1|1e-19|89.0|adu:107482341|clathrin coat assembly protein AP180	-	-	-	gi|502153154|ref|XP_004509236.1|/1.17181e-107/PREDICTED: uncharacterized protein LOC101507965 [Cicer arietinum]
CL4215.Contig3_peanut	4935	0	0	0.91	1.22	5.5372	Up	K15188|1|2e-142|508|adu:107466986|cyclin T	-	-	-	gi|571562864|ref|XP_006605365.1|/1.94432e-138/PREDICTED: uncharacterized protein LOC100797811 isoform X1 [Glycine max]
CL4215.Contig5_peanut	4510	0	0	1.51	5.27	7.03896	Up	K15188|1|2e-145|518|gmx:100797811|cyclin T	-	-	-	gi|363807118|ref|NP_001242338.1|/9.68081e-145/uncharacterized protein LOC100797811 [Glycine max]
CL4230.Contig4_peanut	1059	0	0	5.84	3.89	5.47836	Up	-	-	-	-	gi|593796118|ref|XP_007161097.1|/2.49756e-85/hypothetical protein PHAVU_001G042400g [Phaseolus vulgaris]
CL4232.Contig5_peanut	1853	6.64	4.33	1.67	1.25	-1.82357	Down	K17804|1|1e-137|267|sind:105169842|mitochondrial import inner membrane translocase subunit TIM44	-	-	-	gi|747082701|ref|XP_011088685.1|/7.3358e-137/PREDICTED: mitochondrial import inner membrane translocase subunit TIM44-2-like isoform X1 [Sesamum indicum]
CL4295.Contig3_peanut	1519	3.16	3.04	10.37	20.03	3.19355	Up	-	-	-	-	gi|955309144|ref|XP_014625987.1|/3.54674e-44/PREDICTED: peroxisomal and mitochondrial division factor 2-like isoform X1 [Glycine max]
CL4296.Contig1_peanut	1385	1.19	0.57	2.16	4.09	1.75131	Up	K00566|1|0.0|584|adu:107473222|tRNA-specific 2-thiouridylase [EC:2.8.1.-]	-	-	-	gi|571488528|ref|XP_003539065.2|/6.66669e-168/PREDICTED: tRNA-specific 2-thiouridylase MnmA-like isoform X1 [Glycine max]
CL4315.Contig4_peanut	3049	3.97	5.5	1.5	1.43	-1.62288	Down	K12823|1|0.0|738|adu:107493974|ATP-dependent RNA helicase DDX5/DBP2 [EC:3.6.4.13]	-	-	-	gi|947108803|gb|KRH57129.1|/0/hypothetical protein GLYMA_05G041000 [Glycine max]
CL4336.Contig4_peanut	2351	8.44	9.18	1.97	5.82	-1.14261	Down	K00891|1|1e-119|411|aip:107631133|shikimate kinase [EC:2.7.1.71]	-	-	-	gi|388510434|gb|AFK43283.1|/3.5445e-96/unknown [Lotus japonicus]
CL4338.Contig1_peanut	2272	0.16	0.21	1.88	1.14	2.75608	Up	K04730|1|8e-125|449|bna:106413456|interleukin-1 receptor-associated kinase 1 [EC:2.7.11.1]	-	GO:0004672//protein kinase activity;GO:0032559//adenyl ribonucleotide binding	GO:0006464//cellular protein modification process	gi|734391140|gb|KHN27061.1|/0/Putative receptor-like protein kinase [Glycine soja]
CL4353.Contig7_peanut	1516	0.82	2.53	10.78	7.16	2.4287	Up	K01444|1|0.0|533|aip:107605372|N4-(beta-N-acetylglucosaminyl)-L-asparaginase [EC:3.5.1.26]	-	GO:0004067//asparaginase activity	-	gi|356517752|ref|XP_003527550.1|/6.59868e-161/PREDICTED: probable isoaspartyl peptidase/L-asparaginase 3 isoform X1 [Glycine max]
CL4379.Contig10_peanut	3491	3.73	4.44	1.1	2.07	-1.31547	Down	K14833|1|8e-10|67.8|csl:COCSUDRAFT_46926|nucleolar complex protein 2	-	-	-	gi|571492113|ref|XP_006592131.1|/0/PREDICTED: protein NLP9-like [Glycine max]
CL4379.Contig8_peanut	3888	2.37	2.8	6.1	6.27	1.29271	Up	K14833|1|9e-10|67.8|csl:COCSUDRAFT_46926|nucleolar complex protein 2	-	-	-	gi|947080805|gb|KRH29594.1|/0/hypothetical protein GLYMA_11G125500 [Glycine max]
CL4393.Contig7_peanut	2019	0.21	0	3.34	2.1	4.10162	Up	K06236|1|1e-11|48.1|cvr:CHLNCDRAFT_141917|collagen, type I, alpha;K14317|3|3e-10|46.6|mus:103984394|nuclear pore complex protein Nup214	-	-	-	gi|502116761|ref|XP_004495581.1|/1.88602e-61/PREDICTED: protein PHR1-LIKE 1 [Cicer arietinum]
CL4410.Contig2_peanut	1701	0	1.4	2.95	4.33	2.32983	Up	K14689|1|6e-177|621|aip:107629041|solute carrier family 30 (zinc transporter), member 2	-	-	-	gi|920679315|gb|KOM26227.1|/1.56484e-128/hypothetical protein LR48_Vigan238s006000 [Vigna angularis]
CL4418.Contig4_peanut	1676	10.34	10.24	2.13	1.56	-2.20283	Down	K14864|1|0.0|645|aip:107625723|tRNA (cytidine32/guanosine34-2'-O)-methyltransferase [EC:2.1.1.205]	GO:0044424	GO:0005488//binding;GO:0008171//O-methyltransferase activity	GO:0006730//one-carbon metabolic process;GO:0000154//rRNA modification	gi|356555232|ref|XP_003545938.1|/1.68482e-175/PREDICTED: putative tRNA (cytidine(32)/guanosine(34)-2'-O)-methyltransferase isoform X1 [Glycine max]
CL4427.Contig12_peanut	1926	3.37	3.49	6.78	9.22	1.246	Up	K04730|1|3e-24|114|sita:101753766|interleukin-1 receptor-associated kinase 1 [EC:2.7.11.1];K08242|3|3e-11|71.6|mus:103983353|24-methylenesterol C-methyltransferase [EC:2.1.1.143];K14006|4|3e-08|61.6|tcc:TCM_045610|protein transport protein SEC23;K03283|5|7e-07|57.0|sita:101786299|heat shock 70kDa protein 1/8	-	-	-	gi|502153583|ref|XP_004509394.1|/0/PREDICTED: protein MID1-COMPLEMENTING ACTIVITY 1-like [Cicer arietinum]
CL4436.Contig5_peanut	3943	0	0	2.04	0.48	5.47876	Up	K06699|1|0.0|997|adu:107496916|proteasome activator subunit 4	-	-	-	gi|955384067|ref|XP_014626317.1|/0/PREDICTED: proteasome activator subunit 4-like [Glycine max]
CL4442.Contig1_peanut	1591	1.32	0.11	4.24	2.76	2.20669	Up	K12818|1|2e-174|613|aip:107632004|ATP-dependent RNA helicase DHX8/PRP22 [EC:3.6.4.13]	-	-	-	gi|734408491|gb|KHN34807.1|/8.69031e-150/ATP-dependent RNA helicase dhx8 [Glycine soja]
CL4453.Contig1_peanut	3927	4.57	4.96	0	0	-7.17922	Down	K17964|1|0.0|1693|adu:107469325|leucine-rich PPR motif-containing protein, mitochondrial	-	-	-	gi|502086793|ref|XP_004488328.1|/0/PREDICTED: putative pentatricopeptide repeat-containing protein At1g19290 [Cicer arietinum]
CL4458.Contig1_peanut	828	0.48	1.12	4.97	2.51	2.10103	Up	-	-	-	-	gi|502127353|ref|XP_004499670.1|/4.86661e-69/PREDICTED: protein FAM136A-like [Cicer arietinum]
CL4460.Contig2_peanut	3414	1.01	1.9	3.35	4.36	1.43103	Up	K15601|1|0.0|1895|aip:107626237|lysine-specific demethylase 3 [EC:1.14.11.-]	-	-	-	gi|593792398|ref|XP_007159238.1|/0/hypothetical protein PHAVU_002G220900g [Phaseolus vulgaris]
CL448.Contig3_peanut	1695	1.48	0	4.54	3.24	2.30724	Up	-	-	-	-	-
CL449.Contig15_peanut	1645	2.82	6.73	0	0	-6.03442	Down	K05657|1|2e-86|320|gra:105779820|ATP-binding cassette, subfamily B (MDR/TAP), member 10	-	-	-	gi|965660086|dbj|BAT76505.1|/9.46952e-115/hypothetical protein VIGAN_01452100 [Vigna angularis var. angularis]
CL4526.Contig1_peanut	1530	6.64	6.61	4.08	1.25	-1.23109	Down	K19861|1|0.0|938|adu:107492074|benzyl alcohol O-benzoyltransferase [EC:2.3.1.196 2.3.1.232]	-	GO:0016746//transferase activity, transferring acyl groups	-	gi|356505920|ref|XP_003521737.1|/0/PREDICTED: benzyl alcohol O-benzoyltransferase-like [Glycine max]
CL4569.Contig3_peanut	1630	0	0	3.66	3.28	5.5954	Up	K00109|1|6e-21|90.9|gsl:Gasu_39930|2-hydroxyglutarate dehydrogenase [EC:1.1.99.2]	-	-	-	gi|388493312|gb|AFK34722.1|/2.22842e-165/unknown [Lotus japonicus]
CL457.Contig2_peanut	4204	2.76	1.73	0	0	-6.43516	Down	K19613|1|1e-114|248|cic:CICLE_v10024379mg|leucine-rich repeat protein SHOC2;K14638|4|1e-106|266|mdm:103416631|solute carrier family 15 (peptide/histidine transporter), member 3/4	-	-	-	gi|571464738|ref|XP_006583154.1|/0/PREDICTED: disease resistance protein RML1A-like [Glycine max]
CL4575.Contig1_peanut	2241	2.19	2.42	0	1.05	-2.02064	Down	K01180|1|0.0|570|adu:107486514|endo-1,3(4)-beta-glucanase [EC:3.2.1.6]	-	-	-	gi|920716239|gb|KOM56327.1|/6.60232e-158/hypothetical protein LR48_Vigan10g221900 [Vigna angularis]
CL4586.Contig1_peanut	747	0	0.17	3.06	10.41	4.82181	Up	-	-	-	-	gi|947090990|gb|KRH39655.1|/9.94341e-44/hypothetical protein GLYMA_09G212500 [Glycine max]
CL4613.Contig1_peanut	2711	0.42	1.03	2.93	5.28	2.48317	Up	K03061|1|0.0|855|aip:107624742|26S proteasome regulatory subunit T1	GO:0043234//protein complex;GO:0043231//intracellular membrane-bounded organelle	GO:0016462//pyrophosphatase activity;GO:0032559//adenyl ribonucleotide binding	GO:0009057//macromolecule catabolic process	gi|828328839|ref|XP_012574130.1|/0/PREDICTED: 26S protease regulatory subunit 7 [Cicer arietinum]
CL4618.Contig18_peanut	2058	1.71	1.99	0	1.04	-1.70678	Down	K18162|1|0.0|375|aip:107638280|NADH dehydrogenase [ubiquinone] 1 alpha subcomplex assembly factor 5 [EC:2.1.1.-]	-	-	-	gi|357455545|ref|XP_003598053.1|/4.83044e-140/methyltransferase domain protein [Medicago truncatula]
CL4631.Contig4_peanut	1293	3.25	1.67	0.05	0	-4.42478	Down	K03283|1|3e-20|100|mdm:103406367|heat shock 70kDa protein 1/8;K06630|2|6e-16|86.3|vvi:100256016|14-3-3 protein epsilon;K00128|3|2e-14|81.3|tcc:TCM_040687|aldehyde dehydrogenase (NAD+) [EC:1.2.1.3];K04730|4|3e-11|70.9|egr:104417918|interleukin-1 receptor-associated kinase 1 [EC:2.7.11.1];K08738|5|4e-08|60.5|bdi:100828831|cytochrome c	-	-	-	gi|763746524|gb|KJB13963.1|/1.28064e-36/hypothetical protein B456_002G103400 [Gossypium raimondii]
CL4682.Contig5_peanut	4144	3.48	0	0	0	-5.97012	Down	K01090|1|0.0|655|sly:101055535|protein phosphatase [EC:3.1.3.16]	-	-	-	gi|356550064|ref|XP_003543410.1|/0/PREDICTED: serine/threonine-protein phosphatase BSL3 isoform X1 [Glycine max]
CL4686.Contig2_peanut	1478	3.32	4.94	11.94	12.5	1.59367	Up	K05284|1|0.0|491|aip:107622510|phosphatidylinositol glycan, class M [EC:2.4.1.-]	GO:0031224//intrinsic component of membrane;GO:0031090//organelle membrane	GO:0000030//mannosyltransferase activity	GO:0009250//glucan biosynthetic process;GO:0007275//multicellular organism development;GO:0042546//cell wall biogenesis;GO:0006497//protein lipidation	gi|356525704|ref|XP_003531463.1|/0/PREDICTED: GPI mannosyltransferase 1 [Glycine max]
CL4701.Contig2_peanut	1702	1.08	6.15	0	0	-5.67989	Down	K12867|1|2e-30|134|cvr:CHLNCDRAFT_134697|pre-mRNA-splicing factor SYF1	-	-	-	gi|356530342|ref|XP_003533741.1|/4.36927e-163/PREDICTED: probable inactive purple acid phosphatase 28 isoform X1 [Glycine max]
CL4702.Contig1_peanut	478	24.01	28.69	6.29	14.33	-1.30096	Down	-	-	GO:0032559//adenyl ribonucleotide binding	-	gi|567774769|gb|AHC95483.1|/7.96216e-83/ribulose bisphosphate carboxylase/oxygenase activase 1 [Ziziphus jujuba]
CL4702.Contig2_peanut	1566	17.81	20.44	6.15	9.01	-1.28848	Down	K03064|1|8e-06|53.1|gmx:100817206|26S proteasome regulatory subunit T4	-	GO:0032559//adenyl ribonucleotide binding	-	gi|947065936|gb|KRH15079.1|/0/hypothetical protein GLYMA_14G067000 [Glycine max]
CL4736.Contig1_peanut	1588	7.33	21.65	0	0	-7.56651	Down	K19043|1|0.0|711|adu:107471363|E3 ubiquitin-protein ligase RHF [EC:2.3.2.27]	-	GO:0046872//metal ion binding	-	gi|955310255|ref|XP_014628861.1|/1.30434e-121/PREDICTED: uncharacterized protein LOC100800419 isoform X1 [Glycine max]
CL4745.Contig1_peanut	2478	6.72	9.26	22.65	15.38	1.29957	Up	K04730|1|3e-153|543|vvi:100256081|interleukin-1 receptor-associated kinase 1 [EC:2.7.11.1]	-	-	-	gi|734420040|gb|KHN40546.1|/0/Putative LRR receptor-like serine/threonine-protein kinase [Glycine soja]
CL4749.Contig3_peanut	2732	5.01	4.76	0.97	3.09	-1.22504	Down	K05909|1|3e-52|89.4|bna:106441311|laccase [EC:1.10.3.2];K00620|5|2e-47|86.3|bna:106392594|glutamate N-acetyltransferase / amino-acid N-acetyltransferase [EC:2.3.1.35 2.3.1.1]	-	-	-	gi|399920227|gb|AFP55574.1|/3.7893e-71/non-ltr retroelement reverse transcriptase [Rosa rugosa]
CL4749.Contig4_peanut	2849	0	0.25	2.91	1.93	3.94313	Up	K05909|1|3e-52|89.4|bna:106441311|laccase [EC:1.10.3.2];K00620|5|2e-47|86.3|bna:106392594|glutamate N-acetyltransferase / amino-acid N-acetyltransferase [EC:2.3.1.35 2.3.1.1]	-	-	-	gi|399920227|gb|AFP55574.1|/3.97592e-71/non-ltr retroelement reverse transcriptase [Rosa rugosa]
CL4765.Contig4_peanut	1301	4.74	6.22	1.37	3.13	-1.21997	Down	-	-	-	-	gi|356541768|ref|XP_003539345.1|/2.86191e-125/PREDICTED: protein terminal ear1 homolog isoform X2 [Glycine max]
CL4765.Contig5_peanut	1513	0	0	4.71	3.03	5.6763	Up	-	-	-	-	gi|571487402|ref|XP_006590649.1|/1.37753e-64/PREDICTED: protein terminal ear1 homolog isoform X1 [Glycine max]
CL477.Contig33_peanut	3371	0.71	0	1.67	4.05	2.88398	Up	K03857|1|6e-150|533|aip:107606035|phosphatidylinositol glycan, class A [EC:2.4.1.198]	-	-	-	gi|802551351|ref|XP_012064752.1|/7.06334e-137/PREDICTED: phosphatidylinositol N-acetylglucosaminyltransferase gpi3 subunit [Jatropha curcas]
CL477.Contig3_peanut	3447	0.08	0	0.35	1.18	3.46705	Up	K03857|1|6e-150|533|aip:107606035|phosphatidylinositol glycan, class A [EC:2.4.1.198]	-	-	-	gi|802551351|ref|XP_012064752.1|/7.24353e-137/PREDICTED: phosphatidylinositol N-acetylglucosaminyltransferase gpi3 subunit [Jatropha curcas]
CL4795.Contig1_peanut	3014	3.18	1.56	6.41	4.8	1.26587	Up	K13415|1|1e-25|120|mdm:103401427|protein brassinosteroid insensitive 1 [EC:2.7.10.1 2.7.11.1];K03283|2|4e-18|95.1|mtr:MTR_2g040160|heat shock 70kDa protein 1/8;K13457|3|1e-17|93.6|sita:101773170|disease resistance protein RPM1;K09873|5|3e-17|92.0|sita:101770725|aquaporin TIP	-	-	-	gi|571454745|ref|XP_006579882.1|/0/PREDICTED: probable disease resistance protein At5g66900 [Glycine max]
CL4828.Contig1_peanut	2701	2.12	1.85	0	0	-5.51991	Down	K17086|1|1e-84|208|fve:101300290|transmembrane 9 superfamily member 2/4;K14808|3|5e-83|171|vra:106763632|ATP-dependent RNA helicase DDX54/DBP10 [EC:3.6.4.13];K17604|5|4e-67|148|vvi:100251030|zinc finger SWIM domain-containing protein 3	-	-	-	gi|955326755|ref|XP_014632442.1|/1.96089e-153/PREDICTED: uncharacterized protein LOC102662564 [Glycine max]
CL4837.Contig7_peanut	1036	7.1	5.4	2.71	1.06	-2.04591	Down	K02974|1|1e-63|244|aip:107625441|small subunit ribosomal protein S24e	GO:0030529//intracellular ribonucleoprotein complex	GO:0005198//structural molecule activity;GO:0005488//binding	GO:0010467//gene expression	gi|357441493|ref|XP_003591024.1|/2.86285e-62/40S ribosomal protein S24-2 [Medicago truncatula]
CL4846.Contig1_peanut	1670	0	0	5.44	3.43	5.34684	Up	K13832|1|0.0|956|adu:107475907|3-dehydroquinate dehydratase / shikimate dehydrogenase [EC:4.2.1.10 1.1.1.25]	GO:0044424	GO:0016616//oxidoreductase activity, acting on the CH-OH group of donors, NAD or NADP as acceptor;GO:0016836//hydro-lyase activity;GO:0000166//nucleotide binding	GO:0008652//cellular amino acid biosynthetic process	gi|255559348|ref|XP_002520694.1|/0/PREDICTED: bifunctional 3-dehydroquinate dehydratase/shikimate dehydrogenase, chloroplastic isoform X4 [Ricinus communis]
CL4848.Contig1_peanut	309	4.39	1.1	8.02	14.33	1.8876	Up	-	-	-	-	-
CL4860.Contig2_peanut	2963	0	0	1.82	2.17	5.69263	Up	K03070|1|0.0|1609|aip:107606023|preprotein translocase subunit SecA	-	-	-	gi|947104906|gb|KRH53289.1|/0/hypothetical protein GLYMA_06G116800 [Glycine max]
CL4866.Contig2_peanut	1392	4.41	3.38	0	0	-5.80865	Down	K14050|1|4e-13|77.0|aly:ARALYDRAFT_897119|geranylgeranyl transferase type-2 subunit alpha [EC:2.5.1.60];K10457|2|5e-09|63.5|cic:CICLE_v10011220mg|kelch-like protein 20	-	-	-	gi|593328334|ref|XP_007137594.1|/2.76036e-157/hypothetical protein PHAVU_009G139400g [Phaseolus vulgaris]
CL489.Contig1_peanut	2096	0.79	3.26	5.3	5.47	1.44563	Up	-	-	-	-	gi|502139169|ref|XP_004503669.1|/0/PREDICTED: uncharacterized protein LOC101513289 [Cicer arietinum]
CL493.Contig18_peanut	1477	2.52	0.92	6.86	4.71	1.73679	Up	K00121|1|5e-174|611|aip:107628796|S-(hydroxymethyl)glutathione dehydrogenase / alcohol dehydrogenase [EC:1.1.1.284 1.1.1.1]	-	GO:0046872//metal ion binding;GO:0003824//catalytic activity	GO:0008152//metabolic process	gi|734432871|gb|KHN46477.1|/7.144e-143/Alcohol dehydrogenase-like 2 [Glycine soja]
CL494.Contig1_peanut	1380	6.92	8.28	3.27	1	-1.72684	Down	K08269|1|5e-147|501|adu:107470368|serine/threonine-protein kinase ULK/ATG1 [EC:2.7.11.1]	-	GO:0004674//protein serine/threonine kinase activity;GO:0032559//adenyl ribonucleotide binding	GO:0006464//cellular protein modification process	gi|734400038|gb|KHN31124.1|/5.44005e-116/Serine/threonine-protein kinase ULK3-like protein [Glycine soja]
CL4950.Contig2_peanut	6402	0.78	1.48	0	0	-5.94581	Down	K03006|1|0.0|728|adu:107466525|DNA-directed RNA polymerase II subunit RPB1 [EC:2.7.7.6];K16570|2|2e-133|479|mdm:103449689|gamma-tubulin complex component 3;K03549|3|6e-123|444|mdm:103412324|KUP system potassium uptake protein;K12447|4|1e-117|426|thj:104808371|UDP-sugar pyrophosphorylase [EC:2.7.7.64];K05658|5|4e-93|345|bvg:104905624|ATP-binding cassette, subfamily B (MDR/TAP), member 1 [EC:3.6.3.…	-	-	-	gi|147834092|emb|CAN64335.1|/0/hypothetical protein VITISV_001808 [Vitis vinifera]
CL4957.Contig2_peanut	939	10.08	9.05	1.19	5.19	-1.52791	Down	-	-	-	-	gi|502090095|ref|XP_004489119.1|/3.71766e-10/PREDICTED: LOW QUALITY PROTEIN: HEAT repeat-containing protein 5B [Cicer arietinum]
CL4998.Contig1_peanut	3769	0	0	1.15	3.89	5.97374	Up	K05909|1|4e-118|427|bna:106441311|laccase [EC:1.10.3.2];K18577|2|4e-110|400|mdm:103414113|mannosylglycoprotein endo-beta-mannosidase [EC:3.2.1.152];K00620|3|4e-103|377|bna:106392594|glutamate N-acetyltransferase / amino-acid N-acetyltransferase [EC:2.3.1.35 2.3.1.1];K18195|4|1e-99|366|thj:104807150|rhamnogalacturonan endolyase [EC:4.2.2.23];K01188|5|6e-66|254|bna:106394339|beta-glucosidase [EC:3.…	-	-	-	gi|685371625|ref|XP_009119466.1|/0/PREDICTED: uncharacterized protein LOC103844431 [Brassica rapa]
CL500.Contig8_peanut	1357	0	1.32	3.23	3.21	2.2081	Up	K16616|1|6e-143|508|gmx:100791973|actin-related protein 8, plant	-	-	-	gi|734313714|gb|KHN01507.1|/3.17818e-142/Actin-related protein 8 [Glycine soja]
CL5019.Contig11_peanut	4902	0.55	0.42	1.01	1.82	1.52946	Up	K10696|1|0.0|1563|aip:107605291|E3 ubiquitin-protein ligase BRE1 [EC:2.3.2.27]	-	-	-	gi|734360295|gb|KHN15380.1|/0/E3 ubiquitin-protein ligase BRE1-like 1 [Glycine soja]
CL5042.Contig1_peanut	3236	1.26	2.32	4.79	6.88	1.72768	Up	-	-	-	-	gi|356566751|ref|XP_003551592.1|/0/PREDICTED: uncharacterized protein LOC100775955 [Glycine max]
CL5042.Contig2_peanut	3209	3.34	3.04	0	0.93	-2.68208	Down	-	-	-	-	gi|356566751|ref|XP_003551592.1|/0/PREDICTED: uncharacterized protein LOC100775955 [Glycine max]
CL5057.Contig1_peanut	970	8.84	9.35	5.52	2.07	-1.17635	Down	K13459|1|9e-75|281|aip:107627481|disease resistance protein RPS2	-	-	-	gi|922399411|ref|XP_013466855.1|/4.24785e-81/disease resistance protein (CC-NBS-LRR class) family protein [Medicago truncatula]
CL5058.Contig1_peanut	1511	139.98	156.72	76.41	27.91	-1.44689	Down	K09753|1|1e-70|268|fve:101302179|cinnamoyl-CoA reductase [EC:1.2.1.44]	-	GO:0048037//cofactor binding	GO:0008152//metabolic process	gi|502129455|ref|XP_004500311.1|/8.1467e-150/PREDICTED: cinnamoyl-CoA reductase 1 [Cicer arietinum]
CL5097.Contig3_peanut	2150	5.48	10.27	25.2	22.78	1.65259	Up	K10442|1|2e-12|75.9|sly:101268156|kelch-like protein 1/4/5;K10457|3|8e-12|73.6|cic:CICLE_v10011220mg|kelch-like protein 20	-	-	-	gi|571490329|ref|XP_003538557.2|/7.63147e-164/PREDICTED: F-box/kelch-repeat protein At1g67480-like [Glycine max]
CL5098.Contig5_peanut	1556	7.07	5.57	3.46	1.56	-1.25403	Down	-	-	-	-	gi|593457637|ref|XP_007140670.1|/2.09077e-07/hypothetical protein PHAVU_008G131900g [Phaseolus vulgaris]
CL511.Contig3_peanut	1859	0.46	0	2.06	4.15	3.42754	Up	-	GO:0009526//plastid envelope;GO:0009532//plastid stroma	GO:0016787//hydrolase activity;GO:0032559//adenyl ribonucleotide binding	GO:0043170	gi|674236277|gb|KFK29042.1|/6.68638e-11/hypothetical protein AALP_AA7G081100 [Arabis alpina]
CL5113.Contig1_peanut	2656	6.26	5.68	0	0	-7.06089	Down	K05677|1|4e-44|181|pop:POPTR_0007s05540g|ATP-binding cassette, subfamily D (ALD), member 3	-	-	-	gi|734376549|gb|KHN21351.1|/0/ABC transporter D family member 2, chloroplastic [Glycine soja]
CL5113.Contig2_peanut	2682	2.87	2.7	9.92	7.53	1.67944	Up	K05677|1|4e-44|181|pop:POPTR_0007s05540g|ATP-binding cassette, subfamily D (ALD), member 3	-	-	-	gi|734376549|gb|KHN21351.1|/0/ABC transporter D family member 2, chloroplastic [Glycine soja]
CL513.Contig11_peanut	2319	0.98	0.24	3.14	2.5	2.15264	Up	K13459|1|1e-09|65.5|cit:102619431|disease resistance protein RPS2	-	-	-	gi|571500175|ref|XP_006594598.1|/2.19353e-171/PREDICTED: putative nuclear RNA export factor SDE5 isoform X1 [Glycine max]
CL513.Contig22_peanut	2465	1.45	1.74	0.71	0	-1.95065	Down	K13459|1|1e-09|65.5|cit:102619431|disease resistance protein RPS2	-	-	-	gi|951046349|ref|XP_014519156.1|/2.33219e-78/PREDICTED: putative nuclear RNA export factor SDE5 [Vigna radiata var. radiata]
CL5135.Contig3_peanut	2426	0	0	2.39	1.36	5.33343	Up	K05909|1|7e-26|64.3|bna:106441311|laccase [EC:1.10.3.2]	-	-	-	gi|727463804|ref|XP_010513742.1|/1.71636e-37/PREDICTED: uncharacterized protein LOC104789794 [Camelina sativa]
CL5147.Contig1_peanut	2159	4.59	9.05	0	0	-6.94099	Down	K12735|1|0.0|1063|aip:107622824|peptidyl-prolyl cis-trans isomerase-like 4 [EC:5.2.1.8]	-	-	-	gi|922334288|ref|XP_013445134.1|/0/peptidyl-prolyl cis-trans isomerase-like protein [Medicago truncatula]
CL5147.Contig2_peanut	2129	3.07	4.11	11.28	9.97	1.80471	Up	K12735|1|0.0|1063|aip:107622824|peptidyl-prolyl cis-trans isomerase-like 4 [EC:5.2.1.8]	-	-	-	gi|922334288|ref|XP_013445134.1|/0/peptidyl-prolyl cis-trans isomerase-like protein [Medicago truncatula]
CL52.Contig3_peanut	2435	6.23	11.82	1.36	3.13	-2.47255	Down	K20182|1|0.0|586|aip:107618122|vacuolar protein sorting-associated protein 33	-	-	GO:0006887//exocytosis	gi|356535607|ref|XP_003536336.1|/0/PREDICTED: vacuolar protein-sorting-associated protein 33 homolog [Glycine max]
CL5204.Contig1_peanut	4576	3.83	3.62	0.62	1.81	-1.57066	Down	K05909|1|1e-105|346|bna:106441311|laccase [EC:1.10.3.2];K00620|4|4e-105|384|bna:106392594|glutamate N-acetyltransferase / amino-acid N-acetyltransferase [EC:2.3.1.35 2.3.1.1];K18195|5|3e-87|325|thj:104807150|rhamnogalacturonan endolyase [EC:4.2.2.23]	-	-	-	gi|332322110|emb|CCA66009.1|/0/hypothetical protein [Beta vulgaris subsp. vulgaris]
CL5204.Contig2_peanut	4473	0.61	0	3.16	2.13	3.03642	Up	K05909|1|3e-104|341|bna:106441311|laccase [EC:1.10.3.2];K00620|4|4e-104|381|bna:106392594|glutamate N-acetyltransferase / amino-acid N-acetyltransferase [EC:2.3.1.35 2.3.1.1];K18195|5|1e-86|323|thj:104807150|rhamnogalacturonan endolyase [EC:4.2.2.23]	-	-	-	gi|332322110|emb|CCA66009.1|/0/hypothetical protein [Beta vulgaris subsp. vulgaris]
CL5211.Contig2_peanut	2578	4.56	5.31	0	0	-6.56743	Down	K13415|1|8e-17|90.5|mdm:103401427|protein brassinosteroid insensitive 1 [EC:2.7.10.1 2.7.11.1]	-	-	-	gi|571450739|ref|XP_006578521.1|/0/PREDICTED: squamosa promoter-binding-like protein 16 [Glycine max]
CL5217.Contig1_peanut	1023	1.35	0	3.89	2.7	2.12733	Up	-	-	-	-	-
CL5257.Contig1_peanut	1508	1.79	1.69	6.71	4.71	1.7154	Up	K08064|1|0.0|683|adu:107471350|nuclear transcription factor Y, alpha	-	-	-	gi|356505443|ref|XP_003521500.1|/3.66388e-134/PREDICTED: nuclear transcription factor Y subunit A-10 [Glycine max]
CL5304.Contig1_peanut	1051	1.03	0	4.47	2.57	2.55161	Up	-	-	-	-	gi|920693763|gb|KOM36988.1|/7.65803e-87/hypothetical protein LR48_Vigan03g036900 [Vigna angularis]
CL5304.Contig2_peanut	1084	4.13	6.37	0	0	-5.56628	Down	-	-	-	-	gi|920693763|gb|KOM36988.1|/5.93958e-98/hypothetical protein LR48_Vigan03g036900 [Vigna angularis]
CL5307.Contig1_peanut	965	9.58	9.2	1.74	5.31	-1.35929	Down	-	-	-	-	-
CL531.Contig7_peanut	1059	10.37	7.44	4.28	3.46	-1.13869	Down	-	-	-	-	-
CL533.Contig6_peanut	2199	1.34	0	3.87	4.21	2.51011	Up	K02882|1|8e-15|83.6|aip:107606484|large subunit ribosomal protein L18Ae;K00924|3|6e-10|67.4|tcc:TCM_041550|;K01381|4|5e-09|64.3|smo:SELMODRAFT_406966|saccharopepsin [EC:3.4.23.25]	-	-	-	gi|645233045|ref|XP_008223155.1|/1.24736e-29/PREDICTED: aspartic proteinase nepenthesin-1-like [Prunus mume]
CL533.Contig7_peanut	2280	4.21	2.75	0	0	-6.07401	Down	K02882|1|8e-15|83.6|aip:107606484|large subunit ribosomal protein L18Ae;K00924|3|6e-10|67.4|tcc:TCM_041550|;K01381|4|5e-09|64.3|smo:SELMODRAFT_406966|saccharopepsin [EC:3.4.23.25]	-	-	-	gi|645233045|ref|XP_008223155.1|/1.30359e-29/PREDICTED: aspartic proteinase nepenthesin-1-like [Prunus mume]
CL5347.Contig1_peanut	1840	4.11	3.11	0.64	1.89	-1.44836	Down	K01488|1|1e-123|405|adu:107482628|adenosine deaminase [EC:3.5.4.4]	-	GO:0016814//hydrolase activity, acting on carbon-nitrogen (but not peptide) bonds, in cyclic amidines	GO:0009127//purine nucleoside monophosphate biosynthetic process	gi|356555642|ref|XP_003546139.1|/5.36809e-94/PREDICTED: adenosine deaminase-like protein [Glycine max]
CL5348.Contig6_peanut	3002	2.32	1.09	6.31	6.26	2.41515	Up	K09272|1|2e-06|56.6|mdm:103404412|structure-specific recognition protein 1	-	GO:0003824//catalytic activity	-	gi|955327343|ref|XP_003526387.3|/0/PREDICTED: tetrahydrocannabinolic acid synthase-like [Glycine max]
CL5354.Contig4_peanut	882	5.99	1.18	10.29	9.35	1.44356	Up	K04730|1|2e-37|156|pda:103716041|interleukin-1 receptor-associated kinase 1 [EC:2.7.11.1];K04733|5|3e-26|119|rcu:8264072|interleukin-1 receptor-associated kinase 4 [EC:2.7.11.1]	-	GO:0016301//kinase activity;GO:0032559//adenyl ribonucleotide binding	GO:0006464//cellular protein modification process	gi|965670247|dbj|BAT84854.1|/2.99061e-67/hypothetical protein VIGAN_04231900 [Vigna angularis var. angularis]
CL5366.Contig2_peanut	1420	75.71	100	42.87	25.42	-1.30638	Down	K12135|1|2e-07|58.2|aly:ARALYDRAFT_488429|zinc finger protein CONSTANS	-	-	-	gi|571472613|ref|XP_006585659.1|/3.22955e-44/PREDICTED: B-box zinc finger protein 32-like [Glycine max]
CL537.Contig1_peanut	1352	5.54	4.6	0	0	-5.84799	Down	K01679|1|0.0|560|adu:107481877|fumarate hydratase, class II [EC:4.2.1.2]	-	-	-	gi|951030329|ref|XP_014514870.1|/0/PREDICTED: fumarate hydratase 1, mitochondrial [Vigna radiata var. radiata]
CL5371.Contig1_peanut	830	3.45	5.28	1.69	0	-2.10858	Down	K17604|1|6e-66|251|csv:101205818|zinc finger SWIM domain-containing protein 3	-	-	-	gi|357438895|ref|XP_003589724.1|/1.6237e-80/isochorismatase hydrolase family protein [Medicago truncatula]
CL5374.Contig9_peanut	1629	6.52	7.04	2.04	42759	-2.5725	Down	K14498|1|0.0|664|aip:107613371|serine/threonine-protein kinase SRK2 [EC:2.7.11.1]	-	GO:0004672//protein kinase activity;GO:0032559//adenyl ribonucleotide binding	GO:0006464//cellular protein modification process	gi|734400131|gb|KHN31217.1|/6.3588e-180/Serine/threonine-protein kinase SRK2A [Glycine soja]
CL5376.Contig1_peanut	2469	0	0	1.73	1.95	5.3221	Up	-	-	-	-	gi|571533098|ref|XP_006600358.1|/0/PREDICTED: uncharacterized protein LOC102668152 [Glycine max]
CL5376.Contig4_peanut	2384	1.68	3.03	0	0	-5.5726	Down	-	-	-	-	gi|571533098|ref|XP_006600358.1|/2.0052e-171/PREDICTED: uncharacterized protein LOC102668152 [Glycine max]
CL5396.Contig3_peanut	1282	0	0	4.9	4.23	5.66313	Up	-	-	-	-	gi|502143901|ref|XP_004505509.1|/1.70044e-174/PREDICTED: protein trichome birefringence-like 40 [Cicer arietinum]
CL5404.Contig6_peanut	592	4.47	5.86	10.75	16.27	1.39037	Up	-	-	-	-	gi|734414030|gb|KHN37165.1|/3.00928e-19/hypothetical protein glysoja_037289 [Glycine soja]
CL5411.Contig6_peanut	2856	2.55	3.09	0.8	1.78	-1.07414	Down	-	-	-	-	gi|951035043|ref|XP_014516214.1|/5.74318e-92/PREDICTED: probable plastid-lipid-associated protein 10, chloroplastic isoform X2 [Vigna radiata var. radiata]
CL5416.Contig3_peanut	1020	5.42	5.4	0	0	-5.52621	Down	-	-	-	-	-
CL5427.Contig2_peanut	1958	4.85	7.61	1.07	0	-3.31975	Down	K18010|1|0.0|882|adu:107474464|7-hydroxymethyl chlorophyll a reductase [EC:1.17.7.2]	-	-	-	gi|356534864|ref|XP_003535971.1|/0/PREDICTED: 7-hydroxymethyl chlorophyll a reductase, chloroplastic [Glycine max]
CL5428.Contig1_peanut	1531	10.36	5.28	18.14	15.26	1.12325	Up	-	-	-	-	gi|920681292|gb|KOM28097.1|/1.45702e-35/hypothetical protein LR48_Vigan499s004100 [Vigna angularis]
CL543.Contig16_peanut	4074	2.33	3.29	0	0	-5.81314	Down	K09060|1|0.0|583|aip:107626717|plant G-box-binding factor	-	GO:0005488//binding	-	gi|356573189|ref|XP_003554746.1|/8.57227e-128/PREDICTED: common plant regulatory factor 1-like isoform X2 [Glycine max]
CL5456.Contig1_peanut	1420	3.13	1.27	5.36	7.77	1.56509	Up	K04733|1|6e-124|445|mtr:MTR_3g115500|interleukin-1 receptor-associated kinase 4 [EC:2.7.11.1];K13430|5|3e-101|370|nnu:104592805|serine/threonine-protein kinase PBS1 [EC:2.7.11.1]	-	GO:0004672//protein kinase activity;GO:0032559//adenyl ribonucleotide binding	GO:0006464//cellular protein modification process	gi|950978035|ref|XP_014501604.1|/1.37283e-127/PREDICTED: serine/threonine-protein kinase CDL1-like [Vigna radiata var. radiata]
CL547.Contig1_peanut	2941	0	0.73	1.27	1.32	1.77922	Up	K09420|1|0.0|1697|aip:107623386|myb proto-oncogene protein	-	-	-	gi|734366766|gb|KHN18199.1|/0/Myb-related protein 3R-1 [Glycine soja]
CL547.Contig2_peanut	3444	2.75	4.72	0.85	1.1	-1.85077	Down	K09420|1|0.0|1964|aip:107623386|myb proto-oncogene protein	-	-	-	gi|356518318|ref|XP_003527826.1|/0/PREDICTED: myb-related protein 3R-1-like [Glycine max]
CL5473.Contig2_peanut	2525	5.57	5.56	0	0	-6.8857	Down	K01853|1|2e-06|56.2|mdm:103425750|cycloartenol synthase [EC:5.4.99.8];K06228|2|3e-06|55.5|pmum:103328544|fused [EC:2.7.11.1]	-	-	-	gi|828296902|ref|XP_012568731.1|/0/PREDICTED: armadillo repeat-containing protein 8 [Cicer arietinum]
CL5473.Contig4_peanut	2515	0	2.15	3.75	5.58	2.1313	Up	K01853|1|2e-06|56.2|mdm:103425750|cycloartenol synthase [EC:5.4.99.8];K06228|2|3e-06|55.5|pmum:103328544|fused [EC:2.7.11.1]	-	-	-	gi|828296902|ref|XP_012568731.1|/0/PREDICTED: armadillo repeat-containing protein 8 [Cicer arietinum]
CL5500.Contig10_peanut	2789	0.44	0	7.61	3.29	4.40574	Up	K15449|1|2e-57|225|pvu:PHAVU_001G014500g|tRNA wybutosine-synthesizing protein 1 [EC:4.1.3.44];K16302|3|4e-57|224|gra:105766830|metal transporter CNNM	-	-	-	gi|565471964|ref|XP_006293784.1|/0/hypothetical protein CARUB_v10022763mg [Capsella rubella]
CL5500.Contig6_peanut	2661	1.66	3.22	0	0.48	-3.10446	Down	K15449|1|8e-60|233|pvu:PHAVU_001G014500g|tRNA wybutosine-synthesizing protein 1 [EC:4.1.3.44];K16302|3|8e-60|233|gra:105766830|metal transporter CNNM	-	-	-	gi|720002827|ref|XP_010256808.1|/0/PREDICTED: probable methyltransferase PMT11 [Nelumbo nucifera]
CL5514.Contig1_peanut	4771	1.8	2.3	4.46	6.62	1.46222	Up	K11991|1|0.0|2472|aip:107643799|tRNA(adenine34) deaminase [EC:3.5.4.33]	-	-	-	gi|571434749|ref|XP_006573284.1|/0/PREDICTED: tRNA(adenine(34)) deaminase, chloroplastic-like [Glycine max]
CL5529.Contig3_peanut	1441	0	0.42	3.56	1.67	3.28384	Up	K09495|1|0.0|755|adu:107489730|T-complex protein 1 subunit gamma	GO:0044424	GO:0005515//protein binding;GO:0032559//adenyl ribonucleotide binding	GO:0044267//cellular protein metabolic process	gi|922385800|ref|XP_003593572.2|/0/TCP-1/cpn60 chaperonin family protein [Medicago truncatula]
CL5567.Contig7_peanut	1652	2	1.17	0.08	0	-3.8685	Down	K01623|1|1e-55|218|pda:103722777|fructose-bisphosphate aldolase, class I [EC:4.1.2.13]	GO:0044464	-	-	gi|356535430|ref|XP_003536248.1|/1.08343e-136/PREDICTED: WAT1-related protein At5g07050 isoform X1 [Glycine max]
CL557.Contig6_peanut	1938	0	0	2.43	2.59	5.41046	Up	K17345|1|3e-27|124|sot:102597946|tetraspanin-5;K17353|4|5e-10|67.4|mdm:103415953|tetraspanin-18;K11649|5|6e-08|60.5|mtr:MTR_6g053260|SWI/SNF related-matrix-associated actin-dependent regulator of chromatin subfamily C	GO:0031224//intrinsic component of membrane	-	-	gi|115461366|ref|NP_001054283.1|/2.31631e-30/Os04g0679900 [Oryza sativa Japonica Group]
CL5576.Contig1_peanut	5771	0	1.36	2.73	2.56	1.99709	Up	K19720|1|5e-07|59.3|mis:MICPUN_63967|collagen, type III, alpha	-	-	-	gi|571453657|ref|XP_006579573.1|/0/PREDICTED: protein MODIFIER OF SNC1 1-like [Glycine max]
CL5585.Contig2_peanut	1261	0	0.78	5.57	2.11	3.09464	Up	K06883|1|3e-129|462|aip:107644091|uncharacterized protein	-	GO:0005488//binding	-	gi|356526825|ref|XP_003532017.1|/8.64326e-123/PREDICTED: GPN-loop GTPase 3 [Glycine max]
CL560.Contig19_peanut	1962	0.58	0	4.41	3.01	3.45073	Up	K15429|1|0.0|726|aip:107630415|tRNA (guanine37-N1)-methyltransferase [EC:2.1.1.228]	-	-	-	gi|947054345|gb|KRH03798.1|/0/hypothetical protein GLYMA_17G120800 [Glycine max]
CL560.Contig31_peanut	2245	0.77	0	4.12	2.39	2.94054	Up	K15429|1|0.0|515|pvu:PHAVU_003G176600g|tRNA (guanine37-N1)-methyltransferase [EC:2.1.1.228]	-	-	-	gi|947054345|gb|KRH03798.1|/0/hypothetical protein GLYMA_17G120800 [Glycine max]
CL560.Contig32_peanut	2304	3.08	2.19	0	0	-5.6944	Down	K15429|1|0.0|515|pvu:PHAVU_003G176600g|tRNA (guanine37-N1)-methyltransferase [EC:2.1.1.228]	-	-	-	gi|947054345|gb|KRH03798.1|/0/hypothetical protein GLYMA_17G120800 [Glycine max]
CL564.Contig23_peanut	1192	6.92	3.4	0.55	0.45	-3.09961	Down	K10712|1|1e-26|121|aip:107624144|cysteamine dioxygenase [EC:1.13.11.19];K05853|3|4e-20|100|cic:CICLE_v10000142mg|Ca2+ transporting ATPase, sarcoplasmic/endoplasmic reticulum [EC:3.6.3.8]	-	-	-	gi|920681058|gb|KOM27878.1|/2.08385e-46/hypothetical protein LR48_Vigan468s004000 [Vigna angularis]
CL565.Contig11_peanut	3900	2.38	1.59	0.71	0	-2.33159	Down	K00140|1|7e-127|456|gmx:100796803|malonate-semialdehyde dehydrogenase (acetylating) / methylmalonate-semialdehyde dehydrogenase [EC:1.2.1.18 1.2.1.27]	-	-	-	gi|734383842|gb|KHN24132.1|/1.32688e-126/Methylmalonate-semialdehyde dehydrogenase [acylating], mitochondrial [Glycine soja]
CL565.Contig33_peanut	3023	1.79	0.91	0	0.36	-2.66076	Down	K00140|1|6e-114|413|gmx:100796803|malonate-semialdehyde dehydrogenase (acetylating) / methylmalonate-semialdehyde dehydrogenase [EC:1.2.1.18 1.2.1.27]	-	-	-	gi|734383842|gb|KHN24132.1|/1.26997e-113/Methylmalonate-semialdehyde dehydrogenase [acylating], mitochondrial [Glycine soja]
CL566.Contig2_peanut	1234	2.55	0	8.02	5.64	2.35751	Up	-	-	GO:0051540	-	gi|356529153|ref|XP_003533161.1|/2.28055e-144/PREDICTED: uncharacterized protein LOC100804088 [Glycine max]
CL566.Contig3_peanut	1313	4.29	7.16	1.08	0	-3.12505	Down	-	-	GO:0051540	-	gi|356529153|ref|XP_003533161.1|/2.98015e-139/PREDICTED: uncharacterized protein LOC100804088 [Glycine max]
CL5690.Contig3_peanut	3043	0.42	0	1.42	0.77	2.19657	Up	K05681|1|4e-48|194|cme:CYME_CMS467C|ATP-binding cassette, subfamily G (WHITE), member 2	-	GO:0016887//ATPase activity;GO:0000166//nucleotide binding	-	gi|955307559|ref|XP_014623135.1|/0/PREDICTED: ABC transporter G family member 28-like isoform X3 [Glycine max]
CL57.Contig5_peanut	2787	1.93	2.86	0	0	-5.82223	Down	K01147|1|1e-65|252|ota:Ot09g04200|exoribonuclease II [EC:3.1.13.1]	-	-	-	gi|734343639|gb|KHN10357.1|/0/Putative ribonuclease, partial [Glycine soja]
CL57.Contig8_peanut	3696	0	0	0.52	2.35	5.5274	Up	K01147|1|9e-54|213|ota:Ot09g04200|exoribonuclease II [EC:3.1.13.1]	-	-	-	gi|947050022|gb|KRG99550.1|/0/hypothetical protein GLYMA_18G153300 [Glycine max]
CL5703.Contig1_peanut	2356	0	0	0.01	12.7	6.98401	Up	-	-	-	-	gi|734350303|gb|KHN12332.1|/3.22425e-53/hypothetical protein glysoja_034424 [Glycine soja]
CL5716.Contig1_peanut	3591	5.58	3.3	10.64	8.12	1.11222	Up	K17422|1|5e-104|346|mtr:MTR_5g045910|large subunit ribosomal protein L41;K00924|5|1e-100|340|gmx:732625|	-	-	-	gi|828296094|ref|XP_012568575.1|/0/PREDICTED: receptor-like protein kinase isoform X1 [Cicer arietinum]
CL5736.Contig2_peanut	3248	5.36	3.85	0.95	2.22	-1.49503	Down	K00914|1|0.0|1571|aip:107643351|phosphatidylinositol 3-kinase [EC:2.7.1.137]	-	-	-	gi|351721494|ref|NP_001236955.1|/0/phosphatidylinositol 3-kinase, root isoform [Glycine max]
CL577.Contig36_peanut	4249	2.1	1.23	0	0.05	-5.31556	Down	K07466|1|9e-90|333|aip:107607714|replication factor A1	-	-	-	gi|922329455|ref|XP_003628568.2|/1.04905e-51/replication factor-A carboxy-terminal domain protein [Medicago truncatula]
CL580.Contig1_peanut	890	0	4.35	6.78	8.47	1.81183	Up	K09539|1|5e-43|175|adu:107489418|DnaJ homolog subfamily C member 19	-	GO:0005515//protein binding	-	gi|950983764|ref|XP_014502859.1|/6.35639e-41/PREDICTED: mitochondrial import inner membrane translocase subunit TIM14-3-like [Vigna radiata var. radiata]
CL580.Contig2_peanut	788	8.69	5.5	0.03	0	-5.41903	Down	K09539|1|6e-44|178|adu:107489418|DnaJ homolog subfamily C member 19	-	GO:0005515//protein binding	-	gi|950983764|ref|XP_014502859.1|/4.37014e-40/PREDICTED: mitochondrial import inner membrane translocase subunit TIM14-3-like [Vigna radiata var. radiata]
CL5824.Contig2_peanut	2367	11.97	11.6	0	6.67	-1.79715	Down	K10615|1|4e-19|97.8|atr:18446390|E3 ubiquitin-protein ligase HERC4 [EC:2.3.2.26]	-	-	-	-
CL5824.Contig3_peanut	3378	8.08	9.08	0.89	0	-4.09759	Down	K10615|1|7e-19|97.8|atr:18446390|E3 ubiquitin-protein ligase HERC4 [EC:2.3.2.26]	-	-	-	-
CL5824.Contig6_peanut	3257	3.44	2.11	7.42	8.68	2.2156	Up	K10615|1|6e-19|97.8|atr:18446390|E3 ubiquitin-protein ligase HERC4 [EC:2.3.2.26]	-	-	-	-
CL5826.Contig2_peanut	4933	3.94	2.13	0	0	-6.99521	Down	K11294|1|3e-09|66.2|cic:CICLE_v10030875mg|nucleolin	-	-	-	-
CL5898.Contig2_peanut	464	40.64	31.68	20.64	10.8	-1.13864	Down	-	-	-	-	-
CL5936.Contig1_peanut	1009	12.45	16.77	0	4.91	-2.50463	Down	K13070|1|5e-52|205|osa:4335093|momilactone-A synthase [EC:1.1.1.295];K09841|2|3e-51|202|spen:107006555|xanthoxin dehydrogenase [EC:1.1.1.288]	-	-	-	-
CL5936.Contig4_peanut	1061	25.01	28.57	13.64	4.89	-1.46128	Down	K13070|1|8e-59|228|osa:4335093|momilactone-A synthase [EC:1.1.1.295];K09841|2|6e-56|218|sita:101756331|xanthoxin dehydrogenase [EC:1.1.1.288]	-	-	-	-
CL5950.Contig1_peanut	1986	1.79	0	3.02	3.88	1.88712	Up	-	-	-	-	-
CL5959.Contig2_peanut	625	0.62	0	2.44	6.24	3.16548	Up	-	-	-	-	-
CL5968.Contig8_peanut	2661	4.79	2.43	0	0.09	-5.34799	Down	K14007|1|9e-64|246|cre:CHLREDRAFT_195690|protein transport protein SEC24	-	-	-	-
CL605.Contig35_peanut	2708	1.71	2.25	1.01	0.13	-1.65349	Down	K00262|1|0.0|1064|aip:107613330|glutamate dehydrogenase (NADP+) [EC:1.4.1.4]	-	-	-	gi|571472224|ref|XP_006585537.1|/0/PREDICTED: NADP-specific glutamate dehydrogenase-like isoform X3 [Glycine max]
CL605.Contig38_peanut	1890	0.84	0.21	2.21	1.4	1.69649	Up	K00262|1|0.0|601|vvi:100244689|glutamate dehydrogenase (NADP+) [EC:1.4.1.4]	-	-	-	gi|225442347|ref|XP_002281123.1|/0/PREDICTED: NADP-specific glutamate dehydrogenase [Vitis vinifera]
CL6055.Contig1_peanut	2553	41.72	37.06	15.06	14.07	-1.39068	Down	K12130|1|0.0|1228|aip:107646126|pseudo-response regulator 5	-	-	-	-
CL6061.Contig3_peanut	1782	3.56	7.46	0	0.77	-3.61216	Down	K11650|1|0.0|847|aip:107623298|SWI/SNF-related matrix-associated actin-dependent regulator of chromatin subfamily D	-	-	-	-
CL6071.Contig3_peanut	1575	1.89	13.01	0	0	-6.59474	Down	K02882|1|3e-44|180|adu:107496420|large subunit ribosomal protein L18Ae;K00924|3|3e-23|110|tcc:TCM_041550|	-	-	-	-
CL6097.Contig3_peanut	1874	1.4	3.92	5.5	7.02	1.26552	Up	K11000|1|0.0|942|aip:107622171|callose synthase [EC:2.4.1.-]	GO:0043234//protein complex;GO:0044464	GO:0035251//UDP-glucosyltransferase activity	GO:0006074//(1->3)-beta-D-glucan metabolic process	gi|502077901|ref|XP_004485779.1|/0/PREDICTED: callose synthase 11-like [Cicer arietinum]
CL6132.Contig2_peanut	1633	1.13	0.59	5.87	4.43	2.52642	Up	K06911|1|7e-13|76.6|bna:106353157|uncharacterized protein	-	GO:0003824//catalytic activity	-	gi|356564235|ref|XP_003550361.1|/0/PREDICTED: F-box/FBD/LRR-repeat protein At1g13570-like [Glycine max]
CL614.Contig4_peanut	2152	1.78	2.56	0.41	0	-3.0324	Down	K01937|1|0.0|1048|aip:107618220|CTP synthase [EC:6.3.4.2]	-	-	-	gi|734398800|gb|KHN30656.1|/0/CTP synthase [Glycine soja]
CL618.Contig11_peanut	682	0	1.56	8.96	4.25	2.89706	Up	-	-	-	GO:0015031//protein transport	gi|356556487|ref|XP_003546556.1|/5.13028e-26/PREDICTED: gamma-soluble NSF attachment protein [Glycine max]
CL6195.Contig5_peanut	1947	4.06	2.79	0.48	0.91	-2.17674	Down	K04733|1|2e-108|394|adu:107490705|interleukin-1 receptor-associated kinase 4 [EC:2.7.11.1];K04447|3|8e-73|169|aip:107630235|Janus kinase 2 [EC:2.7.10.2]	-	-	-	gi|947090487|gb|KRH39152.1|/1.40625e-77/hypothetical protein GLYMA_09G181600 [Glycine max]
CL620.Contig36_peanut	6051	1.57	3.09	0	0	-6.89238	Down	K12447|1|5e-66|121|thj:104808371|UDP-sugar pyrophosphorylase [EC:2.7.7.64]	-	-	-	gi|922392028|ref|XP_013464425.1|/1.33206e-104/PPR containing plant-like protein [Medicago truncatula]
CL6224.Contig1_peanut	3736	0	0	1.78	1.78	5.86671	Up	-	-	-	-	gi|922381748|ref|XP_013461102.1|/0/FAM91A1-like protein [Medicago truncatula]
CL6227.Contig1_peanut	2042	5.09	4.03	11.15	8.14	1.1169	Up	K15397|1|0.0|1029|aip:107618328|3-ketoacyl-CoA synthase [EC:2.3.1.199]	-	-	-	gi|356535335|ref|XP_003536202.1|/0/PREDICTED: 3-ketoacyl-CoA synthase 11 [Glycine max]
CL6257.Contig2_peanut	3951	2.9	4.01	1.41	1.68	-1.10327	Down	K17604|1|1e-130|469|adu:107473504|zinc finger SWIM domain-containing protein 3	-	-	-	gi|147777005|emb|CAN63412.1|/9.59026e-149/hypothetical protein VITISV_011051 [Vitis vinifera]
CL6276.Contig3_peanut	2211	3.29	3.38	0	0	-5.96388	Down	K13095|1|0.0|1017|aip:107619078|splicing factor 1	-	-	-	gi|225470686|ref|XP_002263312.1|/1.42113e-79/PREDICTED: uncharacterized protein LOC100261746 [Vitis vinifera]
CL632.Contig3_peanut	2563	0.08	0	18.25	15.78	7.69233	Up	K04733|1|9e-111|402|bna:106363194|interleukin-1 receptor-associated kinase 4 [EC:2.7.11.1];K04730|2|3e-107|390|jcu:105635745|interleukin-1 receptor-associated kinase 1 [EC:2.7.11.1];K01183|4|2e-106|370|gmx:100794508|chitinase [EC:3.2.1.14]	-	GO:0004672//protein kinase activity;GO:0000166//nucleotide binding	GO:0009987//cellular process	gi|593792384|ref|XP_007159231.1|/0/hypothetical protein PHAVU_002G220200g [Phaseolus vulgaris]
CL632.Contig4_peanut	2583	19.38	21.02	0	0	-8.76914	Down	K04730|1|3e-138|493|jcu:105635745|interleukin-1 receptor-associated kinase 1 [EC:2.7.11.1];K04733|3|3e-116|421|sind:105176756|interleukin-1 receptor-associated kinase 4 [EC:2.7.11.1]	-	GO:0004672//protein kinase activity;GO:0000166//nucleotide binding	GO:0009987//cellular process	gi|734431168|gb|KHN45740.1|/0/Receptor-like serine/threonine-protein kinase SD1-8 [Glycine soja]
CL634.Contig11_peanut	2610	0	4.17	0	0	-5.50812	Down	K07466|1|2e-22|108|aip:107620782|replication factor A1	-	-	-	-
CL634.Contig38_peanut	2512	0	0	3.22	4.62	5.63585	Up	K07466|1|2e-22|108|aip:107620782|replication factor A1	-	-	-	-
CL634.Contig42_peanut	2281	0	0.08	7.58	8.47	6.42571	Up	K07466|1|2e-22|108|aip:107620782|replication factor A1	-	-	-	-
CL6342.Contig3_peanut	1303	1.87	4.28	0.22	0.4	-2.93634	Down	K01056|1|7e-116|418|adu:107482255|peptidyl-tRNA hydrolase, PTH1 family [EC:3.1.1.29]	GO:0044424	-	GO:0010467//gene expression	gi|828317956|ref|XP_012572281.1|/4.84175e-100/PREDICTED: peptidyl-tRNA hydrolase, mitochondrial isoform X2 [Cicer arietinum]
CL637.Contig6_peanut	1774	5.26	3.74	1.49	0	-2.4207	Down	K08287|1|0.0|640|adu:107489347|dual-specificity kinase [EC:2.7.12.1]	-	GO:0004672//protein kinase activity;GO:0032559//adenyl ribonucleotide binding	GO:0006464//cellular protein modification process	gi|947054420|gb|KRH03873.1|/3.51624e-179/hypothetical protein GLYMA_17G125500 [Glycine max]
CL6381.Contig2_peanut	575	0	0.74	22.96	30.41	5.71267	Up	-	-	-	-	gi|922401601|ref|XP_013467937.1|/1.53141e-25/leguminosin group486 secreted peptide [Medicago truncatula]
CL6382.Contig1_peanut	623	43	27.21	75.78	63.51	1.02356	Up	K13464|1|6e-08|58.2|mus:103997923|jasmonate ZIM domain-containing protein	-	-	-	gi|356555522|ref|XP_003546080.1|/6.21911e-29/PREDICTED: protein TIFY 5A-like [Glycine max]
CL6401.Contig1_peanut	1057	14.85	10.2	5.51	4.38	-1.28059	Down	K02492|1|3e-180|631|aip:107609171|glutamyl-tRNA reductase [EC:1.2.1.70]	GO:0044424	GO:0016620//oxidoreductase activity, acting on the aldehyde or oxo group of donors, NAD or NADP as acceptor;GO:0016616//oxidoreductase activity, acting on the CH-OH group of donors, NAD or NADP as acceptor;GO:0000166//nucleotide binding	GO:0006778//porphyrin-containing compound metabolic process;GO:0018130	gi|4324495|gb|AAD16897.1|/9.86247e-167/glutamyl-tRNA reductase precursor [Glycine max]
CL6412.Contig3_peanut	3212	9.78	11.64	3.16	6.16	-1.16042	Down	-	-	-	-	gi|334184586|ref|NP_001189642.1|/0/BTB/POZ domain-containing protein [Arabidopsis thaliana]
CL6412.Contig4_peanut	3024	8	5.07	1.44	2.21	-1.79006	Down	K10523|1|1e-05|53.9|zma:103632235|speckle-type POZ protein	-	-	-	gi|672116257|ref|XP_008781284.1|/0/PREDICTED: BTB/POZ domain-containing protein At2g30600 isoform X1 [Phoenix dactylifera]
CL643.Contig2_peanut	1297	10.11	15.71	5.71	4.6	-2.06014	Down	K08332|1|3e-134|479|vra:106764102|vacuolar protein 8	-	-	-	gi|356539844|ref|XP_003538403.1|/1.05661e-147/PREDICTED: U-box domain-containing protein 4 [Glycine max]
CL6430.Contig1_peanut	2807	4.58	2.99	13.83	11	1.7439	Up	K13418|1|5e-176|619|smo:SELMODRAFT_172211|somatic embryogenesis receptor kinase 1 [EC:2.7.10.1 2.7.11.1]	GO:0031224//intrinsic component of membrane	GO:0004871//signal transducer activity;GO:0004672//protein kinase activity;GO:0032559//adenyl ribonucleotide binding	GO:0006464//cellular protein modification process	gi|593783621|ref|XP_007154851.1|/0/hypothetical protein PHAVU_003G152900g [Phaseolus vulgaris]
CL6430.Contig2_peanut	2729	11.16	11.79	2.71	4.59	-1.60536	Down	K13418|1|5e-176|619|smo:SELMODRAFT_172211|somatic embryogenesis receptor kinase 1 [EC:2.7.10.1 2.7.11.1]	GO:0031224//intrinsic component of membrane	GO:0004871//signal transducer activity;GO:0004672//protein kinase activity;GO:0032559//adenyl ribonucleotide binding	GO:0006464//cellular protein modification process	gi|593783621|ref|XP_007154851.1|/0/hypothetical protein PHAVU_003G152900g [Phaseolus vulgaris]
CL6495.Contig3_peanut	7539	0	3.08	0	0	-6.60116	Down	K11320|1|6e-08|62.8|smo:SELMODRAFT_450749|E1A-binding protein p400 [EC:3.6.4.-]	-	-	-	gi|502167867|ref|XP_004514270.1|/0/PREDICTED: chromatin modification-related protein EAF1 B-like isoform X2 [Cicer arietinum]
CL6496.Contig3_peanut	2209	5.06	8.06	2.8	0	-2.10525	Down	K07466|1|1e-67|259|aip:107637311|replication factor A1	-	-	-	gi|698458117|ref|XP_009780988.1|/2.46376e-23/PREDICTED: uncharacterized protein LOC104229952 [Nicotiana sylvestris]
CL650.Contig1_peanut	2642	0	0	1.78	5.36	6.34172	Up	K06636|1|1e-13|79.7|ppp:PHYPADRAFT_79539|structural maintenance of chromosome 1	-	-	-	gi|920694989|gb|KOM38214.1|/0/hypothetical protein LR48_Vigan03g159600 [Vigna angularis]
CL650.Contig3_peanut	2554	3.3	5.02	1.71	0	-2.14644	Down	K06636|1|1e-13|79.7|ppp:PHYPADRAFT_79539|structural maintenance of chromosome 1	-	-	-	gi|920694989|gb|KOM38214.1|/0/hypothetical protein LR48_Vigan03g159600 [Vigna angularis]
CL6526.Contig2_peanut	859	10.69	17.39	0.59	0	-4.95572	Down	K15382|1|3e-97|355|aip:107639037|solute carrier family 50 (sugar transporter)	-	-	-	gi|502085093|ref|XP_004487835.1|/1.19931e-65/PREDICTED: bidirectional sugar transporter SWEET17 isoform X1 [Cicer arietinum]
CL6540.Contig5_peanut	1788	5.46	2.28	0	0.62	-3.39458	Down	K12900|1|7e-51|202|aip:107638182|FUS-interacting serine-arginine-rich protein 1	-	GO:0005488//binding	-	gi|357478559|ref|XP_003609565.1|/3.01856e-45/RNA recognition motif [Medicago truncatula]
CL6551.Contig1_peanut	600	12.46	18.46	6.1	7.27	-1.14156	Down	-	-	GO:0005515//protein binding	GO:0044267//cellular protein metabolic process	gi|502135321|ref|XP_004502293.1|/3.67927e-44/PREDICTED: uncharacterized protein LOC101507616 [Cicer arietinum]
CL6553.Contig1_peanut	709	1.84	1.54	7.66	4.43	1.7826	Up	-	-	-	GO:0006950//response to stress	gi|593705891|ref|XP_007153302.1|/1.80405e-52/hypothetical protein PHAVU_003G023600g [Phaseolus vulgaris]
CL6566.Contig1_peanut	1347	6.93	8.81	1.13	2.93	-1.87809	Down	K12133|1|1e-20|102|thj:104827645|MYB-related transcription factor LHY	GO:0043231//intracellular membrane-bounded organelle	GO:0003676//nucleic acid binding	-	gi|563425583|gb|AHB59605.1|/1.00949e-140/putative MYB-related protein 19 [Arachis hypogaea]
CL6568.Contig1_peanut	1381	12.25	8.17	4.31	2.93	-1.43136	Down	K02641|1|2e-127|457|aip:107642574|ferredoxin--NADP+ reductase [EC:1.18.1.2]	GO:0034357	GO:0008937//ferredoxin-NAD(P) reductase activity;GO:0050662//coenzyme binding;GO:0000166//nucleotide binding	GO:0008152//metabolic process	gi|356538289|ref|XP_003537636.1|/8.85323e-124/PREDICTED: ferredoxin--NADP reductase, leaf isozyme, chloroplastic [Glycine max]
CL6635.Contig2_peanut	2948	60.28	55.44	27.22	27.63	-1.03479	Down	K12129|1|0.0|1284|aip:107625249|pseudo-response regulator 7	-	-	-	gi|571498049|ref|XP_006594103.1|/0/PREDICTED: two-component response regulator-like APRR7 isoform X1 [Glycine max]
CL6636.Contig5_peanut	2373	1.93	1.15	0	0.54	-2.31722	Down	K09419|1|0.0|748|aip:107629511|heat shock transcription factor, other eukaryote	-	-	-	gi|828320465|ref|XP_012572685.1|/7.0508e-149/PREDICTED: heat stress transcription factor A-1b-like isoform X2 [Cicer arietinum]
CL6675.Contig1_peanut	1512	0	0	5.93	0	5.32416	Up	K16302|1|7e-90|287|vvi:100245434|metal transporter CNNM;K15449|5|2e-85|280|pper:PRUPE_ppa000321mg|tRNA wybutosine-synthesizing protein 1 [EC:4.1.3.44]	-	-	-	gi|922357178|ref|XP_003616683.2|/0/methyltransferase PMT16, putative [Medicago truncatula]
CL669.Contig4_peanut	2133	4.54	3.7	0.93	1.77	-1.54121	Down	K09260|1|7e-29|103|zma:542013|MADS-box transcription enhancer factor 2A;K04730|3|9e-29|129|pmum:103325383|interleukin-1 receptor-associated kinase 1 [EC:2.7.11.1]	-	-	-	gi|502123477|ref|XP_004498126.1|/9.89095e-43/PREDICTED: protein TRANSPARENT TESTA 16 [Cicer arietinum]
CL6721.Contig1_peanut	2162	16.86	11.17	27.94	27.77	1.02505	Up	K04733|1|9e-176|618|vra:106764556|interleukin-1 receptor-associated kinase 4 [EC:2.7.11.1]	-	-	-	gi|593796852|ref|XP_007161464.1|/0/hypothetical protein PHAVU_001G071100g [Phaseolus vulgaris]
CL6738.Contig2_peanut	1866	4.37	2.92	8.2	7.02	1.08916	Up	K04730|1|2e-129|463|cic:CICLE_v100118931m|interleukin-1 receptor-associated kinase 1 [EC:2.7.11.1];K10737|3|1e-59|232|mtr:MTR_7g061220|DNA helicase MCM8 [EC:3.6.4.12];K04733|5|3e-56|221|smo:SELMODRAFT_177358|interleukin-1 receptor-associated kinase 4 [EC:2.7.11.1]	-	GO:0004702//receptor signaling protein serine/threonine kinase activity;GO:0032559//adenyl ribonucleotide binding	GO:0006464//cellular protein modification process	gi|734354883|gb|KHN13768.1|/0/Putative leucine-rich repeat receptor-like serine/threonine-protein kinase [Glycine soja]
CL6785.Contig5_peanut	818	4.06	0	9.11	7.28	1.95736	Up	-	-	-	-	-
CL6799.Contig7_peanut	2469	2.62	2.11	0	1.03	-2.09286	Down	-	-	-	-	gi|922362936|ref|XP_003606903.2|/5.35501e-99/erythronate-4-phosphate dehydrogenase family protein [Medicago truncatula]
CL6805.Contig4_peanut	2270	6.17	0	0	0	-5.91743	Down	K00847|1|4e-36|122|ppp:PHYPADRAFT_146802|fructokinase [EC:2.7.1.4]	-	-	-	gi|571434306|ref|XP_006573158.1|/0/PREDICTED: fructokinase-like 2, chloroplastic [Glycine max]
CL681.Contig10_peanut	1131	2.4	1.73	11.74	10.11	2.38331	Up	K10260|1|1e-08|62.0|bvg:104901869|F-box and WD-40 domain protein 7	-	-	-	gi|593330989|ref|XP_007138921.1|/1.18168e-104/hypothetical protein PHAVU_009G249000g [Phaseolus vulgaris]
CL6829.Contig3_peanut	865	28.76	37.63	20.04	11.27	-1.02216	Down	K01590|1|2e-137|489|aip:107631601|histidine decarboxylase [EC:4.1.1.22]	-	GO:0016830//carbon-carbon lyase activity;GO:0048037//cofactor binding	GO:0043436	gi|734417876|gb|KHN39188.1|/1.11449e-119/Histidine decarboxylase [Glycine soja]
CL6829.Contig4_peanut	2301	0.75	6.14	27.74	18.16	2.78927	Up	K01590|1|0.0|975|aip:107622945|histidine decarboxylase [EC:4.1.1.22]	-	GO:0016830//carbon-carbon lyase activity;GO:0048037//cofactor binding	GO:0043436	gi|502077059|ref|XP_004485538.1|/0/PREDICTED: serine decarboxylase 1 [Cicer arietinum]
CL6916.Contig1_peanut	1096	4.24	3.64	0	2.15	-1.76356	Down	K15697|1|1e-15|84.7|egu:105052562|RING finger protein 114 [EC:2.3.2.27]	-	-	-	gi|571532170|ref|XP_006600198.1|/3.44783e-77/PREDICTED: uncharacterized protein LOC100801801 isoform X2 [Glycine max]
CL6969.Contig4_peanut	1579	0.73	2.16	3.6	6.1	1.74199	Up	K19041|1|1e-75|285|gra:105798305|E3 ubiquitin-protein ligase RNF38/44 [EC:2.3.2.27]	-	-	-	gi|920681470|gb|KOM28268.1|/4.6143e-111/hypothetical protein LR48_Vigan511s009100 [Vigna angularis]
CL6971.Contig2_peanut	1602	4.93	3.73	8.59	8.44	1.77233	Up	-	-	-	-	gi|703100703|ref|XP_010096989.1|/5.37553e-115/hypothetical protein L484_024912 [Morus notabilis]
CL6985.Contig2_peanut	2236	7.25	3.38	20.56	15.62	1.79518	Up	K04630|1|4e-95|350|pvu:PHAVU_011G0501001|guanine nucleotide-binding protein G(i) subunit alpha;K19729|5|1e-15|86.7|sbi:SORBI_01g045320|guanine nucleotide-binding protein G(t) subunit alpha 3	-	-	-	gi|571492081|ref|XP_003540686.2|/0/PREDICTED: extra-large guanine nucleotide-binding protein 1-like [Glycine max]
CL7003.Contig2_peanut	1974	5.82	16.68	0	0	-7.52235	Down	K08737|1|3e-10|68.2|bdi:100821236|DNA mismatch repair protein MSH6	-	-	-	gi|950944955|ref|XP_014494145.1|/0/PREDICTED: protein EMSY-LIKE 3-like [Vigna radiata var. radiata]
CL702.Contig3_peanut	1970	4.24	2.11	7.85	7.31	1.27275	Up	K14506|1|0.0|1043|adu:107491964|jasmonic acid-amino synthetase	-	-	-	gi|734425438|gb|KHN43115.1|/0/Putative indole-3-acetic acid-amido synthetase GH3.5 [Glycine soja]
CL7035.Contig2_peanut	1094	3.16	5.98	1.44	0	-2.41455	Down	K08493|1|4e-98|358|aip:107643649|vesicle transport through interaction with t-SNAREs 1	GO:0044464	-	GO:0015031//protein transport	gi|502094006|ref|XP_004490116.1|/2.53416e-88/PREDICTED: vesicle transport v-SNARE 12 [Cicer arietinum]
CL7038.Contig2_peanut	1428	9.09	0	0	0	-5.79697	Down	K10756|1|0.0|675|aip:107623337|replication factor C subunit 3/5	GO:0043231//intracellular membrane-bounded organelle	GO:0003676//nucleic acid binding;GO:0016462//pyrophosphatase activity;GO:0032559//adenyl ribonucleotide binding	GO:0006259//DNA metabolic process	gi|359806894|ref|NP_001241064.1|/0/uncharacterized protein LOC100818329 [Glycine max]
CL7057.Contig2_peanut	1260	1.7	2.26	9.66	6.73	2.04723	Up	K10268|1|2e-21|104|pvu:PHAVU_006G166900g|F-box and leucine-rich repeat protein 2/20;K10273|4|1e-15|85.5|aip:107616353|F-box and leucine-rich repeat protein 7	-	-	-	gi|659078158|ref|XP_008439579.1|/2.04883e-23/PREDICTED: putative F-box/LRR-repeat protein 9 [Cucumis melo]
CL7062.Contig4_peanut	2695	2.12	3.1	5.01	8.02	1.34562	Up	K17398|1|1e-06|56.6|gsl:Gasu_42790|DNA (cytosine-5)-methyltransferase 3A [EC:2.1.1.37]	-	-	-	gi|571553056|ref|XP_006603767.1|/0/PREDICTED: DNA (cytosine-5)-methyltransferase DRM2-like isoform X1 [Glycine max]
CL7079.Contig4_peanut	1418	5.4	7.59	0.54	3.6	-1.58781	Down	K11799|1|0.0|460|aip:107639092|WD repeat-containing protein 21A	-	-	-	gi|502086450|ref|XP_004488222.1|/2.45752e-125/PREDICTED: DDB1- and CUL4-associated factor 4 isoform X2 [Cicer arietinum]
CL7136.Contig2_peanut	1138	2.78	5.92	0.07	0.4	-3.68948	Down	K11446|1|9e-06|52.4|mis:MICPUN_105736|histone demethylase JARID1 [EC:1.14.11.-]	-	-	-	gi|920710513|gb|KOM51762.1|/2.94665e-103/hypothetical protein LR48_Vigan09g042100 [Vigna angularis]
CL7183.Contig2_peanut	3796	0	0.94	4.81	4.81	3.33941	Up	-	-	-	-	gi|571498982|ref|XP_006594370.1|/0/PREDICTED: uncharacterized protein LOC100813299 [Glycine max]
CL719.Contig8_peanut	1915	6.38	7.39	2.86	0.7	-1.85136	Down	K11324|1|0.0|874|aip:107617862|DNA methyltransferase 1-associated protein 1	GO:0043231//intracellular membrane-bounded organelle	GO:0003676//nucleic acid binding	-	gi|950954186|ref|XP_014496357.1|/0/PREDICTED: SWR1-complex protein 4 [Vigna radiata var. radiata]
CL7215.Contig6_peanut	1796	0	1	7.71	2.98	3.34225	Up	K14709|1|0.0|729|adu:107461206|solute carrier family 39 (zinc transporter), member 1/2/3	GO:0016020//membrane	GO:0046873//metal ion transmembrane transporter activity;GO:0016491//oxidoreductase activity	GO:0006829//zinc II ion transport	gi|502132665|ref|XP_004501470.1|/8.2698e-160/PREDICTED: zinc transporter 4, chloroplastic-like isoform X1 [Cicer arietinum]
CL7224.Contig1_peanut	2539	0.91	0.83	1.95	3.17	1.53614	Up	K20295|1|0.0|1063|adu:107495558|conserved oligomeric Golgi complex subunit 8	-	-	-	gi|502153637|ref|XP_004509412.1|/0/PREDICTED: conserved oligomeric Golgi complex subunit 8 [Cicer arietinum]
CL723.Contig1_peanut	1284	15.24	13.27	3.51	7.62	-1.31557	Down	K20352|1|1e-116|420|adu:107469881|p24 family protein delta-1	GO:0031224//intrinsic component of membrane	-	GO:0051234//establishment of localization	gi|955356623|ref|XP_014620834.1|/8.41394e-81/PREDICTED: transmembrane emp24 domain-containing protein p24delta4-like [Glycine max]
CL723.Contig2_peanut	1307	0	2.51	8.36	9.67	2.82238	Up	K20352|1|6e-115|415|aip:107612982|p24 family protein delta-1	GO:0031224//intrinsic component of membrane	-	GO:0051234//establishment of localization	gi|955356623|ref|XP_014620834.1|/1.91921e-80/PREDICTED: transmembrane emp24 domain-containing protein p24delta4-like [Glycine max]
CL7240.Contig1_peanut	338	314.09	118.07	7.8	5.69	-4.83193	Down	-	-	-	-	gi|28194653|gb|AAO33588.1|AF479306_1/5.81663e-11/putative extensin/nodulin protein [Arachis hypogaea]
CL7249.Contig2_peanut	2467	5.16	2.05	7.6	9.51	1.26267	Up	K04733|1|8e-149|528|vra:106763658|interleukin-1 receptor-associated kinase 4 [EC:2.7.11.1];K04730|3|1e-117|425|egr:104417141|interleukin-1 receptor-associated kinase 1 [EC:2.7.11.1]	-	-	-	gi|955356112|ref|XP_014620732.1|/0/PREDICTED: putative wall-associated receptor kinase-like 16 [Glycine max]
CL726.Contig4_peanut	1658	3.88	3.92	1.91	0	-1.88204	Down	K20456|1|3e-22|101|smo:SELMODRAFT_417928|oxysterol-binding protein 1	GO:0044464	GO:0015291//secondary active transmembrane transporter activity	GO:0015893//drug transport	gi|955383491|ref|XP_014626188.1|/1.02649e-66/PREDICTED: protein DETOXIFICATION 44, chloroplastic-like [Glycine max]
CL726.Contig7_peanut	2177	2.86	3.01	0	0	-5.75944	Down	K20456|1|1e-90|217|smo:SELMODRAFT_417928|oxysterol-binding protein 1	-	-	-	gi|950962067|ref|XP_014498008.1|/2.30406e-174/PREDICTED: protein DETOXIFICATION 44, chloroplastic [Vigna radiata var. radiata]
CL727.Contig1_peanut	3055	0	0	3.68	4.5	6.76151	Up	K10352|1|9e-63|243|cam:101505698|myosin heavy chain	-	-	-	gi|922393683|ref|XP_013465248.1|/2.8819e-89/frigida-LIKE protein [Medicago truncatula]
CL727.Contig2_peanut	3070	5.09	4.59	0	0	-6.97055	Down	K10352|1|3e-62|241|cam:101505698|myosin heavy chain	-	-	-	gi|922393683|ref|XP_013465248.1|/6.23951e-92/frigida-LIKE protein [Medicago truncatula]
CL7286.Contig3_peanut	1391	1.63	0	4.27	2.89	2.04243	Up	K03978|1|7e-147|521|adu:107480796|GTP-binding protein	GO:0044464	GO:0032561//guanyl ribonucleotide binding	GO:0032506//cytokinetic process	gi|356546231|ref|XP_003541533.1|/7.30946e-126/PREDICTED: GTP-binding protein At2g22870-like [Glycine max]
CL7286.Contig4_peanut	1419	3.68	5.31	0	2.02	-2.05472	Down	K03978|1|7e-147|521|adu:107480796|GTP-binding protein	GO:0044464	GO:0032561//guanyl ribonucleotide binding	GO:0032506//cytokinetic process	gi|356546231|ref|XP_003541533.1|/7.53299e-126/PREDICTED: GTP-binding protein At2g22870-like [Glycine max]
CL7292.Contig2_peanut	3634	0	0	4.52	0	6.20012	Up	K01534|1|0.0|1836|adu:107460349|Cd2+/Zn2+-exporting ATPase [EC:3.6.3.3 3.6.3.5]	-	-	-	gi|571496117|ref|XP_006593523.1|/0/PREDICTED: cadmium/zinc-transporting ATPase HMA3-like [Glycine max]
CL7297.Contig2_peanut	1604	2.46	4.6	6.78	8.31	1.12755	Up	K17471|1|0.0|810|adu:107463988|sulfate transporter 3	-	-	-	gi|920680476|gb|KOM27341.1|/0/hypothetical protein LR48_Vigan406s015100 [Vigna angularis]
CL7328.Contig4_peanut	6599	0	1.57	4.1	2.72	2.17114	Up	-	-	-	-	gi|571559392|ref|XP_006604706.1|/0/PREDICTED: uncharacterized protein LOC100806105 [Glycine max]
CL7331.Contig6_peanut	3092	1.28	2.54	5.04	4.1	1.29603	Up	K15501|1|0.0|1448|aip:107612745|serine/threonine-protein phosphatase 6 regulatory subunit 3	-	-	-	gi|356543472|ref|XP_003540184.1|/0/PREDICTED: serine/threonine-protein phosphatase 6 regulatory subunit 3-like [Glycine max]
CL735.Contig2_peanut	2833	5.73	6.26	2.44	0	-2.18139	Down	K01148|1|8e-23|84.7|pxb:103940831|poly(A)-specific ribonuclease [EC:3.1.13.4]	-	-	-	gi|356576487|ref|XP_003556362.1|/0/PREDICTED: chloroplastic group IIA intron splicing facilitator CRS1, chloroplastic [Glycine max]
CL735.Contig3_peanut	3042	0	0.73	1.7	2.02	2.30544	Up	K01148|1|2e-17|92.8|pda:103714562|poly(A)-specific ribonuclease [EC:3.1.13.4]	-	-	-	gi|356576487|ref|XP_003556362.1|/0/PREDICTED: chloroplastic group IIA intron splicing facilitator CRS1, chloroplastic [Glycine max]
CL7387.Contig1_peanut	2157	8.4	10.05	2.06	2.6	-1.91871	Down	-	-	-	-	gi|734400685|gb|KHN31532.1|/1.63851e-173/Transcriptional corepressor SEUSS [Glycine soja]
CL739.Contig11_peanut	2126	0.17	0	0.44	5.57	4.4054	Up	K20473|1|0.0|690|aip:107605869|neuroblastoma-amplified sequence	-	-	-	gi|947116069|gb|KRH64371.1|/6.18191e-157/hypothetical protein GLYMA_04G232700 [Glycine max]
CL739.Contig9_peanut	2057	4.77	0.64	0	0.02	-5.41127	Down	K20473|1|0.0|534|aip:107620310|neuroblastoma-amplified sequence	-	-	-	gi|922375978|ref|XP_003602296.2|/0/secretory pathway protein Sec39 [Medicago truncatula]
CL740.Contig14_peanut	7186	2.39	1.61	0	0	-6.93806	Down	K14486|1|0.0|1133|aip:107631192|auxin response factor	-	-	-	gi|356548656|ref|XP_003542716.1|/0/PREDICTED: auxin response factor 3-like isoform X1 [Glycine max]
CL740.Contig28_peanut	7299	0.25	0	1.89	1.61	3.67715	Up	K14486|1|0.0|1211|adu:107468308|auxin response factor	-	-	-	gi|356549269|ref|XP_003543018.1|/0/PREDICTED: auxin response factor 3-like [Glycine max]
CL740.Contig31_peanut	7305	1.03	0	2.42	4.63	2.74513	Up	K14486|1|0.0|1211|adu:107468308|auxin response factor	-	-	-	gi|356549269|ref|XP_003543018.1|/0/PREDICTED: auxin response factor 3-like [Glycine max]
CL740.Contig37_peanut	7136	0.28	0	0.91	2.1	3.2649	Up	K14486|1|0.0|1116|adu:107480759|auxin response factor	-	-	-	gi|356548656|ref|XP_003542716.1|/0/PREDICTED: auxin response factor 3-like isoform X1 [Glycine max]
CL740.Contig3_peanut	2735	0	0	3.91	4.34	5.66995	Up	K14486|1|0.0|1256|aip:107631192|auxin response factor	-	-	-	gi|571498728|ref|XP_006594299.1|/0/PREDICTED: auxin response factor 3-like isoform X2 [Glycine max]
CL7400.Contig4_peanut	1273	1.41	8.83	0	0	-5.75192	Down	K09142|1|9e-168|349|aip:107616826|uncharacterized protein	-	-	-	gi|955390979|ref|XP_003556029.2|/6.07265e-128/PREDICTED: putative methyltransferase C9orf114 isoform X1 [Glycine max]
CL7402.Contig5_peanut	1696	3.75	7.41	0	0	-6.30205	Down	K20283|1|2e-12|75.1|atr:18443179|golgin subfamily A member 4;K11498|3|9e-08|59.7|sot:102579516|centromeric protein E	-	-	-	gi|950964573|ref|XP_014498608.1|/6.31889e-162/PREDICTED: protein CHUP1, chloroplastic-like [Vigna radiata var. radiata]
CL7408.Contig2_peanut	1810	20.35	23.72	6.43	12.78	-1.15867	Down	-	-	-	-	gi|356553046|ref|XP_003544869.1|/9.24272e-159/PREDICTED: protein AMN1 homolog [Glycine max]
CL7411.Contig2_peanut	2397	0.29	0	1.73	0.72	2.74776	Up	K04730|1|1e-156|555|pda:103707661|interleukin-1 receptor-associated kinase 1 [EC:2.7.11.1]	-	GO:0005488//binding;GO:0004672//protein kinase activity	-	gi|356567974|ref|XP_003552189.1|/0/PREDICTED: L-type lectin-domain containing receptor kinase IV.1-like [Glycine max]
CL7411.Contig4_peanut	2382	0.39	0	6.63	1.75	4.16469	Up	K04730|1|1e-158|561|pda:103707661|interleukin-1 receptor-associated kinase 1 [EC:2.7.11.1]	-	GO:0004672//protein kinase activity;GO:0000166//nucleotide binding	-	gi|356567974|ref|XP_003552189.1|/0/PREDICTED: L-type lectin-domain containing receptor kinase IV.1-like [Glycine max]
CL7496.Contig1_peanut	1116	0.13	0	32.71	15.23	7.15843	Up	-	GO:0044464	-	-	gi|734401489|gb|KHN31676.1|/6.56306e-132/Transmembrane protein 111 [Glycine soja]
CL7496.Contig2_peanut	1135	35.49	41.9	0	19.61	-1.95881	Down	-	GO:0044464	-	-	gi|734401489|gb|KHN31676.1|/6.70295e-132/Transmembrane protein 111 [Glycine soja]
CL750.Contig15_peanut	1896	5.58	6.58	0.87	0	-3.55401	Down	-	-	-	-	gi|571481636|ref|XP_006588722.1|/6.18742e-81/PREDICTED: uncharacterized protein LOC100793717 isoform X2 [Glycine max]
CL7511.Contig2_peanut	3686	0	0	10.42	12.42	8.50647	Up	K00558|1|3e-08|62.4|mpp:MICPUCDRAFT_55624|DNA (cytosine-5)-methyltransferase 1 [EC:2.1.1.37];K17586|2|6e-06|55.1|mis:MICPUN_62154|PHD and RING finger domain-containing protein 1	-	-	-	gi|571481646|ref|XP_006588726.1|/0/PREDICTED: uncharacterized protein LOC100794242 isoform X1 [Glycine max]
CL7512.Contig1_peanut	1698	3.3	3.76	8.06	5.83	1.01129	Up	K10406|1|2e-18|95.5|cam:101493596|kinesin family member C2/C3	-	-	-	gi|734375878|gb|KHN21116.1|/2.06599e-104/hypothetical protein glysoja_006595 [Glycine soja]
CL7512.Contig2_peanut	1680	5.8	7.57	0.03	0	-6.30218	Down	K10406|1|1e-18|95.5|cam:101493596|kinesin family member C2/C3	-	-	-	gi|734375878|gb|KHN21116.1|/2.03703e-104/hypothetical protein glysoja_006595 [Glycine soja]
CL7525.Contig1_peanut	3423	2.95	4.24	12.81	7.62	1.55314	Up	K11323|1|4e-52|208|cre:CHLREDRAFT_120259|histone arginine demethylase JMJD6 [EC:1.14.11.-]	-	-	-	gi|356515772|ref|XP_003526572.1|/0/PREDICTED: F-box protein At1g78280 [Glycine max]
CL7531.Contig1_peanut	1693	0	0	4.53	7.19	6.41324	Up	K17710|1|4e-17|90.9|pmum:103321355|pentatricopeptide repeat domain-containing protein 1	-	-	-	gi|502168201|ref|XP_004514343.1|/0/PREDICTED: pentatricopeptide repeat-containing protein At4g21705, mitochondrial-like [Cicer arietinum]
CL7531.Contig2_peanut	1664	6.52	6.89	0	0	-6.54433	Down	K17710|1|4e-17|90.9|pmum:103321355|pentatricopeptide repeat domain-containing protein 1	-	-	-	gi|502168201|ref|XP_004514343.1|/0/PREDICTED: pentatricopeptide repeat-containing protein At4g21705, mitochondrial-like [Cicer arietinum]
CL7550.Contig2_peanut	1805	6.07	3.84	9.62	13.99	1.27029	Up	K15449|1|3e-64|247|rcu:8288925|tRNA wybutosine-synthesizing protein 1 [EC:4.1.3.44];K16302|2|6e-64|246|atr:18445813|metal transporter CNNM	-	-	-	gi|828329296|ref|XP_012574214.1|/0/PREDICTED: probable methyltransferase PMT13 [Cicer arietinum]
CL756.Contig4_peanut	2223	0	9.28	0	0	-6.4141	Down	K17506|1|7e-64|246|adu:107475582|protein phosphatase 1L [EC:3.1.3.16];K10147|2|1e-25|119|ccp:CHC_T00006477001|protein phosphatase 1D [EC:3.1.3.16];K19704|3|3e-22|108|cit:102617656|protein phosphatase PTC1 [EC:3.1.3.16];K14497|5|3e-20|101|dosa:Os01t0656200-01|protein phosphatase 2C [EC:3.1.3.16]	-	GO:0016791//phosphatase activity	-	gi|955326197|ref|XP_014632298.1|/7.66535e-166/PREDICTED: probable protein phosphatase 2C 52 [Glycine max]
CL7582.Contig1_peanut	1871	2.84	3	5.23	7.85	1.18187	Up	K01920|1|0.0|993|aip:107645872|glutathione synthase [EC:6.3.2.3]	-	GO:0016881//acid-amino acid ligase activity;GO:0032559//adenyl ribonucleotide binding	GO:0006749//glutathione metabolic process	gi|922340693|ref|XP_003626324.2|/0/homoglutathione synthetase [Medicago truncatula]
CL7605.Contig1_peanut	655	13.36	8.41	31.82	21.36	1.31652	Up	-	-	-	-	gi|574139431|emb|CCW28838.1|/6.33995e-06/putative glycosyl phosphatidyl inositol transamidase like protein [Arachis ipaensis]
CL7608.Contig1_peanut	2492	0	0	5.54	0	5.94686	Up	K19476|1|3e-110|400|pxb:103938859|vacuolar protein sorting-associated protein IST1	-	-	-	gi|922354529|ref|XP_013453079.1|/0/regulator of Vps4 activity in the MVB pathway protein [Medicago truncatula]
CL762.Contig1_peanut	2405	0	0	5.46	6.51	6.74171	Up	K00975|1|0.0|1039|adu:107459053|glucose-1-phosphate adenylyltransferase [EC:2.7.7.27]	-	-	-	gi|357473317|ref|XP_003606943.1|/0/glucose-1-phosphate adenylyltransferase family protein [Medicago truncatula]
CL766.Contig35_peanut	5260	0.46	0.03	1.57	2.07	2.81095	Up	K01810|1|0.0|758|aip:107622735|glucose-6-phosphate isomerase [EC:5.3.1.9]	GO:0044424	GO:0016861//intramolecular oxidoreductase activity, interconverting aldoses and ketoses	GO:0006007//glucose catabolic process	gi|356572070|ref|XP_003554193.1|/0/PREDICTED: glucose-6-phosphate isomerase, cytosolic-like [Glycine max]
CL767.Contig6_peanut	2824	0	0	5.35	6.57	6.30358	Up	K11420|1|8e-29|130|sbi:SORBI_04g033260|euchromatic histone-lysine N-methyltransferase [EC:2.1.1.43]	-	-	-	gi|571445964|ref|XP_006576957.1|/0/PREDICTED: histone-lysine N-methyltransferase SUVR2-like [Glycine max]
CL7692.Contig1_peanut	1089	0	0	7.82	4.77	5.23746	Up	K02201|1|1e-69|264|adu:107494915|pantetheine-phosphate adenylyltransferase [EC:2.7.7.3];K08486|5|4e-59|229|cam:101506700|syntaxin 1B/2/3	-	GO:0070566//adenylyltransferase activity	GO:0010876//lipid localization;GO:0009108//coenzyme biosynthetic process;GO:0006970//response to osmotic stress;GO:0006140	gi|359807271|ref|NP_001241114.1|/8.42145e-60/uncharacterized protein LOC100798626 [Glycine max]
CL7716.Contig2_peanut	949	5.28	4.82	2.63	1.27	-1.7736	Down	-	-	-	-	gi|947108244|gb|KRH56570.1|/3.36317e-67/hypothetical protein GLYMA_05G005000 [Glycine max]
CL7735.Contig2_peanut	6440	0	3.31	0.02	0.04	-5.07138	Down	K13459|1|7e-84|314|pop:POPTR_0001s43545g|disease resistance protein RPS2	-	-	-	gi|828296786|ref|XP_012568708.1|/0/PREDICTED: uncharacterized protein LOC101502198 [Cicer arietinum]
CL776.Contig2_peanut	2398	1.77	1.36	5.81	8.76	2.21479	Up	-	-	-	-	gi|502165825|ref|XP_004513702.1|/0/PREDICTED: uncharacterized protein LOC101510997 [Cicer arietinum]
CL779.Contig2_peanut	858	2.94	0.65	4.57	5.91	1.49467	Up	-	-	-	-	gi|950950870|ref|XP_014495499.1|/4.66185e-09/PREDICTED: calmodulin-binding protein 60 G-like isoform X2 [Vigna radiata var. radiata]
CL7842.Contig2_peanut	1799	3.4	3.48	6.66	9.39	1.24222	Up	K00924|1|9e-150|531|tcc:TCM_015814|	-	GO:0004672//protein kinase activity;GO:0032559//adenyl ribonucleotide binding	GO:0006464//cellular protein modification process	gi|502152552|ref|XP_004508979.1|/9.12081e-175/PREDICTED: probable receptor-like protein kinase At5g47070 [Cicer arietinum]
CL7850.Contig1_peanut	1647	5.13	5.55	2.91	1.87	-1.75107	Down	K03695|1|8e-73|275|mdm:103414952|ATP-dependent Clp protease ATP-binding subunit ClpB	-	-	-	gi|593330677|ref|XP_007138765.1|/2.6446e-157/hypothetical protein PHAVU_009G235300g [Phaseolus vulgaris]
CL7880.Contig1_peanut	2743	1.26	0	2.87	3.42	2.25048	Up	K17964|1|1e-69|265|tcc:TCM_014744|leucine-rich PPR motif-containing protein, mitochondrial	-	-	-	gi|356555026|ref|XP_003545840.1|/0/PREDICTED: pentatricopeptide repeat-containing protein At5g38730-like [Glycine max]
CL7880.Contig2_peanut	2634	4.47	5.75	1.64	2.89	-1.12002	Down	K17964|1|1e-69|265|tcc:TCM_014744|leucine-rich PPR motif-containing protein, mitochondrial	-	-	-	gi|356555026|ref|XP_003545840.1|/0/PREDICTED: pentatricopeptide repeat-containing protein At5g38730-like [Glycine max]
CL7915.Contig2_peanut	278	1.71	1.1	20.67	13.08	3.24102	Up	-	-	GO:0048029//monosaccharide binding	GO:0048522;GO:0007088//regulation of mitotic nuclear division	gi|4033446|sp|Q39529.1|LEC2_CLAKE/8.06652e-08/RecName: Full=Agglutinin-2; AltName: Full=Agglutinin II; AltName: Full=ClAII; AltName: Full=LecClAII; Flags: Precursor
CL7934.Contig2_peanut	1404	8.64	6.24	21.06	13.98	1.27052	Up	K11876|1|7e-155|548|adu:107476728|proteasome assembly chaperone 2	-	-	-	gi|356538845|ref|XP_003537911.1|/1.82368e-132/PREDICTED: proteasome assembly chaperone 2-like [Glycine max]
CL7938.Contig2_peanut	2674	3.05	3.55	0	0.99	-2.62529	Down	K05656|1|0.0|640|pvu:PHAVU_002G150000g|ATP-binding cassette, subfamily B (MDR/TAP), member 9	-	-	-	gi|951052496|ref|XP_014520721.1|/0/PREDICTED: ABC transporter B family member 26, chloroplastic isoform X2 [Vigna radiata var. radiata]
CL7946.Contig2_peanut	1455	6.91	5.56	3.52	1.51	-1.2331	Down	K09523|1|9e-145|514|aip:107648641|DnaJ homolog subfamily C member 3	-	GO:0005515//protein binding	GO:0044267//cellular protein metabolic process	gi|357510651|ref|XP_003625614.1|/6.36352e-128/DnaJ heat shock amino-terminal domain protein [Medicago truncatula]
CL7949.Contig1_peanut	2810	0	2.17	3.27	4.54	1.8724	Up	K17800|1|0.0|1357|aip:107631737|LETM1 and EF-hand domain-containing protein 1, mitochondrial	-	-	-	gi|356512586|ref|XP_003524999.1|/0/PREDICTED: LETM1 and EF-hand domain-containing protein 1, mitochondrial-like [Glycine max]
CL7955.Contig3_peanut	1468	3.42	9.34	18.87	15.01	1.45592	Up	K03137|1|5e-131|468|aip:107643063|transcription initiation factor TFIIE subunit beta	GO:0005667//transcription factor complex	-	GO:0006352//DNA-templated transcription, initiation	gi|388501696|gb|AFK38914.1|/1.64912e-115/unknown [Lotus japonicus]
CL7974.Contig2_peanut	834	15.09	12.73	0	0	-6.57209	Down	K10578|1|6e-77|288|aip:107638986|ubiquitin-conjugating enzyme E2 J1 [EC:2.3.2.23]	-	-	-	gi|734357906|gb|KHN14684.1|/8.18914e-48/Ubiquitin-conjugating enzyme E2 32 [Glycine soja]
CL800.Contig7_peanut	2822	10.06	4.09	0.01	0.34	-5.03177	Down	K16302|1|2e-156|554|vvi:100245434|metal transporter CNNM;K15449|5|8e-148|525|rcu:8288925|tRNA wybutosine-synthesizing protein 1 [EC:4.1.3.44]	-	-	-	gi|502137070|ref|XP_004502956.1|/0/PREDICTED: probable methyltransferase PMT26 [Cicer arietinum]
CL800.Contig9_peanut	2916	2.51	1.61	0	0.09	-4.57654	Down	K16302|1|6e-162|572|vvi:100245434|metal transporter CNNM;K15449|4|2e-154|547|rcu:8288925|tRNA wybutosine-synthesizing protein 1 [EC:4.1.3.44]	-	-	-	gi|571456272|ref|XP_006580338.1|/0/PREDICTED: probable methyltransferase PMT26 [Glycine max]
CL8028.Contig1_peanut	2301	2.78	3.93	1.36	1	-1.41902	Down	K20310|1|1e-51|206|apro:F751_3008|trafficking protein particle complex subunit 13;K12869|5|9e-30|133|ccp:CHC_T00008972001|crooked neck	-	-	-	gi|920689448|gb|KOM33431.1|/2.39286e-178/hypothetical protein LR48_Vigan01g298700 [Vigna angularis]
CL8044.Contig3_peanut	3019	3.93	6.04	0	0	-6.98142	Down	-	-	-	-	gi|356495236|ref|XP_003516485.1|/0/PREDICTED: CRS2-associated factor 1, chloroplastic-like [Glycine max]
CL8044.Contig6_peanut	2301	0	0	3.07	1.22	5.45017	Up	-	-	-	-	gi|356527769|ref|XP_003532480.1|/0/PREDICTED: CRS2-associated factor 1, chloroplastic-like [Glycine max]
CL8051.Contig1_peanut	815	12.78	12.55	2.88	7.26	-1.26866	Down	K00962|1|6e-25|115|bna:106424137|polyribonucleotide nucleotidyltransferase [EC:2.7.7.8]	-	-	-	gi|920705425|gb|KOM48650.1|/5.64226e-38/hypothetical protein LR48_Vigan07g235400 [Vigna angularis]
CL807.Contig12_peanut	2967	0.15	0	1.4	0.66	3.2734	Up	K10571|1|0.0|1053|adu:107488376|de-etiolated-1	-	-	-	gi|356497391|ref|XP_003517544.1|/0/PREDICTED: light-mediated development protein DET1-like isoform X2 [Glycine max]
CL807.Contig30_peanut	1989	0	0.01	3.96	0	5.08775	Up	K10571|1|3e-112|407|aip:107643148|de-etiolated-1	-	-	-	gi|571486797|ref|XP_006590468.1|/2.96603e-97/PREDICTED: light-mediated development protein DET1-like isoform X3 [Glycine max]
CL8097.Contig2_peanut	2520	0	0	15.6	15.26	8.38917	Up	K05747|1|2e-10|68.9|vvi:104882322|Wiskott-Aldrich syndrome protein	-	-	-	gi|593705056|ref|XP_007152895.1|/0/hypothetical protein PHAVU_004G169100g [Phaseolus vulgaris]
CL810.Contig11_peanut	2638	2.91	30.14	0	1.1	-4.76873	Down	K00036|1|0.0|899|adu:107476308|glucose-6-phosphate 1-dehydrogenase [EC:1.1.1.49 1.1.1.363]	GO:0044424	GO:0000166//nucleotide binding;GO:0016616//oxidoreductase activity, acting on the CH-OH group of donors, NAD or NADP as acceptor	GO:0019318//hexose metabolic process	gi|356558777|ref|XP_003547679.1|/0/PREDICTED: glucose-6-phosphate 1-dehydrogenase, cytoplasmic isoform [Glycine max]
CL810.Contig27_peanut	2709	1.03	11.06	0	0.33	-4.82151	Down	K00036|1|0.0|848|aip:107624784|glucose-6-phosphate 1-dehydrogenase [EC:1.1.1.49 1.1.1.363]	GO:0044424	GO:0000166//nucleotide binding;GO:0016616//oxidoreductase activity, acting on the CH-OH group of donors, NAD or NADP as acceptor	GO:0019318//hexose metabolic process	gi|356558777|ref|XP_003547679.1|/0/PREDICTED: glucose-6-phosphate 1-dehydrogenase, cytoplasmic isoform [Glycine max]
CL8102.Contig3_peanut	2904	3.12	5.29	1.01	0	-2.8856	Down	K00454|1|0.0|784|gmx:100810270|lipoxygenase [EC:1.13.11.12]	-	-	-	gi|955331758|ref|XP_014633611.1|/0/PREDICTED: linoleate 13S-lipoxygenase 3-1, chloroplastic-like isoform X2 [Glycine max]
CL8131.Contig1_peanut	368	41.93	28.94	13.65	7.85	-1.64288	Down	K06966|1|5e-48|189|aip:107614344|uncharacterized protein	-	-	-	gi|694382030|ref|XP_009367053.1|/1.4234e-41/PREDICTED: cytokinin riboside 5'-monophosphate phosphoribohydrolase LOG1 [Pyrus x bretschneideri]
CL8164.Contig1_peanut	1550	9.18	10.22	2.52	0	-2.79823	Down	K04730|1|5e-10|67.0|pmum:103325383|interleukin-1 receptor-associated kinase 1 [EC:2.7.11.1]	-	-	-	gi|502110191|ref|XP_004493821.1|/6.74914e-91/PREDICTED: cysteine-rich repeat secretory protein 56-like [Cicer arietinum]
CL8164.Contig2_peanut	1520	5.87	3.45	9.73	13.53	1.96718	Up	K04730|1|5e-10|67.0|pmum:103325383|interleukin-1 receptor-associated kinase 1 [EC:2.7.11.1]	-	-	-	gi|502110191|ref|XP_004493821.1|/6.6143e-91/PREDICTED: cysteine-rich repeat secretory protein 56-like [Cicer arietinum]
CL818.Contig14_peanut	1396	3.04	5.1	1.24	0	-2.48406	Down	K00365|1|2e-174|613|aip:107625653|urate oxidase [EC:1.7.3.3]	GO:0042579//microbody	GO:0016663	GO:0044403//symbiosis, encompassing mutualism through parasitism;GO:0009112	gi|525345330|ref|NP_001266028.1|/1.9828e-147/uricase-2 isozyme 1-like [Cicer arietinum]
CL818.Contig3_peanut	1544	4.66	6.33	2.44	0	-2.02871	Down	K00365|1|2e-175|616|aip:107625653|urate oxidase [EC:1.7.3.3]	GO:0042579//microbody	GO:0016663	GO:0044403//symbiosis, encompassing mutualism through parasitism;GO:0009112	gi|734437383|gb|KHN48506.1|/1.33095e-147/Uricase-2 isozyme 2 [Glycine soja]
CL8211.Contig2_peanut	1174	0	0	9.77	0	5.66131	Up	K17398|1|1e-07|58.5|egr:104415567|DNA (cytosine-5)-methyltransferase 3A [EC:2.1.1.37]	-	-	-	gi|356505283|ref|XP_003521421.1|/4.3533e-73/PREDICTED: uncharacterized protein LOC100801494 [Glycine max]
CL8225.Contig2_peanut	1662	40.69	37.53	22.49	10.21	-1.20051	Down	K11816|1|0.0|767|aip:107645590|indole-3-pyruvate monooxygenase [EC:1.14.13.168]	-	GO:0000166//nucleotide binding;GO:0050662//coenzyme binding;GO:0016709//oxidoreductase activity, acting on paired donors, with incorporation or reduction of molecular oxygen, NAD(P)H as one donor, and incorporation of one atom of oxygen	GO:0008152//metabolic process	gi|502112410|ref|XP_004494322.1|/1.23465e-170/PREDICTED: probable indole-3-pyruvate monooxygenase YUCCA10 isoform X1 [Cicer arietinum]
CL825.Contig1_peanut	1688	0.94	0	5.63	3.26	3.09184	Up	K07766|1|5e-62|239|adu:107481462|diphosphoinositol-polyphosphate diphosphatase [EC:3.6.1.52]	-	-	-	gi|502138323|ref|XP_004503362.1|/7.41599e-46/PREDICTED: nudix hydrolase 18, mitochondrial-like [Cicer arietinum]
CL8251.Contig1_peanut	1648	13.17	12.25	3.18	4.74	-1.63	Down	K16296|1|0.0|990|aip:107630422|serine carboxypeptidase-like clade I [EC:3.4.16.-];K09756|5|0.0|721|gmx:100794342|serine carboxypeptidase-like 19 [EC:3.4.16.- 2.3.1.91]	-	GO:0004180//carboxypeptidase activity	GO:0019538//protein metabolic process	gi|571499729|ref|XP_006594522.1|/0/PREDICTED: serine carboxypeptidase-like 12 isoform X1 [Glycine max]
CL8265.Contig1_peanut	1058	4.18	7.44	0.61	2.19	-1.93901	Down	K19720|1|3e-17|90.1|mis:MICPUN_101672|collagen, type III, alpha;K12135|2|1e-15|85.1|aly:ARALYDRAFT_488429|zinc finger protein CONSTANS	GO:0044464	GO:0046914//transition metal ion binding	-	gi|947074323|gb|KRH23214.1|/7.18361e-109/hypothetical protein GLYMA_13G344700 [Glycine max]
CL8267.Contig1_peanut	2261	6.49	9.73	0	0	-7.25906	Down	K10615|1|5e-22|107|atr:18446390|E3 ubiquitin-protein ligase HERC4 [EC:2.3.2.26]	-	-	-	gi|955382691|ref|XP_006602608.2|/0/PREDICTED: ultraviolet-B receptor UVR8-like [Glycine max]
CL8267.Contig2_peanut	2231	3.94	9.04	0	0	-6.91547	Down	K10615|1|5e-22|107|atr:18446390|E3 ubiquitin-protein ligase HERC4 [EC:2.3.2.26]	-	-	-	gi|955382691|ref|XP_006602608.2|/0/PREDICTED: ultraviolet-B receptor UVR8-like [Glycine max]
CL8270.Contig1_peanut	1545	2.79	10.85	29.68	37.47	2.34102	Up	K12836|1|4e-128|459|aip:107629300|splicing factor U2AF 35 kDa subunit	-	-	-	gi|356543538|ref|XP_003540217.1|/6.27118e-105/PREDICTED: splicing factor U2af small subunit B [Glycine max]
CL8270.Contig2_peanut	1528	61.62	55.91	22.32	18.6	-1.47446	Down	K12836|1|3e-128|459|aip:107629300|splicing factor U2AF 35 kDa subunit	-	-	-	gi|356543538|ref|XP_003540217.1|/6.17164e-105/PREDICTED: splicing factor U2af small subunit B [Glycine max]
CL8271.Contig2_peanut	801	10.19	14.64	4.13	5.85	-1.24813	Down	-	-	-	-	-
CL8296.Contig1_peanut	1739	7.32	4.01	17.63	19.42	1.72928	Up	K16812|1|2e-38|161|tcc:TCM_008153|targeting protein for Xklp2	-	-	-	gi|571536348|ref|XP_003550895.2|/6.31111e-141/PREDICTED: protein TPX2 isoform X3 [Glycine max]
CL8304.Contig1_peanut	2387	0	0	3.92	1.98	5.39762	Up	K00327|1|1e-66|255|aip:107642404|NADPH-ferrihemoprotein reductase [EC:1.6.2.4]	-	-	-	gi|734364576|gb|KHN17323.1|/0/NADPH-dependent diflavin oxidoreductase 1 [Glycine soja]
CL8314.Contig4_peanut	1758	0.82	0.36	2.6	1.53	1.73935	Up	K13145|1|5e-11|70.5|smo:SELMODRAFT_443625|integrator complex subunit 8	-	-	-	gi|965600709|dbj|BAT87887.1|/0/hypothetical protein VIGAN_05130700 [Vigna angularis var. angularis]
CL8322.Contig3_peanut	1227	0.62	0	2.45	1.33	2.30556	Up	-	-	-	-	-
CL8328.Contig1_peanut	3581	0	0	3.9	2.96	5.96984	Up	K17732|1|8e-06|38.9|gsl:Gasu_55770|mitochondrial-processing peptidase subunit beta [EC:3.4.24.64]	-	GO:0046914//transition metal ion binding;GO:0004175//endopeptidase activity	GO:0019538//protein metabolic process	gi|955321928|ref|XP_006580490.2|/0/PREDICTED: probable zinc protease PqqL isoform X1 [Glycine max]
CL834.Contig1_peanut	1574	0	0	5.49	5.69	6.24665	Up	K03086|1|0.0|896|adu:107477394|RNA polymerase primary sigma factor	-	-	-	gi|356543070|ref|XP_003539986.1|/0/PREDICTED: RNA polymerase sigma factor sigA [Glycine max]
CL834.Contig2_peanut	1557	8.7	6.32	0	0	-6.6145	Down	K03086|1|0.0|896|adu:107477394|RNA polymerase primary sigma factor	-	-	-	gi|356543070|ref|XP_003539986.1|/0/PREDICTED: RNA polymerase sigma factor sigA [Glycine max]
CL8361.Contig1_peanut	1185	27.2	25.23	9.22	13.35	-1.17368	Down	-	-	-	-	gi|955324177|ref|XP_014631894.1|/1.46952e-60/PREDICTED: polyadenylate-binding protein-interacting protein 12-like isoform X2 [Glycine max]
CL8449.Contig1_peanut	1119	7.04	8.47	0	0	-6.16997	Down	K03671|1|1e-56|221|pper:PRUPE_ppa018016mg|thioredoxin 1	-	GO:0015036//disulfide oxidoreductase activity	GO:0018904;GO:0019725//cellular homeostasis	gi|661888899|emb|CDP07342.1|/9.9356e-112/unnamed protein product [Coffea canephora]
CL8470.Contig1_peanut	1286	6.38	9.61	2.81	2.7	-1.45755	Down	-	-	-	-	gi|593267669|ref|XP_007136012.1|/5.74632e-130/hypothetical protein PHAVU_009G010500g [Phaseolus vulgaris]
CL8485.Contig1_peanut	178	15.83	3.04	33.08	28.66	1.6526	Up	-	-	-	-	gi|764516182|ref|XP_004289317.2|/3.21348e-17/PREDICTED: uncharacterized protein LOC101305892 [Fragaria vesca subsp. vesca]
CL8487.Contig1_peanut	691	5.89	4.12	13.23	18.29	1.65228	Up	-	-	-	-	-
CL850.Contig2_peanut	3066	0	0	3.22	2.44	6.24795	Up	K03165|1|0.0|1595|aip:107638269|DNA topoisomerase III [EC:5.99.1.2]	-	-	-	gi|955351873|ref|XP_014619770.1|/0/PREDICTED: DNA topoisomerase 3-beta isoform X2 [Glycine max]
CL850.Contig6_peanut	2921	0.48	0.23	1.42	2.38	2.30989	Up	K03165|1|0.0|1308|aip:107638269|DNA topoisomerase III [EC:5.99.1.2]	-	-	-	gi|955351873|ref|XP_014619770.1|/0/PREDICTED: DNA topoisomerase 3-beta isoform X2 [Glycine max]
CL8522.Contig1_peanut	1420	9.46	8.39	4.59	2.39	-1.28427	Down	-	-	-	-	gi|357465815|ref|XP_003603192.1|/6.54184e-37/hypothetical protein MTR_3g104880 [Medicago truncatula]
CL8522.Contig2_peanut	1377	0	0	6.22	5.31	6.09954	Up	-	-	-	-	gi|357465815|ref|XP_003603192.1|/6.27007e-37/hypothetical protein MTR_3g104880 [Medicago truncatula]
CL853.Contig6_peanut	8132	0	0	0.45	0.74	5.41941	Up	K12819|1|1e-167|593|mdm:103427975|pre-mRNA-processing factor SLU7;K01303|3|7e-150|534|fve:101311565|acylaminoacyl-peptidase [EC:3.4.19.1];K04730|5|3e-77|293|nnu:104588187|interleukin-1 receptor-associated kinase 1 [EC:2.7.11.1]	-	-	-	gi|955314068|ref|XP_014629745.1|/0/PREDICTED: uncharacterized protein LOC106798267 [Glycine max]
CL8532.Contig2_peanut	611	0	0	11.07	10.48	5.78334	Up	K00011|1|2e-50|199|thj:104806544|aldehyde reductase [EC:1.1.1.21]	-	-	-	gi|965611044|dbj|BAT97183.1|/1.44273e-59/hypothetical protein VIGAN_09055300 [Vigna angularis var. angularis]
CL8549.Contig1_peanut	3853	1.2	0.21	2.58	2.45	1.81366	Up	K12824|1|0.0|998|aip:107625638|transcription elongation regulator 1	-	-	-	gi|947080418|gb|KRH29207.1|/0/hypothetical protein GLYMA_11G103100 [Glycine max]
CL8549.Contig2_peanut	3963	1.25	2.43	0	0	-5.9493	Down	K12824|1|0.0|998|aip:107625638|transcription elongation regulator 1	-	-	-	gi|947080418|gb|KRH29207.1|/0/hypothetical protein GLYMA_11G103100 [Glycine max]
CL8566.Contig1_peanut	2280	12.58	9.21	18.22	26.82	1.07585	Up	K03108|1|0.0|994|aip:107632019|signal recognition particle subunit SRP72	-	GO:0005488//binding	-	gi|965657898|dbj|BAT74317.1|/0/hypothetical protein VIGAN_01196400 [Vigna angularis var. angularis]
CL857.Contig4_peanut	3773	1.78	2.62	0	0	-6.13525	Down	K17943|1|0.0|1817|aip:107639192|pumilio RNA-binding family	-	-	-	gi|356530316|ref|XP_003533728.1|/0/PREDICTED: pumilio homolog 6, chloroplastic [Glycine max]
CL8575.Contig2_peanut	924	2.02	3.76	0.35	0.42	-2.50405	Down	K05277|1|7e-19|95.5|pop:POPTR_0001s08410g|leucoanthocyanidin dioxygenase [EC:1.14.11.19]	-	-	-	gi|922328207|ref|XP_013443496.1|/1.32152e-60/flavonol synthase/flavanone 3-hydroxylase [Medicago truncatula]
CL8578.Contig2_peanut	1497	4.91	4.32	0	1.93	-2.16211	Down	K12741|1|4e-93|307|aip:107644542|heterogeneous nuclear ribonucleoprotein A1/A3	-	GO:0005488//binding	-	gi|593701025|ref|XP_007150930.1|/5.96353e-84/hypothetical protein PHAVU_004G006700g [Phaseolus vulgaris]
CL859.Contig2_peanut	3375	0	6.16	0	0	-6.43161	Down	K14832|1|0.0|658|aip:107617578|ribosome biogenesis protein MAK21	-	-	-	gi|955376007|ref|XP_014624455.1|/4.92342e-160/PREDICTED: CCAAT/enhancer-binding protein zeta-like isoform X1 [Glycine max]
CL8594.Contig2_peanut	1197	8.2	1.24	0	0	-5.58807	Down	K03257|1|1e-100|367|aip:107642782|translation initiation factor 4A	-	-	-	gi|951050290|ref|XP_014520162.1|/1.22526e-62/PREDICTED: ATP-dependent RNA helicase eIF4A [Vigna radiata var. radiata]
CL8601.Contig1_peanut	504	6.43	9.54	0	2.03	-2.69081	Down	K12587|1|1e-26|73.6|aip:107630131|exosome complex component MTR3	-	-	-	gi|357472161|ref|XP_003606365.1|/1.6166e-24/exosome complex exonuclease RRP41 [Medicago truncatula]
CL8601.Contig2_peanut	1151	0	0	6.92	4.87	5.87177	Up	K12587|1|4e-136|289|aip:107630131|exosome complex component MTR3	-	GO:0003676//nucleic acid binding;GO:0008408//3'-5' exonuclease activity	GO:0010467//gene expression	gi|388499452|gb|AFK37792.1|/1.30319e-123/unknown [Lotus japonicus]
CL8629.Contig1_peanut	1854	0.32	0	1.48	0.76	2.42654	Up	-	-	-	-	gi|357465053|ref|XP_003602808.1|/2.16905e-107/hypothetical protein MTR_3g099220 [Medicago truncatula]
CL8678.Contig1_peanut	1162	22.89	7.62	43.54	42.11	1.51187	Up	K20032|1|5e-14|79.7|olu:OSTLU_1452|palmitoyltransferase ZDHHC13/17 [EC:2.3.1.225];K13118|2|3e-13|77.4|cre:CHLREDRAFT_17930|protein DGCR14;K06694|5|3e-13|77.4|sita:101772405|26S proteasome non-ATPase regulatory subunit 10	-	-	-	gi|147835833|emb|CAN75193.1|/4.41432e-86/hypothetical protein VITISV_016148 [Vitis vinifera]
CL8686.Contig1_peanut	1543	3.38	4.52	9.23	15.08	1.64046	Up	K14209|1|5e-144|512|adu:107457692|solute carrier family 36 (proton-coupled amino acid transporter)	GO:0031224//intrinsic component of membrane	-	-	gi|965662680|dbj|BAT78389.1|/0/hypothetical protein VIGAN_02106100 [Vigna angularis var. angularis]
CL872.Contig3_peanut	1984	21.69	18.04	8.53	10.29	-1.03665	Down	K10632|1|0.0|667|aip:107618237|BRCA1-associated protein [EC:2.3.2.27]	-	GO:0046872//metal ion binding	-	gi|965604288|dbj|BAT91464.1|/0/hypothetical protein VIGAN_07006200 [Vigna angularis var. angularis]
CL872.Contig4_peanut	1903	0	0	10.4	5.54	7.04093	Up	K10632|1|0.0|684|aip:107618237|BRCA1-associated protein [EC:2.3.2.27]	-	GO:0046914//transition metal ion binding	-	gi|965604288|dbj|BAT91464.1|/0/hypothetical protein VIGAN_07006200 [Vigna angularis var. angularis]
CL8721.Contig1_peanut	1639	15.73	21.06	8.74	3.57	-1.50759	Down	K01188|1|0.0|1017|adu:107471459|beta-glucosidase [EC:3.2.1.21]	-	-	-	gi|571515327|ref|XP_003546992.2|/0/PREDICTED: beta-glucosidase 12-like [Glycine max]
CL8723.Contig1_peanut	891	27.47	16.68	0	0	-7.33609	Down	K18729|1|7e-07|55.5|apro:F751_3485|protein angel	-	-	-	gi|734338081|gb|KHN08696.1|/5.90275e-87/Heme-binding protein 2 [Glycine soja]
CL8723.Contig2_peanut	883	67.79	64.47	16.06	24.19	-1.67482	Down	K18729|1|7e-07|55.5|apro:F751_3485|protein angel	-	-	-	gi|734338081|gb|KHN08696.1|/5.79607e-87/Heme-binding protein 2 [Glycine soja]
CL8755.Contig2_peanut	163	1.09	3.15	97.58	103.85	5.09371	Up	K15718|1|3e-26|117|aip:107613293|linoleate 9S-lipoxygenase [EC:1.13.11.58]	-	GO:0046914//transition metal ion binding;GO:0016702//oxidoreductase activity, acting on single donors with incorporation of molecular oxygen, incorporation of two atoms of oxygen	GO:0006633//fatty acid biosynthetic process	gi|351725145|ref|NP_001237338.1|/6.3255e-21/lipoxygenase-10 [Glycine max]
CL877.Contig6_peanut	1486	5.01	3.89	0	0	-5.80197	Down	-	-	-	-	-
CL8816.Contig1_peanut	7601	8.7	9.19	4.35	2.5	-1.32875	Down	K12604|1|0.0|4506|aip:107624816|CCR4-NOT transcription complex subunit 1	-	-	-	gi|571466057|ref|XP_006583551.1|/0/PREDICTED: CCR4-NOT transcription complex subunit 1-like isoform X1 [Glycine max]
CL882.Contig47_peanut	3619	3.02	2.56	0	0.87	-2.59113	Down	K09523|1|3e-09|65.9|egr:104426550|DnaJ homolog subfamily C member 3;K03686|2|4e-09|65.5|rcu:8281720|molecular chaperone DnaJ	-	-	-	gi|955303660|ref|XP_014631697.1|/0/PREDICTED: uncharacterized protein LOC100805332 [Glycine max]
CL885.Contig2_peanut	963	30.5	26.41	1.23	3.8	-3.8134	Down	K07560|1|2e-30|134|apro:F751_1912|D-tyrosyl-tRNA(Tyr) deacylase [EC:3.1.-.-];K15172|2|3e-24|113|vcn:VOLCADRAFT_106802|transcription elongation factor SPT5	-	GO:0005488//binding	-	gi|947103783|gb|KRH52166.1|/5.82077e-91/hypothetical protein GLYMA_06G050300 [Glycine max]
CL8857.Contig2_peanut	1305	4.76	5.61	2.97	3.1	-1.67423	Down	K12471|1|4e-48|193|brp:103847542|epsin	-	-	-	gi|702302124|ref|XP_010049161.1|/5.60429e-56/PREDICTED: uncharacterized protein LOC104437817 [Eucalyptus grandis]
CL889.Contig3_peanut	2679	2.3	4.81	0	0.42	-3.79508	Down	K11578|1|0.0|1017|aip:107609287|protein transport protein DSL1/ZW10	-	-	-	gi|734416626|gb|KHN38505.1|/0/Centromere/kinetochore protein zw10 like [Glycine soja]
CL8901.Contig1_peanut	1722	0.68	0	2.05	3.17	2.72228	Up	K01303|1|3e-08|61.2|cam:101502347|acylaminoacyl-peptidase [EC:3.4.19.1]	-	-	-	gi|950952590|ref|XP_014495972.1|/0/PREDICTED: probable glutamyl endopeptidase, chloroplastic isoform X2 [Vigna radiata var. radiata]
CL8903.Contig5_peanut	822	5.83	11.39	2.07	0.4	-2.59395	Down	K14664|1|2e-106|386|aip:107623443|IAA-amino acid hydrolase [EC:3.5.1.-]	-	GO:0016811//hydrolase activity, acting on carbon-nitrogen (but not peptide) bonds, in linear amides	-	gi|593268369|ref|XP_007136362.1|/1.10904e-81/hypothetical protein PHAVU_009G038900g [Phaseolus vulgaris]
CL8937.Contig2_peanut	1445	2.17	4.92	0.05	0.56	-3.19979	Down	K15112|1|2e-102|279|sita:101780867|solute carrier family 25 (mitochondrial uncoupling protein), member 27	GO:0019866//organelle inner membrane;GO:0031224//intrinsic component of membrane	-	GO:0006810//transport	gi|700256344|gb|AIU49790.1|/5.86963e-113/uncoupling protein 3, partial [Illicium henryi]
CL8951.Contig1_peanut	1801	12.62	14.67	2.25	5.28	-1.80931	Down	K16818|1|3e-71|270|atr:18428292|phospholipase A1 [EC:3.1.1.32]	-	GO:0016787//hydrolase activity	-	gi|955312284|ref|XP_006576919.2|/0/PREDICTED: phospholipase A1-Igamma2, chloroplastic-like isoform X1 [Glycine max]
CL8958.Contig2_peanut	2318	0.64	0.86	1.77	3.25	1.71364	Up	-	-	-	-	gi|356539346|ref|XP_003538159.1|/0/PREDICTED: protein-tyrosine sulfotransferase [Glycine max]
CL8995.Contig1_peanut	2470	7.12	5.36	0	0	-6.24338	Down	K07897|1|3e-48|194|adu:107480375|Ras-related protein Rab-7A	-	GO:0032561//guanyl ribonucleotide binding	GO:0006810//transport;GO:0035556//intracellular signal transduction	gi|955321419|ref|XP_014631254.1|/1.75084e-41/PREDICTED: ras-related protein Rab7-like isoform X2 [Glycine max]
CL9054.Contig3_peanut	1613	6.96	9.42	15.16	19.54	1.11843	Up	K02433|1|3e-16|87.8|apro:F751_6020|aspartyl-tRNA(Asn)/glutamyl-tRNA(Gln) amidotransferase subunit A [EC:6.3.5.6 6.3.5.7];K19996|2|3e-09|64.7|aip:107638949|phosphatidylinositol transfer protein SFH5	-	-	-	gi|356532836|ref|XP_003534976.1|/3.70756e-156/PREDICTED: phosphatidylinositol/phosphatidylcholine transfer protein SFH9-like isoform X1 [Glycine max]
CL9058.Contig1_peanut	2454	5.69	6.4	1.19	3.29	-1.38637	Down	K13447|1|1e-23|113|thj:104800320|respiratory burst oxidase [EC:1.6.3.- 1.11.1.-]	GO:0031224//intrinsic component of membrane	GO:0046914//transition metal ion binding;GO:0003824//catalytic activity;GO:0050662//coenzyme binding	GO:0008152//metabolic process	gi|356532942|ref|XP_003535028.1|/0/PREDICTED: ferric reduction oxidase 7, chloroplastic-like [Glycine max]
CL9061.Contig2_peanut	1466	4.12	3.04	0.92	0.04	-2.64277	Down	K01662|1|1e-172|607|aip:107631378|1-deoxy-D-xylulose-5-phosphate synthase [EC:2.2.1.7]	-	GO:0016903//oxidoreductase activity, acting on the aldehyde or oxo group of donors;GO:0016744	GO:0006772//thiamine metabolic process;GO:0006721//terpenoid metabolic process	gi|950995904|ref|XP_014505550.1|/5.20482e-170/PREDICTED: probable 1-deoxy-D-xylulose-5-phosphate synthase 2, chloroplastic [Vigna radiata var. radiata]
CL9061.Contig3_peanut	1702	0.38	0.8	2.91	5.8	2.77528	Up	K01662|1|0.0|1020|adu:107480979|1-deoxy-D-xylulose-5-phosphate synthase [EC:2.2.1.7]	-	GO:0016903//oxidoreductase activity, acting on the aldehyde or oxo group of donors;GO:0016744	GO:0006772//thiamine metabolic process;GO:0006721//terpenoid metabolic process	gi|950995904|ref|XP_014505550.1|/0/PREDICTED: probable 1-deoxy-D-xylulose-5-phosphate synthase 2, chloroplastic [Vigna radiata var. radiata]
CL9080.Contig4_peanut	3351	1.9	2.7	0.71	0.97	-1.37303	Down	K20115|1|0.0|734|aip:107617832|[pyruvate, phosphate dikinase]-phosphate phosphotransferase / [pyruvate, phosphate dikinase] kinase [EC:2.7.4.27 2.7.11.32]	-	GO:0016772//transferase activity, transferring phosphorus-containing groups;GO:0032559//adenyl ribonucleotide binding	GO:0006796//phosphate-containing compound metabolic process	gi|356536061|ref|XP_003536559.1|/7.97633e-157/PREDICTED: pyruvate, phosphate dikinase regulatory protein 1, chloroplastic-like [Glycine max]
CL9088.Contig1_peanut	1925	0	0	2.03	2.91	5.37496	Up	K01836|1|0.0|1008|adu:107487565|phosphoacetylglucosamine mutase [EC:5.4.2.3]	-	GO:0016868//intramolecular transferase activity, phosphotransferases	GO:0044238//primary metabolic process	gi|951054862|ref|XP_014521327.1|/0/PREDICTED: phosphoacetylglucosamine mutase isoform X1 [Vigna radiata var. radiata]
CL9110.Contig1_peanut	1318	2.37	4.68	0.33	0.92	-2.30335	Down	K18213|1|4e-147|522|adu:107459852|proteinaceous RNase P [EC:3.1.26.5]	GO:0044464	GO:0015291//secondary active transmembrane transporter activity	GO:0015893//drug transport	gi|593795668|ref|XP_007160872.1|/5.60625e-112/hypothetical protein PHAVU_001G023800g [Phaseolus vulgaris]
CL9110.Contig2_peanut	1392	0	0	2.11	5.03	5.42083	Up	K18213|1|1e-141|348|adu:107459852|proteinaceous RNase P [EC:3.1.26.5]	GO:0044464	GO:0015291//secondary active transmembrane transporter activity	GO:0015893//drug transport	gi|593795668|ref|XP_007160872.1|/9.60672e-107/hypothetical protein PHAVU_001G023800g [Phaseolus vulgaris]
CL9153.Contig4_peanut	3781	5.92	1.18	9.58	12.62	1.65386	Up	K11838|1|1e-24|117|ppp:PHYPADRAFT_216093|ubiquitin carboxyl-terminal hydrolase 7 [EC:3.4.19.12]	-	-	-	gi|571483641|ref|XP_006589300.1|/0/PREDICTED: MATH domain-containing protein At5g43560-like isoform X1 [Glycine max]
CL9198.Contig2_peanut	1240	11.79	7.65	20.77	26.76	1.31362	Up	K09843|1|0.0|726|adu:107487353|(+)-abscisic acid 8'-hydroxylase [EC:1.14.13.93]	-	GO:0016491//oxidoreductase activity;GO:0005506//iron ion binding	GO:0008152//metabolic process	gi|734422849|gb|KHN41770.1|/1.19782e-177/Abscisic acid 8'-hydroxylase 1 [Glycine soja]
CL920.Contig2_peanut	2298	6.9	4.31	12.14	10.71	1.05942	Up	K19613|1|1e-94|348|gra:105784821|leucine-rich repeat protein SHOC2	-	-	-	gi|922369093|ref|XP_013456711.1|/0/disease resistance protein (TIR-NBS-LRR class), putative [Medicago truncatula]
CL920.Contig4_peanut	2174	8.8	4.15	17.16	12.7	1.23572	Up	K19613|1|2e-78|294|gra:105784821|leucine-rich repeat protein SHOC2	-	-	-	gi|922352187|ref|XP_013451910.1|/0/disease resistance protein (TIR-NBS-LRR class), putative [Medicago truncatula]
CL9234.Contig3_peanut	1184	3.38	6.02	0.42	1.52	-2.12824	Down	K18156|1|2e-91|337|aip:107605080|mitochondrial inner membrane protease ATP23 [EC:3.4.24.-]	-	GO:0004175//endopeptidase activity	-	gi|255572026|ref|XP_002526954.1|/5.38367e-71/PREDICTED: mitochondrial inner membrane protease ATP23 [Ricinus communis]
CL9251.Contig7_peanut	3314	1.91	1.94	0	0	-5.76847	Down	K03549|1|0.0|1502|aip:107622867|KUP system potassium uptake protein	-	-	-	gi|920697446|gb|KOM40671.1|/0/hypothetical protein LR48_Vigan04g086900 [Vigna angularis]
CL9254.Contig2_peanut	1391	32.14	20	67.79	48.8	1.19985	Up	K05278|1|3e-57|223|nnu:104608517|flavonol synthase [EC:1.14.11.23]	-	GO:0003824//catalytic activity	GO:0008152//metabolic process	gi|356556124|ref|XP_003546377.1|/1.89696e-174/PREDICTED: protein SRG1-like [Glycine max]
CL9268.Contig13_peanut	1709	2.6	1.56	7.26	4.85	1.54926	Up	K10572|1|2e-139|398|aip:107645264|inositol-pentakisphosphate 2-kinase [EC:2.7.1.158]	-	GO:0032559//adenyl ribonucleotide binding	GO:0006796//phosphate-containing compound metabolic process	gi|147842246|emb|CAN76214.1|/3.9141e-111/hypothetical protein VITISV_009512 [Vitis vinifera]
CL93.Contig10_peanut	2012	0	1.1	2.4	2.22	2.02171	Up	K01772|1|1e-27|125|aip:107606321|ferrochelatase [EC:4.99.1.1]	-	-	-	gi|734363813|gb|KHN16874.1|/7.05603e-38/Poly(A) polymerase [Glycine soja]
CL9316.Contig1_peanut	1166	1.48	0	2.92	2.62	1.78227	Up	K07904|1|2e-114|413|aip:107618221|Ras-related protein Rab-11A	GO:0031090//organelle membrane	GO:0032561//guanyl ribonucleotide binding	GO:0035556//intracellular signal transduction;GO:0006810//transport	gi|502116641|ref|XP_004495529.1|/7.04269e-100/PREDICTED: ras-related protein RABA5a [Cicer arietinum]
CL9323.Contig2_peanut	2285	0	0	5.57	2.16	6.27872	Up	K14546|1|0.0|1111|aip:107638869|U3 small nucleolar RNA-associated protein 5	-	-	-	gi|356521817|ref|XP_003529547.1|/0/PREDICTED: WD repeat-containing protein 43-like [Glycine max]
CL9354.Contig4_peanut	778	0	0	1	14.81	5.67528	Up	-	-	-	-	gi|828333297|ref|XP_012574926.1|/3.87244e-33/PREDICTED: growth-regulating factor 1 isoform X2 [Cicer arietinum]
CL9383.Contig2_peanut	1179	18.33	28.96	7.52	10.75	-1.31917	Down	K05933|1|3e-165|582|adu:107482960|aminocyclopropanecarboxylate oxidase [EC:1.14.17.4]	-	GO:0003824//catalytic activity	GO:0008152//metabolic process	gi|502079239|ref|XP_004486198.1|/5.80696e-142/PREDICTED: 1-aminocyclopropane-1-carboxylate oxidase [Cicer arietinum]
CL9423.Contig1_peanut	184	40.98	20.74	57.03	71.73	1.0712	Up	-	-	-	-	-
CL943.Contig11_peanut	2388	0	0.48	3.1	1.43	3.06961	Up	-	-	-	-	-
CL943.Contig5_peanut	2152	0.89	2.82	0.07	0	-4.37996	Down	-	-	-	-	-
CL9468.Contig1_peanut	2127	166.07	149.69	63.92	40.15	-1.55152	Down	-	-	-	-	-
CL9468.Contig2_peanut	2086	122.62	112.49	60.45	50.94	-1.03273	Down	-	-	-	-	-
CL9476.Contig1_peanut	570	5.19	2.32	21.29	10.37	2.0577	Up	K08237|1|9e-34|143|aip:107605292|hydroquinone glucosyltransferase [EC:2.4.1.218]	-	-	-	gi|533214656|gb|AGU14070.1|/2.9543e-21/UDP-glycosyltransferase [Cicer arietinum]
CL9484.Contig3_peanut	2088	1.89	2.14	0.95	0	-1.89387	Down	-	-	-	-	gi|593787668|ref|XP_007156873.1|/0/hypothetical protein PHAVU_002G024700g [Phaseolus vulgaris]
CL949.Contig9_peanut	1315	0	0.48	5.04	2.78	3.66673	Up	-	-	-	-	gi|388503788|gb|AFK39960.1|/4.14762e-22/unknown [Lotus japonicus]
CL9500.Contig2_peanut	2581	0	0.92	2.61	1.61	2.16647	Up	K09060|1|0.0|715|adu:107487157|plant G-box-binding factor	-	GO:0003677//DNA binding	GO:0006351//transcription, DNA-templated	gi|356496180|ref|XP_003516948.1|/3.96228e-169/PREDICTED: transcription factor HBP-1a isoform X2 [Glycine max]
CL9500.Contig7_peanut	2331	0	0	1.5	2.57	5.37353	Up	K09060|1|0.0|715|adu:107487157|plant G-box-binding factor	-	GO:0003677//DNA binding	GO:0006351//transcription, DNA-templated	gi|356496180|ref|XP_003516948.1|/3.51862e-169/PREDICTED: transcription factor HBP-1a isoform X2 [Glycine max]
CL9517.Contig1_peanut	950	10.53	15.87	36.87	37.88	1.54004	Up	-	-	-	-	gi|502142018|ref|XP_004504752.1|/2.8405e-74/PREDICTED: uncharacterized protein LOC101511145 [Cicer arietinum]
CL9543.Contig3_peanut	985	23.16	15.35	6.75	2.63	-1.95853	Down	-	-	-	-	gi|356572769|ref|XP_003554538.1|/1.23129e-67/PREDICTED: uncharacterized protein LOC100806287 [Glycine max]
CL9543.Contig4_peanut	1061	3.65	5.37	1.45	0.13	-2.28265	Down	-	-	-	-	gi|356572769|ref|XP_003554538.1|/9.62962e-64/PREDICTED: uncharacterized protein LOC100806287 [Glycine max]
CL9584.Contig1_peanut	1630	11.93	13.31	3.43	6.65	-1.27918	Down	K15406|1|1e-54|208|brp:103849660|wax-ester synthase / diacylglycerol O-acyltransferase [EC:2.3.1.75 2.3.1.20]	-	GO:0016411//acylglycerol O-acyltransferase activity	-	gi|502158792|ref|XP_004511283.1|/0/PREDICTED: O-acyltransferase WSD1-like [Cicer arietinum]
CL9584.Contig2_peanut	1602	0	0	8.89	2.63	6.33285	Up	K15406|1|1e-58|228|brp:103849660|wax-ester synthase / diacylglycerol O-acyltransferase [EC:2.3.1.75 2.3.1.20]	-	GO:0016411//acylglycerol O-acyltransferase activity	-	gi|502158792|ref|XP_004511283.1|/0/PREDICTED: O-acyltransferase WSD1-like [Cicer arietinum]
CL96.Contig11_peanut	6137	0.01	0.85	3.39	4.73	3.25075	Up	K14404|1|3e-13|80.1|gsl:Gasu_15470|cleavage and polyadenylation specificity factor subunit 4	-	-	-	gi|955361659|ref|XP_014621918.1|/0/PREDICTED: uncharacterized protein LOC100788859 [Glycine max]
CL96.Contig20_peanut	1379	5.72	2.35	0	0	-5.56307	Down	K14404|1|3e-10|67.4|cme:CYME_CMF161C|cleavage and polyadenylation specificity factor subunit 4	-	-	-	gi|955363362|ref|XP_014622383.1|/1.02817e-172/PREDICTED: uncharacterized protein LOC100802468 [Glycine max]
CL96.Contig25_peanut	1364	0	0	3.44	6.54	5.86675	Up	K14404|1|3e-10|67.4|cme:CYME_CMF161C|cleavage and polyadenylation specificity factor subunit 4	-	-	-	gi|955363362|ref|XP_014622383.1|/2.1944e-175/PREDICTED: uncharacterized protein LOC100802468 [Glycine max]
CL96.Contig2_peanut	1494	5.93	5.97	0	0	-6.2187	Down	K14404|1|6e-14|80.1|gsl:Gasu_15470|cleavage and polyadenylation specificity factor subunit 4	-	-	-	gi|955363362|ref|XP_014622383.1|/0/PREDICTED: uncharacterized protein LOC100802468 [Glycine max]
CL9608.Contig16_peanut	904	17.13	9.87	29.2	23.91	1.00677	Up	-	-	-	-	gi|388497002|gb|AFK36567.1|/3.96814e-22/unknown [Lotus japonicus]
CL9614.Contig1_peanut	534	0	5.03	13.81	8.41	2.11874	Up	K11851|1|5e-06|51.2|adu:107480337|ubiquitin carboxyl-terminal hydrolase 30 [EC:3.4.19.12]	-	-	-	-
CL9644.Contig1_peanut	2072	7.99	3.07	0	0	-6.60263	Down	-	-	-	-	gi|734331445|gb|KHN07044.1|/1.46975e-130/SAP30-binding protein [Glycine soja]
CL9644.Contig3_peanut	1935	0.12	2.2	6.49	6.07	2.43906	Up	-	-	-	-	gi|734331445|gb|KHN07044.1|/2.83092e-137/SAP30-binding protein [Glycine soja]
CL9644.Contig6_peanut	1953	4.93	1.96	0	0	-5.84257	Down	-	-	-	-	gi|734331445|gb|KHN07044.1|/2.68115e-135/SAP30-binding protein [Glycine soja]
CL9656.Contig1_peanut	1051	251.88	275.9	106.57	110.9	-1.23512	Down	-	-	-	-	-
CL9688.Contig2_peanut	785	22.09	20.64	61.94	39.26	1.28671	Up	-	-	-	-	gi|593783623|ref|XP_007154852.1|/1.69769e-52/hypothetical protein PHAVU_003G153000g [Phaseolus vulgaris]
CL9708.Contig1_peanut	1765	0.01	0	7.41	6.25	6.60356	Up	K10457|1|5e-10|67.4|sot:102595738|kelch-like protein 20;K10442|2|5e-10|67.4|sly:101268156|kelch-like protein 1/4/5;K10454|3|8e-10|66.6|sot:102596403|kelch-like protein 17 (actinfilin);K10443|4|3e-06|54.7|thj:104816526|kelch-like protein 2/3	-	-	-	gi|356504941|ref|XP_003521251.1|/0/PREDICTED: uncharacterized protein LOC100800954 isoform X1 [Glycine max]
CL9708.Contig2_peanut	1787	5.97	5.11	0	0	-6.37937	Down	K10457|1|5e-10|67.4|sot:102595738|kelch-like protein 20;K10442|2|5e-10|67.4|sly:101268156|kelch-like protein 1/4/5;K10454|3|8e-10|66.6|sot:102596403|kelch-like protein 17 (actinfilin);K10443|4|3e-06|54.7|thj:104816526|kelch-like protein 2/3	-	-	-	gi|356504941|ref|XP_003521251.1|/0/PREDICTED: uncharacterized protein LOC100800954 isoform X1 [Glycine max]
CL9711.Contig11_peanut	3281	6.66	4.71	0.98	2.23	-1.7795	Down	K12129|1|0.0|1484|aip:107629161|pseudo-response regulator 7	-	-	-	gi|734378336|gb|KHN22021.1|/0/Two-component response regulator-like PRR37 [Glycine soja]
CL9711.Contig12_peanut	3631	0.87	0.62	0	0.32	-2.01373	Down	K12129|1|0.0|1489|aip:107629161|pseudo-response regulator 7	-	-	-	gi|734378336|gb|KHN22021.1|/0/Two-component response regulator-like PRR37 [Glycine soja]
CL9711.Contig9_peanut	3483	12.47	13.99	3.04	3.62	-1.93705	Down	K12129|1|0.0|1489|aip:107629161|pseudo-response regulator 7	-	-	-	gi|734378336|gb|KHN22021.1|/0/Two-component response regulator-like PRR37 [Glycine soja]
CL974.Contig6_peanut	2334	4.96	9.34	0	0	-7.12153	Down	K01890|1|0.0|1173|adu:107469133|phenylalanyl-tRNA synthetase beta chain [EC:6.1.1.20]	GO:0044424	GO:0004812//aminoacyl-tRNA ligase activity;GO:0046872//metal ion binding;GO:0003676//nucleic acid binding;GO:0032559//adenyl ribonucleotide binding	GO:0006418//tRNA aminoacylation for protein translation	gi|955319247|ref|XP_003524503.2|/0/PREDICTED: phenylalanine--tRNA ligase beta subunit, cytoplasmic [Glycine max]
CL977.Contig2_peanut	1732	0.71	2.6	4.7	6.04	1.71375	Up	-	-	-	-	gi|593694008|ref|XP_007147525.1|/0/hypothetical protein PHAVU_006G131800g [Phaseolus vulgaris]
CL9784.Contig1_peanut	6624	3.25	1.47	4.74	4.79	1.03872	Up	K11450|1|0.0|835|smo:SELMODRAFT_405878|lysine-specific histone demethylase 1A [EC:1.-.-.-]	-	-	-	gi|734418199|gb|KHN39444.1|/0/Lysine-specific histone demethylase 1 like 1 [Glycine soja]
CL98.Contig46_peanut	2012	1.07	4.66	0	0	-5.59557	Down	-	-	-	-	gi|571459098|ref|XP_006581315.1|/1.50497e-72/PREDICTED: polyadenylate-binding protein-interacting protein 7-like isoform X2 [Glycine max]
CL981.Contig3_peanut	1099	14.75	14.99	8.79	4.39	-1.10769	Down	-	-	-	-	gi|950971227|ref|XP_014500264.1|/1.12347e-71/PREDICTED: psbP domain-containing protein 3, chloroplastic [Vigna radiata var. radiata]
CL9816.Contig1_peanut	306	0	2.7	0.58	134.96	5.28398	Up	-	-	-	-	-
CL985.Contig21_peanut	4649	1.62	2.31	0.84	0	-2.08393	Down	K19612|1|6e-51|204|csl:COCSUDRAFT_65132|2',5'-phosphodiesterase [EC:3.1.13.4 3.1.4.-]	-	-	-	gi|356560875|ref|XP_003548712.1|/0/PREDICTED: uncharacterized protein LOC100812984 isoform X1 [Glycine max]
CL9876.Contig2_peanut	3257	0	0	1.95	3.04	6.14294	Up	K11804|1|0.0|801|adu:107467311|WD repeat-containing protein 42A	-	-	-	-
CL9876.Contig4_peanut	3272	2.09	2.78	0	0	-6.07563	Down	K11804|1|0.0|801|adu:107467311|WD repeat-containing protein 42A	-	-	-	-
CL9890.Contig1_peanut	1861	9.46	5.74	12.9	17.83	1.03973	Up	-	-	-	-	-
CL9903.Contig2_peanut	281	17.16	28.67	0	0	-5.5939	Down	-	-	-	-	-
CL9929.Contig1_peanut	2059	7.31	7.1	1.41	4.57	-1.23135	Down	K09480|1|0.0|991|aip:107634959|digalactosyldiacylglycerol synthase [EC:2.4.1.241]	-	-	-	-
CL9939.Contig1_peanut	4263	9.17	7.55	3.86	3.22	-1.19073	Down	-	-	-	-	-
CL9979.Contig4_peanut	3061	0	0	1.14	2.35	5.5448	Up	K13199|1|5e-12|74.7|mtr:MTR_7g081660|plasminogen activator inhibitor 1 RNA-binding protein;K09338|2|3e-07|58.9|gmx:100813236|homeobox-leucine zipper protein;K01183|3|7e-07|57.8|aip:107646397|chitinase [EC:3.2.1.14]	-	-	-	-
CL9981.Contig2_peanut	2301	2.46	3.42	0	0	-5.83854	Down	K04728|1|1e-27|125|pmum:103338375|ataxia telangiectasia mutated family protein [EC:2.7.11.1]	-	-	-	-
Unigene10262_peanut	1124	5.95	3.43	0.57	0.86	-2.51958	Down	-	-	-	-	gi|951045388|ref|XP_014518904.1|/9.40338e-86/PREDICTED: rhodanese-like domain-containing protein 14, chloroplastic [Vigna radiata var. radiata]
Unigene10610_peanut	704	3.3	4.2	3.51	183.18	4.58708	Up	K11188|1|5e-127|454|aip:107631482|peroxiredoxin 6, 1-Cys peroxiredoxin [EC:1.11.1.7 1.11.1.15 3.1.1.-]	GO:0043231//intracellular membrane-bounded organelle	GO:0016705//oxidoreductase activity, acting on paired donors, with incorporation or reduction of molecular oxygen;GO:0016209//antioxidant activity	GO:0008152//metabolic process;GO:0019725//cellular homeostasis	gi|734388805|gb|KHN25929.1|/7.38775e-107/1-Cys peroxiredoxin [Glycine soja]
Unigene10618_peanut	479	0.62	3.01	0.35	760.56	7.53746	Up	-	GO:0044464	-	-	gi|71040657|gb|AAZ20277.1|/5.56536e-52/oleosin 2 [Arachis hypogaea]
Unigene1069_peanut	1410	11.94	10.39	2.28	5.29	-1.51445	Down	-	-	GO:0048037//cofactor binding	GO:0008152//metabolic process	gi|920696063|gb|KOM39288.1|/0/hypothetical protein LR48_Vigan03g267000 [Vigna angularis]
Unigene11176_peanut	844	0.51	1.49	5.8	3.92	2.18789	Up	-	-	-	-	gi|593781573|ref|XP_007153827.1|/9.66928e-28/hypothetical protein PHAVU_003G068300g [Phaseolus vulgaris]
Unigene11402_peanut	2196	4.28	1.85	9.26	6.47	1.38171	Up	K01537|1|0.0|1197|adu:107496084|Ca2+-transporting ATPase [EC:3.6.3.8]	-	-	-	gi|920703096|gb|KOM46321.1|/0/hypothetical protein LR48_Vigan07g002500 [Vigna angularis]
Unigene1142_peanut	3211	0.2	0.67	2.74	1.84	2.36791	Up	K18752|1|0.0|1390|aip:107617061|transportin-1	-	-	-	gi|356575454|ref|XP_003555856.1|/0/PREDICTED: transportin-1-like isoform X1 [Glycine max]
Unigene11438_peanut	452	2.98	6.42	12.78	21.04	1.83001	Up	K01897|1|1e-49|195|aip:107620748|long-chain acyl-CoA synthetase [EC:6.2.1.3]	-	-	-	gi|356523415|ref|XP_003530335.1|/8.38167e-42/PREDICTED: long chain acyl-CoA synthetase 2-like [Glycine max]
Unigene11464_peanut	655	6.46	11	2.78	3.01	-1.48598	Down	-	-	-	-	gi|922402289|ref|XP_013468280.1|/2.03006e-20/hypothetical protein MTR_1g067260 [Medicago truncatula]
Unigene11612_peanut	1184	17.17	8.37	26.69	31.15	1.20309	Up	K05747|1|2e-21|104|vvi:104882322|Wiskott-Aldrich syndrome protein	-	-	-	gi|947106323|gb|KRH54706.1|/1.20773e-46/hypothetical protein GLYMA_06G204100 [Glycine max]
Unigene1168_peanut	2503	1.64	1.96	0.7	0	-2.14583	Down	K01354|1|5e-128|459|aip:107617402|oligopeptidase B [EC:3.4.21.83]	-	-	-	gi|951063120|ref|XP_014523206.1|/5.70674e-165/PREDICTED: phospholipase A(1) LCAT3 [Vigna radiata var. radiata]
Unigene12082_peanut	1345	2.63	2.14	6.57	4.84	1.2699	Up	-	-	-	-	gi|595914774|ref|XP_007214739.1|/1.46191e-07/hypothetical protein PRUPE_ppa025144mg, partial [Prunus persica]
Unigene12358_peanut	537	61.35	39.69	119.81	110.78	1.22444	Up	-	-	-	-	gi|357441431|ref|XP_003590993.1|/1.07578e-11/hypothetical protein MTR_1g080510 [Medicago truncatula]
Unigene12500_peanut	952	2.56	4.95	2.9	2012.58	8.03611	Up	-	GO:0031224//intrinsic component of membrane;GO:0005811//lipid particle	-	-	gi|113200509|gb|AAU21499.2|/2.75125e-69/oleosin 1 [Arachis hypogaea]
Unigene12564_peanut	707	14.79	5.57	0	0.83	-4.13435	Down	K19891|1|9e-17|87.8|vra:106769555|glucan endo-1,3-beta-glucosidase 1/2/3 [EC:3.2.1.39];K19892|2|4e-16|85.5|sind:105173467|glucan endo-1,3-beta-glucosidase 4 [EC:3.2.1.39]	-	-	-	gi|356510938|ref|XP_003524190.1|/1.94542e-22/PREDICTED: PLASMODESMATA CALLOSE-BINDING PROTEIN 3-like [Glycine max]
Unigene13216_peanut	534	16.05	19.03	43.63	31.79	1.14384	Up	-	-	-	-	-
Unigene13549_peanut	588	94.13	36.75	218.61	157.57	1.55588	Up	-	-	-	-	gi|922333850|ref|XP_013444916.1|/1.56954e-28/BON1-associated-like protein [Medicago truncatula]
Unigene13564_peanut	425	219.68	319.08	74.74	103.9	-1.5473	Down	-	-	-	-	gi|922393368|ref|XP_013465092.1|/3.32363e-06/hypothetical protein MTR_2g090340 [Medicago truncatula]
Unigene13645_peanut	813	33.17	46.03	94.35	75.51	1.14846	Up	-	-	-	-	gi|922337673|ref|XP_013446826.1|/2.40764e-73/PLAT-plant-stress protein [Medicago truncatula]
Unigene13646_peanut	643	23.84	18.69	9.27	5.22	-1.48136	Down	K08150|1|5e-08|58.5|nnu:104590435|MFS transporter, SP family, solute carrier family 2 (myo-inositol transporter), member 13	-	-	-	gi|90954408|emb|CAJ29291.1|/1.4478e-47/putative polyol transporter protein 4 [Lotus japonicus]
Unigene13715_peanut	1543	41.99	47.06	18.91	20.54	-1.12881	Down	K09833|1|0.0|795|adu:107462801|homogentisate phytyltransferase / homogentisate geranylgeranyltransferase [EC:2.5.1.115 2.5.1.116]	-	-	-	gi|565830713|sp|B1B5P4.1|N8DT2_SOPFL/8.74782e-99/RecName: Full=Naringenin 8-dimethylallyltransferase 2, chloroplastic; Short=SfN8DT-2; Flags: Precursor
Unigene1374_peanut	2683	4.76	2.84	0.04	0	-5.85553	Down	K15174|1|0.0|861|aip:107612611|RNA polymerase II-associated factor 1	-	-	-	gi|947095690|gb|KRH44275.1|/0/hypothetical protein GLYMA_08G201000 [Glycine max]
Unigene1420_peanut	1735	0.45	0.01	5.12	1.55	3.56385	Up	-	-	-	-	-
Unigene14348_peanut	856	17.98	33.04	4.77	6.59	-2.09578	Down	K09338|1|7e-89|327|aip:107642851|homeobox-leucine zipper protein	-	-	-	gi|356496783|ref|XP_003517245.1|/1.56999e-57/PREDICTED: homeobox-leucine zipper protein ATHB-40-like [Glycine max]
Unigene14584_peanut	841	7.36	9.45	26.8	20.59	1.52904	Up	-	GO:0031224//intrinsic component of membrane	-	-	gi|947110881|gb|KRH59207.1|/4.52309e-70/hypothetical protein GLYMA_05G170900 [Glycine max]
Unigene14602_peanut	944	13.51	8.82	25.99	19.69	1.06549	Up	-	-	-	-	gi|571497291|ref|XP_006593854.1|/3.98468e-20/PREDICTED: VQ motif-containing protein 22-like [Glycine max]
Unigene1460_peanut	522	1.45	0	8.95	5.15	2.94546	Up	-	-	-	-	-
Unigene14679_peanut	448	17.73	25.92	4.55	9.49	-1.56224	Down	-	-	GO:0004175//endopeptidase activity	GO:0019538//protein metabolic process	gi|356500210|ref|XP_003518926.1|/1.53649e-35/PREDICTED: basic 7S globulin [Glycine max]
Unigene14683_peanut	527	9.26	5.44	1.27	1.9	-2.03169	Down	-	-	-	-	gi|502136692|ref|XP_004502790.1|/8.17181e-14/PREDICTED: uncharacterized protein LOC101496002 [Cicer arietinum]
Unigene14695_peanut	1195	5.59	4.15	0.94	1.61	-1.82389	Down	-	-	-	-	gi|502137513|ref|XP_004503107.1|/1.78218e-138/PREDICTED: uncharacterized oxidoreductase At4g09670-like [Cicer arietinum]
Unigene14734_peanut	678	14.6	9.77	27.51	23.21	1.08598	Up	K04373|1|7e-26|117|tcc:TCM_027079|p90 ribosomal S6 kinase [EC:2.7.11.1];K04421|3|1e-24|113|atr:18427725|mitogen-activated protein kinase kinase kinase 3 [EC:2.7.11.25];K17508|5|9e-19|94.4|pmum:103337501|protein phosphatase PTC7 [EC:3.1.3.16]	-	-	-	gi|356496902|ref|XP_003517304.1|/3.3417e-53/PREDICTED: mitogen-activated protein kinase kinase kinase NPK1 [Glycine max]
Unigene14873_peanut	801	13.33	9.77	35.96	28.73	1.5151	Up	-	-	-	-	gi|922364442|ref|XP_013454501.1|/2.55842e-19/transmembrane protein, putative [Medicago truncatula]
Unigene15110_peanut	663	15.61	8.51	25.18	24.66	1.06982	Up	-	-	-	-	gi|593225008|ref|XP_007132657.1|/2.47709e-21/hypothetical protein PHAVU_011G113700g [Phaseolus vulgaris]
Unigene15119_peanut	601	11.22	16.06	3.87	6.92	-1.26814	Down	-	-	-	-	gi|951029013|ref|XP_014514573.1|/5.21546e-38/PREDICTED: transcription factor UNE12-like isoform X2 [Vigna radiata var. radiata]
Unigene15285_peanut	906	42.77	35.44	7.55	16.06	-1.68968	Down	-	-	-	-	gi|734348144|gb|KHN11722.1|/5.21322e-22/Zinc finger protein CONSTANS-LIKE 10 [Glycine soja]
Unigene15442_peanut	989	4538.36	4173.36	1492.91	2751.95	-1.00595	Down	-	-	-	-	gi|71040663|gb|AAZ20280.1|/1.68041e-48/lea protein 3 [Arachis hypogaea]
Unigene1556_peanut	1715	0	0	2.91	13.29	6.8794	Up	K02906|1|1e-138|494|adu:107469875|large subunit ribosomal protein L3	GO:0030529//intracellular ribonucleoprotein complex	GO:0005198//structural molecule activity	GO:0010467//gene expression	gi|357467579|ref|XP_003604074.1|/5.4791e-105/50S ribosomal protein L3P [Medicago truncatula]
Unigene15597_peanut	881	81.56	79.13	4.44	18.51	-2.77157	Down	K08910|1|9e-143|506|adu:107463566|light-harvesting complex I chlorophyll a/b binding protein 4	GO:0009536//plastid	-	GO:0006091//generation of precursor metabolites and energy	gi|255547367|ref|XP_002514741.1|/8.48899e-131/PREDICTED: chlorophyll a-b binding protein P4, chloroplastic [Ricinus communis]
Unigene15656_peanut	1006	25.15	8.94	61.72	52.42	1.76808	Up	-	-	-	-	gi|357467101|ref|XP_003603835.1|/2.39876e-58/syringolide-induced protein 14-1-1 [Medicago truncatula]
Unigene15785_peanut	618	17.76	11.47	38.14	30.08	1.25187	Up	-	-	-	-	-
Unigene15805_peanut	1287	5.51	10.24	5.25	755.28	5.59364	Up	-	-	-	-	gi|52001241|gb|AAU21501.1|/1.19328e-26/oleosin 3 [Arachis hypogaea]
Unigene1582_peanut	1659	93.84	83.7	30.43	15.15	-1.9062	Down	-	-	-	-	-
Unigene15882_peanut	642	17.97	25.33	47.72	40.88	1.07611	Up	K01373|1|3e-71|268|aip:107610026|cathepsin F [EC:3.4.22.41]	-	GO:0004175//endopeptidase activity	GO:0019538//protein metabolic process	gi|218137972|gb|ACK57563.1|/8.07134e-67/cysteine protease-like protein [Arachis hypogaea]
Unigene15966_peanut	644	8.76	6.08	1.72	1.74	-1.94987	Down	K15382|1|2e-17|89.4|aip:107642074|solute carrier family 50 (sugar transporter)	-	-	-	gi|734382153|gb|KHN23554.1|/2.49259e-15/Bidirectional sugar transporter SWEET5 [Glycine soja]
Unigene15974_peanut	918	17.97	18.61	35.8	58.07	1.38792	Up	K14006|1|1e-15|84.7|tcc:TCM_045610|protein transport protein SEC23	-	-	-	gi|326833993|gb|AEA08581.1|/8.64298e-105/fw2.2 [Arachis stenosperma]
Unigene16010_peanut	743	8.58	10.57	4.86	1.32	-1.51867	Down	K13944|1|6e-33|141|aip:107626981|	-	-	-	gi|703086610|ref|XP_010093051.1|/3.36529e-68/hypothetical protein L484_016263 [Morus notabilis]
Unigene16182_peanut	383	20.26	20.77	1.35	9.66	-1.81855	Down	K08907|1|1e-33|141|adu:107491562|light-harvesting complex I chlorophyll a/b binding protein 1	GO:0009536//plastid	-	GO:0006091//generation of precursor metabolites and energy	gi|388521809|gb|AFK48966.1|/1.04062e-31/unknown [Lotus japonicus]
Unigene16183_peanut	552	77.19	87.94	7.57	27.79	-2.18414	Down	K08907|1|5e-86|317|adu:107491562|light-harvesting complex I chlorophyll a/b binding protein 1	-	-	-	gi|965616564|dbj|BAU01714.1|/1.16386e-80/hypothetical protein VIGAN_11100100 [Vigna angularis var. angularis]
Unigene16272_peanut	1652	4.44	2.56	12.57	14.18	1.9461	Up	K03320|1|0.0|924|aip:107639704|ammonium transporter, Amt family	-	-	-	gi|357506079|ref|XP_003623328.1|/0/ammonium transporter 1 protein [Medicago truncatula]
Unigene16577_peanut	1171	39.22	69.97	8.95	2.46	-3.1662	Down	K03542|1|8e-114|411|aip:107606055|photosystem II 22kDa protein	-	-	-	gi|502135833|ref|XP_004502468.1|/4.14507e-100/PREDICTED: photosystem II 22 kDa protein, chloroplastic [Cicer arietinum]
Unigene16708_peanut	532	300.11	401.74	146.86	159.22	-1.15087	Down	K00430|1|4e-98|357|aip:107638828|peroxidase [EC:1.11.1.7]	-	GO:0005506//iron ion binding;GO:0003824//catalytic activity;GO:0016209//antioxidant activity	GO:0008152//metabolic process;GO:0006950//response to stress	gi|947062502|gb|KRH11763.1|/2.42932e-69/hypothetical protein GLYMA_15G128800 [Glycine max]
Unigene1676_peanut	346	78.7	116.67	35.3	34.85	-1.42013	Down	-	-	-	-	-
Unigene16801_peanut	1184	14.05	11.63	1.91	1.62	-2.75261	Down	K03798|1|0.0|682|aip:107635334|cell division protease FtsH [EC:3.4.24.-]	GO:0044464	GO:0004175//endopeptidase activity;GO:0016462//pyrophosphatase activity;GO:0032559//adenyl ribonucleotide binding	GO:0009057//macromolecule catabolic process;GO:0006915//apoptotic process;GO:0019538//protein metabolic process	gi|356568662|ref|XP_003552529.1|/2.26591e-178/PREDICTED: ATP-dependent zinc metalloprotease FTSH 6, chloroplastic-like [Glycine max]
Unigene17268_peanut	993	188.96	132.91	29.73	22.58	-2.5737	Down	K08913|1|7e-155|547|aip:107608697|light-harvesting complex II chlorophyll a/b binding protein 2	GO:0009521;GO:0031224//intrinsic component of membrane;GO:0009534//chloroplast thylakoid	GO:0046906//tetrapyrrole binding;GO:0043169//cation binding	GO:0006464//cellular protein modification process;GO:0006091//generation of precursor metabolites and energy	gi|359806053|ref|NP_001241179.1|/2.89271e-149/uncharacterized protein LOC100815789 [Glycine max]
Unigene17356_peanut	1530	806.57	716.53	389.85	225.1	-1.2583	Down	K13066|1|3e-61|237|bvg:104893230|caffeic acid 3-O-methyltransferase [EC:2.1.1.68];K05279|4|2e-58|227|gmx:100806525|flavonol 3-O-methyltransferase [EC:2.1.1.76]	-	GO:0008171//O-methyltransferase activity	-	gi|734402344|gb|KHN31955.1|/3.68525e-166/3'-hydroxy-N-methyl-(S)-coclaurine 4'-O-methyltransferase [Glycine soja]
Unigene17478_peanut	934	105.75	75.95	26.98	39.82	-1.40871	Down	K08901|1|2e-96|353|aip:107624794|photosystem II oxygen-evolving enhancer protein 3	GO:0044425	-	-	gi|947100285|gb|KRH48777.1|/1.53052e-72/hypothetical protein GLYMA_07G112000 [Glycine max]
Unigene17660_peanut	1153	5.68	3.11	15.25	12.67	1.6828	Up	-	-	-	-	gi|255648121|gb|ACU24515.1|/3.65854e-117/unknown [Glycine max]
Unigene17750_peanut	1449	11.12	13.51	2.99	2.11	-2.18647	Down	K06129|1|0.0|923|aip:107606353|lysophospholipase III [EC:3.1.1.5]	-	GO:0008374//O-acyltransferase activity	GO:0044238//primary metabolic process	gi|356514509|ref|XP_003525948.1|/0/PREDICTED: lecithin-cholesterol acyltransferase-like 1 [Glycine max]
Unigene17829_peanut	1318	9.14	16.34	4.15	2.91	-1.77163	Down	K01188|1|3e-34|147|zma:103648573|beta-glucosidase [EC:3.2.1.21];K13420|3|4e-26|120|pper:PRUPEppa1027223mg|LRR receptor-like serine/threonine-protein kinase FLS2 [EC:2.7.11.1]	-	-	-	gi|920681004|gb|KOM27826.1|/3.18342e-107/hypothetical protein LR48_Vigan464s002300 [Vigna angularis]
Unigene17865_peanut	459	23.29	22.72	14.04	6.16	-1.11134	Down	-	-	-	-	-
Unigene17932_peanut	620	40.12	35.65	4.82	8.93	-2.39855	Down	K02698|1|4e-57|221|aip:107626628|photosystem I subunit X	GO:0009521;GO:0009534//chloroplast thylakoid	-	GO:0044237//cellular metabolic process	gi|593330193|ref|XP_007138523.1|/5.16374e-52/hypothetical protein PHAVU_009G216400g [Phaseolus vulgaris]
Unigene18112_peanut	842	6.94	5.46	23.94	14.75	1.66479	Up	K15718|1|1e-164|579|aip:107617585|linoleate 9S-lipoxygenase [EC:1.13.11.58]	GO:0044424	GO:0046914//transition metal ion binding;GO:0016702//oxidoreductase activity, acting on single donors with incorporation of molecular oxygen, incorporation of two atoms of oxygen	GO:0006633//fatty acid biosynthetic process	gi|357513769|ref|XP_003627173.1|/4.04271e-135/seed linoleate 9S-lipoxygenase [Medicago truncatula]
Unigene181_peanut	2242	2.69	2.01	0	0	-5.49304	Down	K08596|1|0.0|935|adu:107468640|sentrin-specific protease 7 [EC:3.4.22.68]	-	-	-	gi|955373024|ref|XP_014623725.1|/4.2877e-132/PREDICTED: probable ubiquitin-like-specific protease 2A isoform X2 [Glycine max]
Unigene18315_peanut	2965	6.31	4.37	13.34	14.37	1.40513	Up	K01537|1|0.0|1786|adu:107471514|Ca2+-transporting ATPase [EC:3.6.3.8]	-	-	-	gi|356573611|ref|XP_003554951.1|/0/PREDICTED: putative calcium-transporting ATPase 13, plasma membrane-type [Glycine max]
Unigene18326_peanut	1324	6.53	5.28	14.2	11.86	1.17163	Up	K01102|1|2e-160|566|gmx:100809958|pyruvate dehydrogenase phosphatase [EC:3.1.3.43]	GO:0043234//protein complex	GO:0004721//phosphoprotein phosphatase activity;GO:0043169//cation binding	GO:0006464//cellular protein modification process	gi|356540647|ref|XP_003538798.1|/7.26831e-160/PREDICTED: probable protein phosphatase 2C 78 isoform X1 [Glycine max]
Unigene1843_peanut	666	45.72	25.85	86.59	68	1.14577	Up	-	-	-	-	gi|502151351|ref|XP_004508398.1|/3.31697e-50/PREDICTED: uncharacterized protein LOC101505821 [Cicer arietinum]
Unigene18523_peanut	747	20.35	14.83	4.18	4.19	-1.99274	Down	-	-	-	-	gi|593489661|ref|XP_007141698.1|/3.82796e-27/hypothetical protein PHAVU_008G217700g [Phaseolus vulgaris]
Unigene1867_peanut	1153	1.72	0.17	4.06	2.87	1.78762	Up	K16226|1|1e-17|91.7|eus:EUTSA_v10000750mg|disease resistance protein RPS4;K19613|3|8e-17|89.0|pmum:103322727|leucine-rich repeat protein SHOC2	-	-	-	gi|488461482|emb|CCW28747.1|/8.58759e-167/TIR NB-ARC LRR protein [Arachis duranensis]
Unigene18821_peanut	989	45.99	32.49	87.91	67.82	1.02843	Up	-	-	-	GO:0000003//reproduction	gi|502144373|ref|XP_004505673.1|/4.97809e-101/PREDICTED: expansin-like A2 [Cicer arietinum]
Unigene18855_peanut	1016	15.63	17.31	3.54	8.72	-1.37879	Down	K14486|1|3e-25|116|atr:18442277|auxin response factor	-	GO:0005488//binding	GO:0009725//response to hormone;GO:0050794//regulation of cellular process	gi|950962179|ref|XP_014498034.1|/1.22756e-134/PREDICTED: auxin response factor 4-like isoform X2 [Vigna radiata var. radiata]
Unigene19031_peanut	1033	7.6	12.05	19.13	21.86	1.09778	Up	K14494|1|9e-158|556|adu:107469592|DELLA protein	-	-	-	gi|502149683|ref|XP_004507626.1|/5.63569e-127/PREDICTED: DELLA protein RHT-1-like [Cicer arietinum]
Unigene1922_peanut	2358	0	0	1.43	3.68	5.70802	Up	-	-	-	-	-
Unigene1925_peanut	1238	0.47	0	1.98	3.66	3.13388	Up	-	-	-	-	gi|488461479|emb|CCW28742.1|/9.93343e-31/TIR NB-ARC LRR protein [Arachis duranensis]
Unigene19270_peanut	474	23.11	23.09	3.91	2.98	-2.61071	Down	K15382|1|4e-36|150|aip:107639037|solute carrier family 50 (sugar transporter)	-	-	-	gi|359807170|ref|NP_001241100.1|/5.48929e-20/uncharacterized protein LOC100776607 [Glycine max]
Unigene19409_peanut	346	9.34	4.31	22.69	16.82	1.52036	Up	K07904|1|4e-22|103|aip:107613038|Ras-related protein Rab-11A	-	GO:0032561//guanyl ribonucleotide binding	GO:0006810//transport;GO:0035556//intracellular signal transduction	gi|922545053|ref|XP_013600320.1|/1.41576e-17/PREDICTED: ras-related protein RABA1a [Brassica oleracea var. oleracea]
Unigene1956_peanut	1838	7.15	5.3	3.02	2.61	-1.08746	Down	K01623|1|8e-34|146|pda:103722777|fructose-bisphosphate aldolase, class I [EC:4.1.2.13]	-	-	-	gi|502161864|ref|XP_004512310.1|/3.24327e-117/PREDICTED: WAT1-related protein At4g19185-like [Cicer arietinum]
Unigene19600_peanut	287	36.79	31.37	6.85	19.29	-1.32813	Down	-	-	-	-	gi|357466629|ref|XP_003603599.1|/2.24242e-18/dehydration-responsive protein RD22 [Medicago truncatula]
Unigene19617_peanut	1211	6.74	3	10.44	10.84	1.14278	Up	-	-	-	-	-
Unigene19663_peanut	1710	10.71	15.27	24.47	28	1.05529	Up	-	-	-	-	gi|356572331|ref|XP_003554322.1|/0/PREDICTED: uncharacterized protein LOC100778843 [Glycine max]
Unigene20213_peanut	392	31.36	17.62	80.35	50.75	1.45048	Up	-	-	-	-	-
Unigene20214_peanut	2065	25.4	16.9	49.61	44.98	1.19716	Up	K13412|1|0.0|991|adu:107476694|calcium-dependent protein kinase [EC:2.7.11.1]	GO:0031012//extracellular matrix	GO:0046872//metal ion binding;GO:0004674//protein serine/threonine kinase activity;GO:0032559//adenyl ribonucleotide binding	GO:0006464//cellular protein modification process;GO:0023052//signaling	gi|951053559|ref|XP_014521026.1|/0/PREDICTED: calcium-dependent protein kinase 28-like [Vigna radiata var. radiata]
Unigene20226_peanut	1521	34.25	26.87	6.11	9.78	-1.90216	Down	K05298|1|0.0|714|aip:107604910|glyceraldehyde-3-phosphate dehydrogenase (NADP+) (phosphorylating) [EC:1.2.1.13]	-	GO:0000166//nucleotide binding	GO:0019318//hexose metabolic process	gi|334813895|gb|AEH04452.1|/0/glyceraldehyde-3-phosphate dehydrogenase [Arachis hypogaea]
Unigene20667_peanut	902	37.24	24.04	70.39	55.92	1.08045	Up	K08819|1|1e-24|114|cam:101491609|cyclin-dependent kinase 12/13 [EC:2.7.11.22 2.7.11.23]	-	-	-	gi|356542156|ref|XP_003539536.1|/6.9882e-27/PREDICTED: probable serine/threonine-protein kinase At1g54610 [Glycine max]
Unigene20846_peanut	1256	18.53	6.24	42.67	29.46	1.56992	Up	-	-	-	-	gi|356576929|ref|XP_003556582.1|/2.13367e-89/PREDICTED: uncharacterized protein LOC100776559 isoform X1 [Glycine max]
Unigene20876_peanut	1879	47.58	60.95	6.62	12.53	-2.45989	Down	K09753|1|1e-06|56.2|dosa:Os09t0262000-00|cinnamoyl-CoA reductase [EC:1.2.1.44];K03064|2|4e-06|54.3|gmx:100817206|26S proteasome regulatory subunit T4	-	GO:0032559//adenyl ribonucleotide binding	-	gi|574584397|ref|NP_001276241.1|/0/ribulose bisphosphate carboxylase/oxygenase activase 1, chloroplastic-like [Glycine max]
Unigene21010_peanut	1310	26.77	31.22	5.6	13.85	-1.5372	Down	K17725|1|5e-16|86.7|adu:107459807|sulfur dioxygenase [EC:1.13.11.18]	-	GO:0046914//transition metal ion binding	-	gi|358248172|ref|NP_001239831.1|/5.20757e-102/uncharacterized protein LOC100793126 [Glycine max]
Unigene21079_peanut	1469	25.97	24.12	12.54	8.58	-1.19181	Down	K05282|1|9e-51|202|egu:105043222|gibberellin 20-oxidase [EC:1.14.11.12]	-	GO:0046914//transition metal ion binding;GO:0016706//oxidoreductase activity, acting on paired donors, with incorporation or reduction of molecular oxygen, 2-oxoglutarate as one donor, and incorporation of one atom each of oxygen into both donors	GO:0051553//flavone biosynthetic process	gi|694430416|ref|XP_009342689.1|/5.81124e-145/PREDICTED: flavonol synthase/flavanone 3-hydroxylase-like [Pyrus x bretschneideri]
Unigene21450_peanut	1169	176.51	131.93	75.6	66.08	-1.08046	Down	K03283|1|0.0|679|aip:107618252|heat shock 70kDa protein 1/8	-	GO:0016628//oxidoreductase activity, acting on the CH-CH group of donors, NAD or NADP as acceptor;GO:0032559//adenyl ribonucleotide binding	GO:0008152//metabolic process;GO:0050896//response to stimulus	gi|802565321|ref|XP_012067472.1|/0/PREDICTED: heat shock cognate 70 kDa protein-like [Jatropha curcas]
Unigene21674_peanut	1798	28.71	30	8.52	5.71	-1.98544	Down	K09287|1|0.0|685|aip:107618602|RAV-like factor	-	-	GO:0006351//transcription, DNA-templated	gi|502118301|ref|XP_004496199.1|/3.85933e-141/PREDICTED: AP2/ERF and B3 domain-containing transcription repressor TEM1 [Cicer arietinum]
Unigene22014_peanut	2136	7.35	2.25	0	0	-6.44658	Down	K06620|1|0.0|903|aip:107604670|transcription factor E2F3	GO:0043231//intracellular membrane-bounded organelle	-	GO:0006351//transcription, DNA-templated	gi|920680033|gb|KOM26912.1|/0/hypothetical protein LR48_Vigan345s000600 [Vigna angularis]
Unigene22199_peanut	1525	87.94	73.23	44.83	23.52	-1.18539	Down	K12581|1|5e-20|100|bna:106383523|CCR4-NOT transcription complex subunit 7/8;K01054|2|1e-17|92.0|bna:106399005|acylglycerol lipase [EC:3.1.1.23];K13126|3|2e-09|64.7|fve:101312606|polyadenylate-binding protein;K02437|4|8e-08|59.7|pxb:103941124|glycine cleavage system H protein;K05941|5|2e-06|55.1|mdm:103435918|glutathione gamma-glutamylcysteinyltransferase [EC:2.3.2.15]	-	-	-	gi|306489779|gb|ADM94307.1|/0/NAC transcription factor [Arachis hypogaea]
Unigene22218_peanut	1799	2.53	0	4.43	4.51	1.78289	Up	-	-	-	-	gi|571529314|ref|XP_006599546.1|/2.34737e-177/PREDICTED: uncharacterized protein At3g49140-like [Glycine max]
Unigene22340_peanut	1443	0	1.36	2.34	2.68	1.82535	Up	K04710|1|6e-143|508|aip:107643771|ceramide synthetase [EC:2.3.1.24]	-	-	-	gi|571473299|ref|XP_006585885.1|/2.47361e-124/PREDICTED: ASC1-like protein [Glycine max]
Unigene22398_peanut	1978	0	0	7.86	9.14	6.25917	Up	K00286|1|4e-96|346|adu:107492683|pyrroline-5-carboxylate reductase [EC:1.5.1.2];K04565|5|2e-90|334|aip:107614081|superoxide dismutase, Cu-Zn family [EC:1.15.1.1]	GO:0044424	GO:0016646//oxidoreductase activity, acting on the CH-NH group of donors, NAD or NADP as acceptor	GO:0006560//proline metabolic process	gi|502108205|ref|XP_004493414.1|/4.9694e-87/PREDICTED: pyrroline-5-carboxylate reductase [Cicer arietinum]
Unigene22408_peanut	1445	6.69	2.63	0	0.62	-3.59161	Down	K04565|1|1e-90|334|aip:107614081|superoxide dismutase, Cu-Zn family [EC:1.15.1.1]	GO:0009536//plastid	GO:0003824//catalytic activity;GO:0016209//antioxidant activity;GO:0043169//cation binding	GO:0072593//reactive oxygen species metabolic process	gi|657986728|ref|XP_008385499.1|/2.60321e-73/PREDICTED: superoxide dismutase [Cu-Zn], chloroplastic [Malus domestica]
Unigene22620_peanut	1625	0	0	8.68	1.43	6.17502	Up	K00472|1|6e-112|405|aip:107642541|prolyl 4-hydroxylase [EC:1.14.11.2]	-	GO:0019842//vitamin binding;GO:0016491//oxidoreductase activity;GO:0046914//transition metal ion binding	GO:0008152//metabolic process	gi|951049081|ref|XP_014519870.1|/2.08354e-106/PREDICTED: probable prolyl 4-hydroxylase 10 [Vigna radiata var. radiata]
Unigene22934_peanut	1308	16.72	19.83	10.41	4.32	-1.24186	Down	K10578|1|4e-175|615|adu:107462922|ubiquitin-conjugating enzyme E2 J1 [EC:2.3.2.23]	-	GO:0016879//ligase activity, forming carbon-nitrogen bonds	GO:0006464//cellular protein modification process	gi|734318096|gb|KHN02899.1|/1.82658e-147/Ubiquitin-conjugating enzyme E2 32 [Glycine soja]
Unigene23087_peanut	1626	28	16.54	54.46	40.65	1.13234	Up	K14011|1|0.0|753|adu:107481468|UBX domain-containing protein 6	-	-	-	gi|734363502|gb|KHN16563.1|/3.51355e-154/UBX domain-containing protein 6 [Glycine soja]
Unigene23103_peanut	1466	7.47	5.48	18.57	25.2	1.7768	Up	K14561|1|2e-06|54.7|gmx:102670478|U3 small nucleolar ribonucleoprotein protein IMP4	-	-	-	gi|922371039|ref|XP_013457681.1|/1.51948e-66/calmodulin-binding protein [Medicago truncatula]
Unigene23183_peanut	1947	0.65	0	2.1	4.46	3.12301	Up	K08869|1|3e-133|476|aip:107609302|aarF domain-containing kinase	-	-	-	gi|502096602|ref|XP_004490789.1|/5.45464e-96/PREDICTED: uncharacterized aarF domain-containing protein kinase 1 isoform X1 [Cicer arietinum]
Unigene23208_peanut	902	5.71	5.3	13.07	8.89	1.02648	Up	K13412|1|1e-87|323|aip:107625332|calcium-dependent protein kinase [EC:2.7.11.1]	-	GO:0046872//metal ion binding;GO:0004672//protein kinase activity;GO:0032559//adenyl ribonucleotide binding	GO:0006464//cellular protein modification process	gi|357439261|ref|XP_003589907.1|/2.14233e-76/calmodulin-domain kinase CDPK protein [Medicago truncatula]
Unigene23321_peanut	936	5.15	2.79	0.46	0	-3.47012	Down	K13099|1|4e-105|382|adu:107468685|CD2 antigen cytoplasmic tail-binding protein 2	-	-	-	gi|502077171|ref|XP_004485576.1|/6.82845e-81/PREDICTED: CD2 antigen cytoplasmic tail-binding protein 2 [Cicer arietinum]
Unigene23506_peanut	1741	2.43	1.21	3.77	4.87	1.2435	Up	K13205|1|0.0|716|aip:107609454|A1 cistron-splicing factor AAR2	-	-	-	gi|734420895|gb|KHN41091.1|/1.94816e-174/Hypothetical protein glysoja_013433 [Glycine soja]
Unigene23677_peanut	1855	2.7	2.35	0	1.45	-1.71072	Down	-	-	-	-	-
Unigene23701_peanut	3251	8.24	6.8	1.73	2.07	-1.92835	Down	K01723|1|0.0|957|adu:107495954|hydroperoxide dehydratase [EC:4.2.1.92]	-	GO:0005506//iron ion binding;GO:0016829//lyase activity	-	gi|950982465|ref|XP_014502548.1|/0/PREDICTED: allene oxide synthase [Vigna radiata var. radiata]
Unigene23717_peanut	964	0	0	3.2	6.96	5.38424	Up	K08504|1|2e-60|233|aip:107625073|blocked early in transport 1	-	-	-	gi|388496382|gb|AFK36257.1|/2.93806e-50/unknown [Medicago truncatula]
Unigene23789_peanut	4814	0.75	0.16	1.68	2.46	2.14476	Up	K14611|1|0.0|1024|mtr:MTR_5g032020|solute carrier family 23 (nucleobase transporter), member 1/2	-	-	-	gi|734324105|gb|KHN04924.1|/0/Nucleobase-ascorbate transporter 11 [Glycine soja]
Unigene23790_peanut	5456	0.4	0.13	0.94	1.35	2.03286	Up	K14611|1|0.0|1024|mtr:MTR_5g032020|solute carrier family 23 (nucleobase transporter), member 1/2	-	-	-	gi|734324105|gb|KHN04924.1|/0/Nucleobase-ascorbate transporter 11 [Glycine soja]
Unigene23794_peanut	2850	2.23	1.67	0.02	0	-5.26456	Down	K15174|1|0.0|785|adu:107458970|RNA polymerase II-associated factor 1	-	-	-	gi|947095690|gb|KRH44275.1|/2.12218e-179/hypothetical protein GLYMA_08G201000 [Glycine max]
Unigene23798_peanut	2904	1.92	1.83	0.03	0	-5.13173	Down	K15174|1|0.0|861|aip:107612611|RNA polymerase II-associated factor 1	-	-	-	gi|947095690|gb|KRH44275.1|/0/hypothetical protein GLYMA_08G201000 [Glycine max]
Unigene24230_peanut	2083	5.62	4.53	16.41	10.25	1.43004	Up	K14684|1|0.0|663|adu:107494615|solute carrier family 25 (mitochondrial phosphate transporter), member 23/24/25/41	-	-	-	gi|356571647|ref|XP_003553987.1|/3.88331e-172/PREDICTED: calcium-binding mitochondrial carrier protein SCaMC-3-like [Glycine max]
Unigene24246_peanut	739	0.03	1.69	5.29	3.1	2.15357	Up	-	-	GO:0015036//disulfide oxidoreductase activity	GO:0018904;GO:0019725//cellular homeostasis	gi|388505840|gb|AFK40986.1|/8.43884e-17/unknown [Lotus japonicus]
Unigene24571_peanut	1776	0	0	7.25	6.58	5.83989	Up	K01537|1|0.0|969|aip:107622554|Ca2+-transporting ATPase [EC:3.6.3.8]	GO:0031224//intrinsic component of membrane	GO:0046873//metal ion transmembrane transporter activity;GO:0019829//cation-transporting ATPase activity;GO:0032559//adenyl ribonucleotide binding	GO:0009206;GO:0006816//calcium ion transport	gi|955371530|ref|XP_014623401.1|/0/PREDICTED: calcium-transporting ATPase 8, plasma membrane-type-like [Glycine max]
Unigene24615_peanut	2314	16.82	12.36	36.44	31.64	1.25977	Up	K04730|1|6e-131|469|pvu:PHAVU_004G155300g|interleukin-1 receptor-associated kinase 1 [EC:2.7.11.1]	-	-	-	gi|951000403|ref|XP_014506794.1|/0/PREDICTED: probable receptor-like protein kinase At1g67000 [Vigna radiata var. radiata]
Unigene24673_peanut	735	0	0.39	3.79	1.85	3.09416	Up	K18183|1|4e-53|208|adu:107476092|cytochrome c oxidase assembly protein subunit 19	-	-	-	gi|593266942|ref|XP_007135649.1|/8.79953e-45/hypothetical protein PHAVU_010G146800g [Phaseolus vulgaris]
Unigene24841_peanut	1890	0	0	3	3.61	5.76333	Up	K11324|1|0.0|506|aip:107617862|DNA methyltransferase 1-associated protein 1	GO:0043231//intracellular membrane-bounded organelle	GO:0003676//nucleic acid binding	-	gi|950954186|ref|XP_014496357.1|/0/PREDICTED: SWR1-complex protein 4 [Vigna radiata var. radiata]
Unigene25006_peanut	2411	7.45	9.38	0	4.44	-1.88698	Down	K00873|1|4e-15|71.6|aip:107617292|pyruvate kinase [EC:2.7.1.40]	-	-	-	gi|734354101|gb|KHN13539.1|/3.63477e-33/hypothetical protein glysoja_019226 [Glycine soja]
Unigene25179_peanut	2006	0.82	0	1.63	2.42	2.16016	Up	K10268|1|3e-166|586|aip:107614696|F-box and leucine-rich repeat protein 2/20	-	-	-	gi|951033346|ref|XP_014515681.1|/1.05472e-134/PREDICTED: F-box/LRR-repeat protein 4-like [Vigna radiata var. radiata]
Unigene25180_peanut	2033	1.92	3.39	0	0	-5.51263	Down	K10268|1|3e-166|586|aip:107614696|F-box and leucine-rich repeat protein 2/20	-	-	-	gi|951033346|ref|XP_014515681.1|/1.07267e-134/PREDICTED: F-box/LRR-repeat protein 4-like [Vigna radiata var. radiata]
Unigene25218_peanut	2544	3.71	4.42	0	1.84	-2.07593	Down	K00889|1|8e-17|90.5|crb:CARUB_v10019843mg|1-phosphatidylinositol-4-phosphate 5-kinase [EC:2.7.1.68]	-	-	-	gi|734414578|gb|KHN37409.1|/0/Protein ACCUMULATION AND REPLICATION OF CHLOROPLASTS 3 [Glycine soja]
Unigene25262_peanut	1008	6.99	5.78	0	0	-5.74553	Down	K17822|1|0.0|645|aip:107635341|DCN1-like protein 1/2	-	-	-	gi|571479072|ref|XP_003534446.2|/2.21028e-144/PREDICTED: DCN1-like protein 2 [Glycine max]
Unigene25647_peanut	1615	6.81	5.08	2.73	0.89	-1.6224	Down	-	-	-	-	-
Unigene25656_peanut	1443	0	2.07	4.38	5.09	2.16923	Up	-	-	-	-	-
Unigene25665_peanut	3953	8.59	12.1	4.1	5.18	-1.10763	Down	K13415|1|0.0|1078|adu:107480326|protein brassinosteroid insensitive 1 [EC:2.7.10.1 2.7.11.1]	GO:0031224//intrinsic component of membrane	GO:0004672//protein kinase activity;GO:0032559//adenyl ribonucleotide binding	GO:0006464//cellular protein modification process	gi|571470608|ref|XP_006585065.1|/0/PREDICTED: serine/threonine-protein kinase BRI1-like 2 [Glycine max]
Unigene25745_peanut	1284	5.14	1.15	12.9	13.42	2.05621	Up	-	-	-	-	gi|356517800|ref|XP_003527574.1|/8.71769e-62/PREDICTED: GPI-anchored protein LORELEI-like [Glycine max]
Unigene2602_peanut	1158	10.22	13.26	0	6.47	-1.8143	Down	K15135|1|1e-114|414|aip:107639216|mediator of RNA polymerase II transcription subunit 18	-	-	-	gi|571513876|ref|XP_006596966.1|/2.63848e-107/PREDICTED: uncharacterized protein LOC100500095 isoform X1 [Glycine max]
Unigene26171_peanut	692	22.27	27.5	14.3	7.67	-1.11243	Down	K00574|1|2e-131|468|adu:107466398|cyclopropane-fatty-acyl-phospholipid synthase [EC:2.1.1.79]	-	-	-	gi|828303353|ref|XP_012569842.1|/2.53431e-96/PREDICTED: uncharacterized protein LOC101501999 isoform X1 [Cicer arietinum]
Unigene26196_peanut	3487	43.45	63.31	21.7	28.5	-1.04475	Down	K03403|1|0.0|2045|aip:107625452|magnesium chelatase subunit H [EC:6.6.1.1]	-	GO:0051003	GO:0006779//porphyrin-containing compound biosynthetic process	gi|734355718|gb|KHN13947.1|/0/Magnesium-chelatase subunit H [Glycine soja]
Unigene26275_peanut	1214	0	0.19	1.05	2.33	3.22353	Up	K01937|1|2e-114|278|gmx:100778080|CTP synthase [EC:6.3.4.2]	-	-	-	gi|734398800|gb|KHN30656.1|/5.96396e-116/CTP synthase [Glycine soja]
Unigene2630_peanut	939	24.87	29.44	10.41	14.87	-1.05672	Down	K02952|1|7e-14|79.0|adu:107457666|small subunit ribosomal protein S13	-	-	-	-
Unigene2636_peanut	1029	2.38	0	6.99	5.75	2.32853	Up	K02952|1|7e-14|79.0|adu:107457666|small subunit ribosomal protein S13	-	-	-	-
Unigene2639_peanut	2267	2.74	0.02	7.06	5.68	2.18385	Up	K09493|1|1e-163|577|aip:107632129|T-complex protein 1 subunit alpha	GO:0044424	GO:0005515//protein binding;GO:0032559//adenyl ribonucleotide binding	GO:0044267//cellular protein metabolic process	gi|951013195|ref|XP_014510251.1|/3.77058e-160/PREDICTED: T-complex protein 1 subunit alpha [Vigna radiata var. radiata]
Unigene26474_peanut	2106	25.93	14.64	67.48	43.1	1.48626	Up	K17822|1|2e-06|55.8|aip:107645911|DCN1-like protein 1/2	-	-	-	gi|356561925|ref|XP_003549227.1|/0/PREDICTED: IQ domain-containing protein IQM1 [Glycine max]
Unigene2658_peanut	3154	5.06	0	0	0	-6.10985	Down	K15040|1|2e-75|285|aip:107622410|voltage-dependent anion channel protein 2	GO:0031966//mitochondrial membrane	GO:0005244//voltage-gated ion channel activity	GO:0043269//regulation of ion transport	gi|36957183|gb|AAQ87020.1|/4.32666e-64/VDAC1.2 [Lotus japonicus]
Unigene26728_peanut	1216	20.52	9.73	40.8	31.96	1.29735	Up	K04424|1|4e-62|239|egu:105047953|sterile alpha motif and leucine zipper containing kinase AZK [EC:2.7.11.25];K10357|2|4e-62|239|aly:ARALYDRAFT_678510|myosin V	-	-	-	gi|955346148|ref|XP_014618685.1|/5.80693e-68/PREDICTED: serine/threonine-protein kinase EDR1 isoform X2 [Glycine max]
Unigene26869_peanut	2393	58.24	74.32	32.12	27.99	-1.0913	Down	K08150|1|8e-64|246|atr:18433512|MFS transporter, SP family, solute carrier family 2 (myo-inositol transporter), member 13	GO:0031224//intrinsic component of membrane	GO:0022857//transmembrane transporter activity	GO:0006810//transport	gi|955352784|ref|XP_003541068.2|/0/PREDICTED: polyol transporter 5-like [Glycine max]
Unigene26954_peanut	3185	20.05	13.31	40.36	29.1	1.09889	Up	K08332|1|9e-31|137|ppp:PHYPADRAFT_145951|vacuolar protein 8	-	-	-	gi|571487578|ref|XP_006590691.1|/0/PREDICTED: U-box domain-containing protein 5-like [Glycine max]
Unigene26979_peanut	988	51.69	62.81	25.12	27.39	-1.07728	Down	-	-	-	-	gi|356570833|ref|XP_003553588.1|/2.86505e-32/PREDICTED: uncharacterized protein LOC100814311 [Glycine max]
Unigene2709_peanut	3605	2.72	3.53	1.66	0.44	-1.48189	Down	K13071|1|8e-167|589|aip:107629280|pheophorbide a oxygenase [EC:1.14.15.17]	-	GO:0016491//oxidoreductase activity;GO:0051536//iron-sulfur cluster binding	-	gi|502145563|ref|XP_004506081.1|/9.27597e-135/PREDICTED: pheophorbide a oxygenase, chloroplastic [Cicer arietinum]
Unigene27313_peanut	3563	3.44	2.95	5.63	7.34	1.04917	Up	K00924|1|0.0|893|tcc:TCM_037228|	-	-	-	gi|950926243|ref|XP_014506405.1|/0/PREDICTED: receptor-like protein kinase HSL1 [Vigna radiata var. radiata]
Unigene27403_peanut	1717	3.05	4.34	0	0	-5.73742	Down	-	-	-	-	gi|571460803|ref|XP_006581807.1|/6.15366e-165/PREDICTED: target of Myb protein 1-like [Glycine max]
Unigene27439_peanut	1845	2.22	1.46	0	0.05	-4.3923	Down	K17964|1|2e-65|251|smo:SELMODRAFT_424099|leucine-rich PPR motif-containing protein, mitochondrial	-	-	-	gi|734365345|gb|KHN17724.1|/5.5327e-175/Pentatricopeptide repeat-containing protein [Glycine soja]
Unigene27454_peanut	1068	0	0	7.94	8.55	5.23077	Up	K09422|1|2e-95|349|adu:107466187|myb proto-oncogene protein, plant	-	-	-	gi|563425559|gb|AHB59594.1|/1.2479e-92/putative R2R3 MYB protein 6 [Arachis hypogaea]
Unigene27472_peanut	1778	3.16	5.1	0.64	0	-3.37229	Down	K01953|1|4e-55|217|aip:107605337|asparagine synthase (glutamine-hydrolysing) [EC:6.3.5.4]	-	GO:0016884//carbon-nitrogen ligase activity, with glutamine as amido-N-donor	GO:0006528//asparagine metabolic process	gi|77819909|gb|ABB04097.1|/2.9918e-53/asparagine synthetase [Glycine max]
Unigene27547_peanut	7001	1.92	2.06	0	0.6	-2.64858	Down	K12854|1|0.0|4068|adu:107476011|pre-mRNA-splicing helicase BRR2 [EC:3.6.4.13]	-	-	-	gi|950974225|ref|XP_014500879.1|/0/PREDICTED: U5 small nuclear ribonucleoprotein 200 kDa helicase [Vigna radiata var. radiata]
Unigene27556_peanut	1272	0.08	0	0.97	2.87	3.92473	Up	-	-	-	-	gi|571460378|ref|XP_006581684.1|/2.33952e-71/PREDICTED: uncharacterized protein At1g04910-like isoform X1 [Glycine max]
Unigene27792_peanut	2849	0	3.66	0	0	-5.44896	Down	K08286|1|0.0|640|tcc:TCM_030455|protein-serine/threonine kinase [EC:2.7.11.-]	-	-	-	gi|734347986|gb|KHN11564.1|/0/Protein kinase G11A [Glycine soja]
Unigene27844_peanut	2356	0.48	1.62	2.43	3.65	1.53677	Up	K00430|1|2e-10|49.7|aip:107636023|peroxidase [EC:1.11.1.7]	-	-	-	gi|342365835|gb|AEL30368.1|/3.37549e-10/hypothetical protein 205D04_8 [Arachis hypogaea]
Unigene27859_peanut	1762	4.47	5.4	0	1.33	-2.76067	Down	K03686|1|0.0|813|adu:107459215|molecular chaperone DnaJ	-	-	-	gi|502095205|ref|XP_004490398.1|/8.05334e-168/PREDICTED: chaperone protein dnaJ 1, mitochondrial isoform X3 [Cicer arietinum]
Unigene27865_peanut	1631	0.67	0	6	1.91	3.33895	Up	K03686|1|0.0|822|adu:107459215|molecular chaperone DnaJ	-	-	-	gi|828294815|ref|XP_012568373.1|/2.96794e-169/PREDICTED: chaperone protein dnaJ 1, mitochondrial isoform X2 [Cicer arietinum]
Unigene2791_peanut	3996	1.64	1.04	4.39	3.64	1.60181	Up	K19613|1|4e-86|118|nnu:104601536|leucine-rich repeat protein SHOC2	-	-	-	gi|571515045|ref|XP_006597194.1|/1.18181e-126/PREDICTED: TMV resistance protein N-like [Glycine max]
Unigene2792_peanut	918	112.83	66.58	220.82	165.77	1.14657	Up	K01696|1|2e-155|549|aip:107643273|tryptophan synthase beta chain [EC:4.2.1.20]	-	GO:0048037//cofactor binding;GO:0016836//hydro-lyase activity	GO:0006568//tryptophan metabolic process	gi|965615173|dbj|BAU00806.1|/5.75719e-125/hypothetical protein VIGAN_10243600 [Vigna angularis var. angularis]
Unigene2803_peanut	4106	1.08	2.23	0	0	-5.84991	Down	K19613|1|1e-85|118|nnu:104601536|leucine-rich repeat protein SHOC2	-	-	-	gi|296081510|emb|CBI20033.3|/5.22082e-116/unnamed protein product [Vitis vinifera]
Unigene28127_peanut	631	6.49	2.92	11.03	10.02	1.16332	Up	-	-	-	-	-
Unigene28130_peanut	780	2.59	0.36	5.46	4.26	1.64416	Up	-	-	-	-	-
Unigene28187_peanut	1912	4.59	1.64	8.78	8.6	1.4913	Up	-	-	-	-	gi|920697905|gb|KOM41130.1|/2.8181e-119/hypothetical protein LR48_Vigan04g132800 [Vigna angularis]
Unigene28265_peanut	2918	1.21	0	2.61	2.05	1.8913	Up	K02324|1|1e-78|241|adu:107476420|DNA polymerase epsilon subunit 1 [EC:2.7.7.7]	GO:0043231//intracellular membrane-bounded organelle	GO:0046914//transition metal ion binding;GO:0003676//nucleic acid binding;GO:0034061//DNA polymerase activity	GO:0006259//DNA metabolic process	gi|502145356|ref|XP_004505995.1|/9.21606e-73/PREDICTED: DNA polymerase epsilon catalytic subunit A [Cicer arietinum]
Unigene28285_peanut	2372	0.95	5.17	0	0	-5.92454	Down	K02324|1|8e-79|241|adu:107476420|DNA polymerase epsilon subunit 1 [EC:2.7.7.7]	GO:0043231//intracellular membrane-bounded organelle	GO:0046914//transition metal ion binding;GO:0003676//nucleic acid binding;GO:0034061//DNA polymerase activity	GO:0006259//DNA metabolic process	gi|502145356|ref|XP_004505995.1|/7.28373e-73/PREDICTED: DNA polymerase epsilon catalytic subunit A [Cicer arietinum]
Unigene28576_peanut	2452	0	4.81	0	0	-5.62237	Down	K02906|1|2e-138|494|adu:107469875|large subunit ribosomal protein L3	-	GO:0003824//catalytic activity	GO:0008152//metabolic process	gi|965604883|dbj|BAT92059.1|/4.70162e-172/hypothetical protein VIGAN_07071900 [Vigna angularis var. angularis]
Unigene28617_peanut	786	0.14	0	7.95	4.19	4.82521	Up	K01365|1|4e-25|115|adu:107489179|cathepsin L [EC:3.4.22.15]	-	-	-	gi|734313707|gb|KHN01500.1|/2.6636e-21/TPR and ankyrin repeat-containing protein 1 [Glycine soja]
Unigene28746_peanut	1331	4.73	3.57	0	0	-5.54226	Down	-	-	-	-	-
Unigene29110_peanut	1631	0.05	0	5.78	5.56	4.87489	Up	K02184|1|4e-69|263|tcc:TCM_029927|formin 2	-	-	-	gi|734413352|gb|KHN36797.1|/6.82638e-174/hypothetical protein glysoja_001528 [Glycine soja]
Unigene29178_peanut	4546	3.25	1.14	0	0	-6.41965	Down	K12124|1|0.0|1716|adu:107467803|GIGANTEA	-	-	-	gi|168480793|gb|ACA24490.1|/0/gigantea-like protein 2 [Glycine max]
Unigene29179_peanut	4308	13.26	17.54	6.2	6.47	-1.23282	Down	K12124|1|0.0|2105|adu:107467803|GIGANTEA	-	-	-	gi|308198909|dbj|BAJ22595.1|/0/GIGANTEA [Glycine max]
Unigene29180_peanut	4571	2.46	0.82	0	0	-6.01226	Down	K12124|1|0.0|1781|adu:107467803|GIGANTEA	-	-	-	gi|168480793|gb|ACA24490.1|/0/gigantea-like protein 2 [Glycine max]
Unigene29181_peanut	4333	9.94	12.52	1.4	2.88	-2.34556	Down	K12124|1|0.0|2171|adu:107467803|GIGANTEA	-	-	-	gi|308198909|dbj|BAJ22595.1|/0/GIGANTEA [Glycine max]
Unigene29200_peanut	2414	6.87	4.85	0	0	-6.89931	Down	K13065|1|0.0|804|gmx:100820075|shikimate O-hydroxycinnamoyltransferase [EC:2.3.1.133]	-	-	-	gi|734321532|gb|KHN04193.1|/0/Hydroxycinnamoyl-Coenzyme A shikimate/quinate hydroxycinnamoyltransferase [Glycine soja]
Unigene29251_peanut	1325	3.7	2.81	1.09	0	-2.33287	Down	K08081|1|1e-17|58.9|aip:107629073|tropinone reductase I [EC:1.1.1.206]	-	-	-	gi|571488552|ref|XP_006590970.1|/2.08292e-11/PREDICTED: tropinone reductase homolog At5g06060-like [Glycine max]
Unigene29321_peanut	1886	0	0	1.21	9.38	6.40731	Up	-	-	-	-	gi|356540536|ref|XP_003538744.1|/5.59501e-114/PREDICTED: VAN3-binding protein [Glycine max]
Unigene2938_peanut	2255	2.17	2.55	3.97	6.51	1.16944	Up	K15601|1|5e-06|54.3|rcu:8275377|lysine-specific demethylase 3 [EC:1.14.11.-]	-	-	-	gi|356562215|ref|XP_003549367.1|/5.8062e-145/PREDICTED: growth-regulating factor 1-like [Glycine max]
Unigene29448_peanut	2656	2.92	1.65	0	0	-5.69901	Down	K07759|1|5e-180|377|aip:107609003|poly(ADP-ribose) glycohydrolase [EC:3.2.1.143]	-	-	-	gi|356538602|ref|XP_003537791.1|/1.0278e-154/PREDICTED: poly(ADP-ribose) glycohydrolase 1-like [Glycine max]
Unigene29600_peanut	1972	0.93	1.12	2.23	4.34	1.6544	Up	-	-	-	-	gi|593786919|ref|XP_007156500.1|/6.1849e-55/hypothetical protein PHAVU_003G291300g [Phaseolus vulgaris]
Unigene29710_peanut	833	0	0	8.42	5.49	5.80377	Up	K02913|1|8e-26|118|aip:107639792|large subunit ribosomal protein L33	GO:0030529//intracellular ribonucleoprotein complex	GO:0005198//structural molecule activity	GO:0010467//gene expression	gi|955365372|ref|XP_014622782.1|/4.37257e-25/PREDICTED: 50S ribosomal protein L33-like isoform X1 [Glycine max]
Unigene2973_peanut	1841	0.12	0	1.87	1.04	3.64374	Up	-	-	-	-	-
Unigene29818_peanut	1650	1.37	2.35	0	0.62	-2.33163	Down	K02324|1|0.0|539|aip:107629315|DNA polymerase epsilon subunit 1 [EC:2.7.7.7]	-	-	-	gi|734427642|gb|KHN44319.1|/1.72658e-160/DNA polymerase epsilon catalytic subunit A [Glycine soja]
Unigene29893_peanut	2429	4.88	7.72	2.38	2.6	-1.27647	Down	K05666|1|0.0|1341|adu:107467800|ATP-binding cassette, subfamily C (CFTR/MRP), member 2	-	GO:0017111//nucleoside-triphosphatase activity;GO:0016491//oxidoreductase activity;GO:0000166//nucleotide binding	GO:0009987//cellular process;GO:0006810//transport;GO:0008152//metabolic process	gi|955393078|ref|XP_014628250.1|/0/PREDICTED: ABC transporter C family member 10-like [Glycine max]
Unigene30158_peanut	3069	0.29	0.79	1.28	1.82	1.4977	Up	-	-	-	-	gi|922381910|ref|XP_013461183.1|/2.39129e-86/hypothetical protein MTR_3g082270 [Medicago truncatula]
Unigene30159_peanut	2389	3.26	2.3	0	0.71	-2.8054	Down	-	-	-	-	gi|922381910|ref|XP_013461183.1|/4.445e-117/hypothetical protein MTR_3g082270 [Medicago truncatula]
Unigene30226_peanut	5915	0	0.58	8.35	4.07	4.40307	Up	K20478|1|0.0|1166|cmo:103492642|golgin subfamily B member 1	-	-	-	gi|965609087|dbj|BAT95578.1|/0/hypothetical protein VIGAN_08233200 [Vigna angularis var. angularis]
Unigene30313_peanut	2795	5.32	0	0	0	-6.00701	Down	K14777|1|8e-44|180|cam:101499626|ATP-dependent RNA helicase DDX47/RRP3 [EC:3.6.4.13]	-	GO:0017111//nucleoside-triphosphatase activity;GO:0005488//binding	-	gi|593697332|ref|XP_007149148.1|/0/hypothetical protein PHAVU_005G045400g [Phaseolus vulgaris]
Unigene30432_peanut	3189	0	0	4.21	4.32	6.88551	Up	K17604|1|1e-98|265|adu:107473504|zinc finger SWIM domain-containing protein 3	-	-	-	gi|147765294|emb|CAN77889.1|/4.32684e-115/hypothetical protein VITISV_003778 [Vitis vinifera]
Unigene30647_peanut	1110	16.15	21.82	0	1.56	-4.41581	Down	K07300|1|5e-106|385|adu:107484900|Ca2+:H+ antiporter	GO:0031224//intrinsic component of membrane	GO:0015075//ion transmembrane transporter activity	GO:0006811//ion transport	gi|300521743|gb|ADK26060.1|/1.05112e-89/Ca2+/H+-exchanging protein [Galega orientalis]
Unigene30651_peanut	1136	2.71	1.18	0	0.17	-3.43856	Down	K09493|1|2e-41|170|aip:107632129|T-complex protein 1 subunit alpha	-	-	-	gi|357519247|ref|XP_003629912.1|/1.75266e-39/TCP-1/cpn60 chaperonin family protein [Medicago truncatula]
Unigene30657_peanut	1069	25.05	31.29	11.06	14.93	-1.06941	Down	K07300|1|5e-106|385|adu:107484900|Ca2+:H+ antiporter	GO:0031224//intrinsic component of membrane	GO:0015075//ion transmembrane transporter activity	GO:0006811//ion transport	gi|300521743|gb|ADK26060.1|/9.93223e-90/Ca2+/H+-exchanging protein [Galega orientalis]
Unigene30814_peanut	699	17.56	8.2	1.73	0	-3.59421	Down	K19613|1|9e-11|67.8|pop:POPTR_0003s19920g|leucine-rich repeat protein SHOC2	-	-	-	gi|947128198|gb|KRH76052.1|/1.41579e-17/hypothetical protein GLYMA_01G127700 [Glycine max]
Unigene30832_peanut	4018	0	0	2.24	0	5.34758	Up	K19613|1|4e-86|118|nnu:104601536|leucine-rich repeat protein SHOC2	-	-	-	gi|571515045|ref|XP_006597194.1|/1.18973e-126/PREDICTED: TMV resistance protein N-like [Glycine max]
Unigene30852_peanut	1541	0	0	5.52	0.25	5.31105	Up	K13071|1|3e-167|589|aip:107629280|pheophorbide a oxygenase [EC:1.14.15.17]	-	GO:0016491//oxidoreductase activity;GO:0051536//iron-sulfur cluster binding	-	gi|502145563|ref|XP_004506081.1|/3.3913e-135/PREDICTED: pheophorbide a oxygenase, chloroplastic [Cicer arietinum]
Unigene30872_peanut	2460	0.42	0.68	2.52	4.69	2.65487	Up	K19476|1|1e-140|501|adu:107490152|vacuolar protein sorting-associated protein IST1	-	-	-	gi|502164221|ref|XP_004513087.1|/1.14871e-93/PREDICTED: sericin 1 [Cicer arietinum]
Unigene30890_peanut	580	1758.33	1901.61	866.03	859.7	-1.04068	Down	-	-	GO:0004866//endopeptidase inhibitor activity	GO:0051346//negative regulation of hydrolase activity	gi|66969430|gb|AAY59891.1|/3.72078e-59/serine protease inhibitor [Arachis hypogaea]
Unigene30984_peanut	646	3.16	7.66	16.66	27.48	2.03512	Up	-	-	-	-	-
Unigene31037_peanut	625	80.73	80.21	179.4	185.62	1.22121	Up	-	-	-	-	gi|357455173|ref|XP_003597867.1|/7.48904e-06/DUF761 domain protein [Medicago truncatula]
Unigene31066_peanut	989	19.81	27.31	2.79	1.56	-3.31064	Down	-	-	-	-	gi|593689192|ref|XP_007145215.1|/3.06953e-42/hypothetical protein PHAVU_007G220200g [Phaseolus vulgaris]
Unigene31177_peanut	1167	13.28	20.77	3.46	2.8	-2.35542	Down	K04125|1|0.0|635|aip:107637588|gibberellin 2-oxidase [EC:1.14.11.13]	-	-	-	gi|357448799|ref|XP_003594675.1|/2.04291e-123/plant gibberellin 2-oxidase [Medicago truncatula]
Unigene31477_peanut	662	4.84	8.31	1	0	-3.23526	Down	-	-	-	-	-
Unigene31507_peanut	1136	1.5	1.33	3.41	6.6	1.77378	Up	K00430|1|8e-179|627|aip:107604748|peroxidase [EC:1.11.1.7]	-	GO:0046872//metal ion binding;GO:0003824//catalytic activity	-	gi|593797714|ref|XP_007161895.1|/3.57073e-117/hypothetical protein PHAVU_001G106600g [Phaseolus vulgaris]
Unigene31558_peanut	956	0.3	0.29	1.53	4.05	2.81065	Up	-	-	-	-	-
Unigene315_peanut	2138	8.99	10.56	1.41	2.61	-2.21745	Down	-	-	-	-	gi|823141994|ref|XP_012470807.1|/9.02213e-124/PREDICTED: uncharacterized protein LOC105788444 [Gossypium raimondii]
Unigene31663_peanut	486	16.85	11.27	4.86	2.48	-1.81884	Down	-	-	-	-	-
Unigene31825_peanut	823	0.35	1.36	38.53	35.94	5.1919	Up	K09286|1|3e-56|219|aip:107606401|EREBP-like factor	-	-	GO:0006351//transcription, DNA-templated	gi|702361216|ref|XP_010059904.1|/1.28371e-37/PREDICTED: ethylene-responsive transcription factor RAP2-1-like [Eucalyptus grandis]
Unigene31925_peanut	679	24.22	52.93	4.62	2.61	-3.29188	Down	K09422|1|2e-96|352|adu:107471154|myb proto-oncogene protein, plant;K16166|3|3e-59|228|gmx:100778957|transcription factor MYB75	-	-	-	gi|356529909|ref|XP_003533529.1|/1.56449e-58/PREDICTED: transcription factor MYB75-like [Glycine max]
Unigene31998_peanut	606	0.73	0.23	50.51	44.45	6.02023	Up	-	-	-	-	-
Unigene32168_peanut	914	8.48	4.41	18.87	12.94	1.32599	Up	-	-	-	-	-
Unigene3217_peanut	536	187.72	238.9	81.28	109.14	-1.12094	Down	K00430|1|5e-73|273|aip:107638828|peroxidase [EC:1.11.1.7]	-	GO:0005506//iron ion binding;GO:0003824//catalytic activity;GO:0016209//antioxidant activity	GO:0008152//metabolic process;GO:0006950//response to stress	gi|947062502|gb|KRH11763.1|/5.18323e-51/hypothetical protein GLYMA_15G128800 [Glycine max]
Unigene32373_peanut	1936	7.98	8.22	4.11	1.76	-1.38796	Down	K04730|1|2e-149|530|nnu:104601982|interleukin-1 receptor-associated kinase 1 [EC:2.7.11.1]	-	GO:0004672//protein kinase activity	-	gi|734351334|gb|KHN12744.1|/0/Inactive protein kinase [Glycine soja]
Unigene32791_peanut	909	4.74	3.21	0.72	0.43	-2.50314	Down	K03327|1|3e-134|478|aip:107644871|multidrug resistance protein, MATE family	-	-	-	gi|571529390|ref|XP_006599557.1|/2.54285e-101/PREDICTED: protein DETOXIFICATION 35-like [Glycine max]
Unigene3281_peanut	1949	6.06	4.15	10.87	9.34	1.01686	Up	K20000|1|4e-07|57.8|bdi:106866699|maturase K	-	-	-	gi|697152480|ref|XP_009630474.1|/2.57525e-37/PREDICTED: uncharacterized protein LOC104120420, partial [Nicotiana tomentosiformis]
Unigene3292_peanut	1446	0	0	9.09	5.89	5.86341	Up	K11346|1|1e-123|444|aip:107630873|inhibitor of growth protein 4	-	GO:0046914//transition metal ion binding	-	gi|388490518|gb|AFK33325.1|/1.84407e-111/unknown [Lotus japonicus]
Unigene3346_peanut	742	8	5.29	27.23	15.3	1.699	Up	K13448|1|1e-39|163|gmx:100778709|calcium-binding protein CML	-	-	-	gi|947081294|gb|KRH30083.1|/1.12811e-39/hypothetical protein GLYMA_11G157100 [Glycine max]
Unigene33568_peanut	207	0	3.9	1.83	178.63	5.13447	Up	K15718|1|4e-35|146|aip:107613293|linoleate 9S-lipoxygenase [EC:1.13.11.58]	GO:0044424	GO:0046914//transition metal ion binding;GO:0016702//oxidoreductase activity, acting on single donors with incorporation of molecular oxygen, incorporation of two atoms of oxygen	GO:0006633//fatty acid biosynthetic process	gi|947095510|gb|KRH44095.1|/1.22881e-24/hypothetical protein GLYMA_08G189600 [Glycine max]
Unigene33582_peanut	423	1.42	2.07	10.1	5.29	2.01858	Up	-	-	-	-	gi|734351872|gb|KHN12956.1|/3.80703e-10/Putative disease resistance protein [Glycine soja]
Unigene3371_peanut	1416	1.18	3.52	5.78	5.69	1.31484	Up	-	-	-	-	gi|593671630|ref|XP_007143373.1|/3.19761e-68/hypothetical protein PHAVU_007G067100g [Phaseolus vulgaris]
Unigene33873_peanut	978	4.68	2.83	9.79	12.85	1.59044	Up	K13420|1|1e-23|111|csv:101215973|LRR receptor-like serine/threonine-protein kinase FLS2 [EC:2.7.11.1]	-	-	-	gi|828304911|ref|XP_012570106.1|/5.67135e-41/PREDICTED: LOW QUALITY PROTEIN: LRR receptor-like serine/threonine-protein kinase GSO1 [Cicer arietinum]
Unigene33887_peanut	315	31.12	24.4	85.72	54.74	1.37231	Up	-	-	-	-	-
Unigene34010_peanut	630	14.85	4.94	25.53	28.53	1.45809	Up	-	-	-	-	gi|734322375|gb|KHN04430.1|/2.78462e-48/hypothetical protein glysoja_019517 [Glycine soja]
Unigene3401_peanut	2551	1.8	2.42	0	0	-5.51723	Down	K05909|1|1e-37|159|adu:107484722|laccase [EC:1.10.3.2];K01087|3|1e-20|103|adu:107463364|trehalose 6-phosphate phosphatase [EC:3.1.3.12];K10706|4|3e-20|102|aip:107631592|senataxin [EC:3.6.4.-]	-	-	-	gi|723689023|ref|XP_010319213.1|/1.3593e-78/PREDICTED: uncharacterized protein LOC101255289 [Solanum lycopersicum]
Unigene34093_peanut	1233	1.38	1.23	2.61	213.64	6.277	Up	-	-	-	-	gi|502115357|ref|XP_004495184.1|/7.1627e-98/PREDICTED: sucrose-binding protein-like [Cicer arietinum]
Unigene3416_peanut	4383	2.8	0	0	0	-5.74176	Down	K03798|1|2e-70|269|ccp:CHC_T00009248001|cell division protease FtsH [EC:3.4.24.-]	-	-	-	gi|356550510|ref|XP_003543629.1|/0/PREDICTED: ATP-dependent zinc metalloprotease FtsH 3-like [Glycine max]
Unigene34238_peanut	163	1.09	4.2	6.15	444.36	6.00496	Up	K15718|1|3e-24|110|aip:107613293|linoleate 9S-lipoxygenase [EC:1.13.11.58]	GO:0044424	GO:0046914//transition metal ion binding;GO:0016702//oxidoreductase activity, acting on single donors with incorporation of molecular oxygen, incorporation of two atoms of oxygen	GO:0006633//fatty acid biosynthetic process	gi|947114097|gb|KRH62399.1|/7.47209e-22/hypothetical protein GLYMA_04G105500 [Glycine max]
Unigene3497_peanut	3344	1.57	1.55	3.92	2.57	1.08919	Up	K14674|1|6e-23|111|apro:F751_6987|TAG lipase / steryl ester hydrolase / phospholipase A2 / LPA acyltransferase [EC:3.1.1.3 3.1.1.13 3.1.1.4 2.3.1.51]	-	-	-	gi|955332310|ref|XP_014633700.1|/0/PREDICTED: calmodulin-binding transcription activator 5-like isoform X4 [Glycine max]
Unigene35096_peanut	535	4.97	6.15	28.19	31.35	2.41494	Up	K13258|1|3e-31|134|cam:101506056|2-hydroxyisoflavanone dehydratase [EC:4.2.1.105];K20506|2|2e-29|129|pda:103717078|tuliposide A-converting enzyme [EC:4.2.99.22]	-	-	-	gi|920693115|gb|KOM36340.1|/2.86302e-78/hypothetical protein LR48_Vigan02g249000 [Vigna angularis]
Unigene3575_peanut	1249	5.99	6.12	2.16	0	-2.31625	Down	K12589|1|3e-157|555|aip:107622595|exosome complex component RRP42	-	-	-	gi|950983517|ref|XP_014502800.1|/1.88533e-146/PREDICTED: exosome complex component RRP42 [Vigna radiata var. radiata]
Unigene3579_peanut	1785	6.3	10.38	0.36	2.77	-2.34422	Down	-	-	-	-	gi|828333886|ref|XP_004513756.2|/3.76621e-80/PREDICTED: uncharacterized protein LOC101515634, partial [Cicer arietinum]
Unigene35950_peanut	500	0.3	1.15	0.34	231.21	6.91037	Up	-	-	-	-	gi|319444131|gb|ADV58150.1|/5.25245e-54/11S arachin [Arachis hypogaea]
Unigene36194_peanut	353	8.26	2.11	18.74	13.51	1.60183	Up	-	-	-	-	-
Unigene37474_peanut	249	17.47	5.01	31.56	31.48	1.47011	Up	-	-	-	-	-
Unigene3759_peanut	2268	6.88	2.35	11.58	10.68	1.29151	Up	K14486|1|1e-72|275|gra:105797241|auxin response factor	-	-	-	gi|951030427|ref|XP_014514894.1|/1.80706e-170/PREDICTED: auxin response factor 18-like [Vigna radiata var. radiata]
Unigene37665_peanut	352	11.34	7.18	0.49	3.54	-2.00348	Down	K13691|1|2e-53|207|adu:107486081|pathogen-inducible salicylic acid glucosyltransferase [EC:2.4.1.-]	-	GO:0016757//transferase activity, transferring glycosyl groups	-	gi|950926466|ref|XP_014511547.1|/1.7684e-39/PREDICTED: UDP-glycosyltransferase 74G1-like [Vigna radiata var. radiata]
Unigene3947_peanut	1074	1.33	1.29	5.12	3.05	1.61288	Up	-	-	-	-	gi|502176821|ref|XP_004515946.1|/6.49682e-73/PREDICTED: protein MIZU-KUSSEI 1 [Cicer arietinum]
Unigene39777_peanut	205	0.82	0.79	90.35	88.33	5.89494	Up	-	GO:0044464	-	GO:0071702//organic substance transport	gi|574584471|ref|NP_001276308.1|/1.79269e-07/sucrose-binding protein precursor [Glycine max]
Unigene39900_peanut	447	10.06	10.39	50.2	33.08	2.04534	Up	K14493|1|1e-12|72.4|vra:106772549|gibberellin receptor GID1 [EC:3.-.-.-]	-	GO:0003824//catalytic activity	-	gi|734347577|gb|KHN11435.1|/1.34455e-47/Putative carboxylesterase 17 [Glycine soja]
Unigene40074_peanut	331	0.47	0.45	17.95	16.46	4.32353	Up	-	-	-	-	gi|356533407|ref|XP_003535256.1|/1.59038e-16/PREDICTED: embryonic protein DC-8-like [Glycine max]
Unigene40130_peanut	598	0.25	1.42	31.28	29.38	4.60662	Up	K08065|1|7e-61|233|pop:POPTR_0016s00740g|nuclear transcription Y subunit beta	GO:0043231//intracellular membrane-bounded organelle	GO:0003677//DNA binding	GO:0006351//transcription, DNA-templated	gi|761632002|gb|AJP62202.1|/2.67844e-103/leafy cotyledon 1-A [Arachis hypogaea]
Unigene40294_peanut	162	1.09	2.12	89.14	81.3	5.02855	Up	-	-	-	-	-
Unigene40364_peanut	512	1.74	3.36	87.59	72.82	9.02033	Up	-	-	GO:0019865//immunoglobulin binding;GO:0004866//endopeptidase inhibitor activity	GO:0051346//negative regulation of hydrolase activity	gi|52001227|gb|AAU21494.1|/6.30588e-69/2S protein 1 [Arachis hypogaea]
Unigene4162_peanut	1129	11.73	8.3	27.17	18.23	1.21627	Up	-	-	-	-	-
Unigene41892_peanut	320	22.81	39.95	11.01	3.93	-1.94807	Down	-	-	-	-	gi|357501937|ref|XP_003621257.1|/5.47119e-57/expansin A10 [Medicago truncatula]
Unigene429_peanut	2483	2.97	2.87	0	0	-5.94335	Down	K14684|1|2e-103|244|aip:107645718|solute carrier family 25 (mitochondrial phosphate transporter), member 23/24/25/41	-	-	-	gi|951072254|ref|XP_014491609.1|/2.19693e-99/PREDICTED: mitochondrial adenine nucleotide transporter ADNT1-like [Vigna radiata var. radiata]
Unigene43098_peanut	208	0.8	2.33	161.39	150.04	6.09174	Up	-	-	GO:0003824//catalytic activity	GO:0008152//metabolic process	gi|388502942|gb|AFK39537.1|/1.40268e-28/unknown [Lotus japonicus]
Unigene4365_peanut	849	4.75	7.39	1.92	0.92	-1.93367	Down	K05278|1|8e-42|171|jcu:105639310|flavonol synthase [EC:1.14.11.23]	-	GO:0003824//catalytic activity	GO:0008152//metabolic process	gi|734413497|gb|KHN36942.1|/8.03219e-115/Protein SRG1 [Glycine soja]
Unigene4416_peanut	224	2.93	4.97	165.32	178.4	5.29773	Up	K01369|1|3e-38|157|aip:107643026|legumain [EC:3.4.22.34]	-	GO:0004175//endopeptidase activity	GO:0019538//protein metabolic process	gi|351723279|ref|NP_001238297.1|/5.43822e-25/seed maturation protein PM40 precursor [Glycine max]
Unigene44542_peanut	277	0	0	60.44	98.15	6.678	Up	-	-	-	-	gi|82469930|gb|ABB77213.1|/2.41752e-20/11S globulin-like protein [Actinidia chinensis]
Unigene4549_peanut	348	9.59	4.21	0	0.54	-3.49203	Down	K13081|1|1e-11|68.6|pop:POPTR_0008s11540g|leucoanthocyanidin reductase [EC:1.17.1.3]	-	GO:0016628//oxidoreductase activity, acting on the CH-CH group of donors, NAD or NADP as acceptor	GO:0006725//cellular aromatic compound metabolic process	gi|224095730|ref|XP_002310455.1|/6.75837e-36/hypothetical protein POPTR_0007s02420g [Populus trichocarpa]
Unigene45746_peanut	159	1.12	2.17	95.47	99.88	5.29835	Up	-	-	-	-	-
Unigene476_peanut	712	8.27	5.37	0.83	2.67	-1.84782	Down	-	-	-	-	gi|657988440|ref|XP_008386391.1|/1.991e-06/PREDICTED: polycomb group protein EMBRYONIC FLOWER 2-like isoform X2 [Malus domestica]
Unigene47740_peanut	246	0	0	47.59	55.11	6.51396	Up	-	-	-	-	gi|828326192|ref|XP_012573641.1|/3.253e-17/PREDICTED: putative invertase inhibitor [Cicer arietinum]
Unigene49400_peanut	471	0	0.61	18.44	16.46	4.80383	Up	K05282|1|4e-80|296|adu:107480214|gibberellin 20-oxidase [EC:1.14.11.12]	-	GO:0046914//transition metal ion binding;GO:0016706//oxidoreductase activity, acting on paired donors, with incorporation or reduction of molecular oxygen, 2-oxoglutarate as one donor, and incorporation of one atom each of oxygen into both donors	GO:0008152//metabolic process	gi|147916856|gb|ABQ52488.1|/1.57873e-59/GA 20-oxidase [Paeonia suffruticosa]
Unigene52128_peanut	293	17.7	21.81	1.82	9.42	-1.71183	Down	-	-	-	-	gi|951055372|ref|XP_014521461.1|/3.0194e-07/PREDICTED: lysine histidine transporter-like 8 [Vigna radiata var. radiata]
Unigene52141_peanut	178	0.97	0.94	55.47	61.89	5.00895	Up	K01662|1|9e-28|122|aip:107638530|1-deoxy-D-xylulose-5-phosphate synthase [EC:2.2.1.7]	-	GO:0016903//oxidoreductase activity, acting on the aldehyde or oxo group of donors;GO:0016744	GO:0006772//thiamine metabolic process;GO:0006721//terpenoid metabolic process	gi|672198277|ref|XP_008777286.1|/4.61682e-24/PREDICTED: probable 1-deoxy-D-xylulose-5-phosphate synthase, chloroplastic [Phoenix dactylifera]
Unigene521_peanut	1482	0	0	3.34	3.98	5.55762	Up	-	-	-	-	gi|1000967841|ref|XP_015574319.1|/8.27723e-115/PREDICTED: tobamovirus multiplication protein 1 isoform X1 [Ricinus communis]
Unigene53403_peanut	165	0	3.1	79.42	75.16	4.98249	Up	-	-	GO:0046914//transition metal ion binding	-	gi|743771718|ref|XP_010916152.1|/4.69108e-16/PREDICTED: basic blue protein-like [Elaeis guineensis]
Unigene54764_peanut	150	0	1.17	39.72	45.86	4.84326	Up	-	-	GO:0003824//catalytic activity	GO:0008152//metabolic process	gi|357512025|ref|XP_003626301.1|/1.67677e-18/NAD(P)-binding rossmann-fold protein [Medicago truncatula]
Unigene54804_peanut	254	0.63	0.61	112.87	173.44	6.2606	Up	-	-	-	-	gi|702485639|ref|XP_010034297.1|/5.47494e-33/PREDICTED: vicilin-like antimicrobial peptides 2-2 [Eucalyptus grandis]
Unigene55986_peanut	207	0.81	0	79.83	117.63	5.7635	Up	K01662|1|3e-35|147|aip:107638530|1-deoxy-D-xylulose-5-phosphate synthase [EC:2.2.1.7]	-	GO:0016903//oxidoreductase activity, acting on the aldehyde or oxo group of donors;GO:0016744	GO:0006772//thiamine metabolic process;GO:0006721//terpenoid metabolic process	gi|590660566|ref|XP_007035433.1|/1.03784e-31/Deoxyxylulose-5-phosphate synthase isoform 2 [Theobroma cacao]
Unigene5739_peanut	586	0.25	0.49	19.45	33.86	4.89268	Up	-	-	-	-	gi|357512023|ref|XP_003626300.1|/8.26472e-54/glycoprotein membrane precursor GPI-anchored protein [Medicago truncatula]
Unigene5878_peanut	405	4.86	5.79	16.94	11.1	1.39715	Up	K10840|1|7e-31|132|csv:101212709|centrin-2	-	GO:0046872//metal ion binding	-	gi|502083083|ref|XP_004487354.1|/6.34542e-34/PREDICTED: calcium-binding protein PBP1-like [Cicer arietinum]
Unigene677_peanut	2187	2.89	3.07	6.38	8.68	1.36089	Up	-	-	-	-	gi|823141994|ref|XP_012470807.1|/9.29027e-124/PREDICTED: uncharacterized protein LOC105788444 [Gossypium raimondii]
Unigene688_peanut	2078	4.03	1.11	0	0	-5.52124	Down	K08332|1|6e-65|249|smo:SELMODRAFT_51906|vacuolar protein 8	GO:0043234//protein complex	GO:0019787//ubiquitin-like protein transferase activity	GO:0032446//protein modification by small protein conjugation	gi|922385856|ref|XP_003593822.2|/0/plant U-box protein [Medicago truncatula]
Unigene68_peanut	1975	0.36	0	1.61	0.77	2.39735	Up	-	-	-	-	-
Unigene695_peanut	5235	0.62	0.16	1.45	1.91	2.06991	Up	K14611|1|0.0|1024|mtr:MTR_5g032020|solute carrier family 23 (nucleobase transporter), member 1/2	-	-	-	gi|734324105|gb|KHN04924.1|/0/Nucleobase-ascorbate transporter 11 [Glycine soja]
Unigene699_peanut	2398	1.84	1.13	0.48	0	-2.35169	Down	K15601|1|6e-06|54.3|rcu:8275377|lysine-specific demethylase 3 [EC:1.14.11.-]	-	-	-	gi|356562215|ref|XP_003549367.1|/1.82206e-144/PREDICTED: growth-regulating factor 1-like [Glycine max]
Unigene711_peanut	2241	1.12	1.7	0	0.58	-2.08075	Down	K01669|1|3e-146|520|aip:107614295|deoxyribodipyrimidine photo-lyase [EC:4.1.99.3];K00326|3|8e-109|395|aip:107629687|cytochrome-b5 reductase [EC:1.6.2.2]	-	-	-	gi|965662532|dbj|BAT78241.1|/2.07207e-102/hypothetical protein VIGAN_02089200 [Vigna angularis var. angularis]
Unigene7266_peanut	533	8.87	14.77	0.94	0.37	-3.70021	Down	K08902|1|5e-61|233|aip:107611851|photosystem II Psb27 protein	-	-	-	gi|951072472|ref|XP_014491724.1|/1.09809e-45/PREDICTED: photosystem II repair protein PSB27-H1, chloroplastic [Vigna radiata var. radiata]
Unigene766_peanut	1355	9.23	6.31	0.1	0	-5.78263	Down	K01749|1|6e-18|93.2|aip:107629558|hydroxymethylbilane synthase [EC:2.5.1.61];K05665|3|1e-16|77.8|vra:106773074|ATP-binding cassette, subfamily C (CFTR/MRP), member 1;K02641|5|6e-14|79.7|jcu:105635331|ferredoxin--NADP+ reductase [EC:1.18.1.2]	-	-	-	gi|920680584|gb|KOM27449.1|/6.02833e-20/hypothetical protein LR48_Vigan406s025900 [Vigna angularis]
Unigene769_peanut	2629	5.68	2.59	0.03	0	-6.09869	Down	K15174|1|0.0|785|adu:107458970|RNA polymerase II-associated factor 1	-	-	-	gi|947095690|gb|KRH44275.1|/1.93805e-179/hypothetical protein GLYMA_08G201000 [Glycine max]
Unigene805_peanut	2857	5.37	0	0	0	-6.05232	Down	K01488|1|3e-118|326|aip:107639869|adenosine deaminase [EC:3.5.4.4]	-	-	-	gi|951010075|ref|XP_014509457.1|/7.72363e-96/PREDICTED: adenosine deaminase-like protein [Vigna radiata var. radiata]
Unigene8514_peanut	1003	5.19	3.69	0	0.72	-3.23415	Down	K08852|1|9e-158|556|adu:107487392|serine/threonine-protein kinase/endoribonuclease IRE1 [EC:2.7.11.1 3.1.26.-]	-	-	-	gi|571487809|ref|XP_006590758.1|/7.76367e-134/PREDICTED: serine/threonine-protein kinase/endoribonuclease IRE1a-like isoform X2 [Glycine max]
Unigene8596_peanut	281	0.56	0.54	39.5	38.3	5.26574	Up	-	-	-	-	-
Unigene8735_peanut	1954	8.84	6.65	2.22	3.44	-1.40029	Down	K03327|1|0.0|999|adu:107487271|multidrug resistance protein, MATE family	-	-	-	gi|357485623|ref|XP_003613099.1|/0/MATE efflux family protein [Medicago truncatula]
Unigene8790_peanut	1163	411.65	853.95	1752.29	1831.94	1.55326	Up	K16815|1|9e-11|68.9|gsl:Gasu_03780|calcium-independent phospholipase A2-gamma	-	-	-	gi|573956976|ref|XP_006660710.1|/2.59393e-78/PREDICTED: patatin-2-Kuras 2-like isoform X2 [Oryza brachyantha]
Unigene8791_peanut	626	138.76	269.19	596.63	507.93	1.49031	Up	-	-	-	-	gi|297791523|ref|XP_002863646.1|/1.90445e-09/hypothetical protein ARALYDRAFT_331045 [Arabidopsis lyrata subsp. lyrata]
Unigene8966_peanut	585	200.34	185.73	95.67	67.17	-1.19594	Down	K04730|1|5e-14|78.2|sita:101763101|interleukin-1 receptor-associated kinase 1 [EC:2.7.11.1]	-	GO:0030246//carbohydrate binding;GO:0043169//cation binding	-	gi|951108|gb|AAA74571.1|/3.17399e-82/galactose-binding lectin precursor [Arachis hypogaea]
Unigene9555_peanut	202	9.13	15.28	105.65	98.15	5.67408	Up	K15718|1|2e-35|147|aip:107613293|linoleate 9S-lipoxygenase [EC:1.13.11.58]	GO:0044424	GO:0046914//transition metal ion binding;GO:0016702//oxidoreductase activity, acting on single donors with incorporation of molecular oxygen, incorporation of two atoms of oxygen	GO:0006633//fatty acid biosynthetic process	gi|194466217|gb|ACF74339.1|/1.31721e-34/lipoxygenase 1 [Arachis hypogaea]
Unigene95_peanut	657	9.91	6.12	1.56	2.67	-2.42565	Down	K03787|1|2e-38|159|aip:107640314|5'-nucleotidase [EC:3.1.3.5]	GO:0044424	GO:0008252//nucleotidase activity;GO:0043169//cation binding	-	gi|357444243|ref|XP_003592399.1|/4.08095e-29/survival protein SurE-like phosphatase/nucleotidase [Medicago truncatula]

## Sheet: PS vs PD up
GeneID	geneLength	PD1_FPKM	PD2_FPKM	PS1_FPKM	PS2_FPKM	log2-Ratio(JGZG/JGQG)	Up-Down-Regulation(JGZG/JGQG)	KEGG Orthology	GO Component	GO Function	GO Process	Blast nr
Unigene40364_peanut	512	1.74	3.36	87.59	72.82	9.02033	Up	-	-	GO:0019865//immunoglobulin binding;GO:0004866//endopeptidase inhibitor activity	GO:0051346//negative regulation of hydrolase activity	gi|52001227|gb|AAU21494.1|/6.30588e-69/2S protein 1 [Arachis hypogaea]
CL7511.Contig2_peanut	3686	0	0	10.42	12.42	8.50647	Up	K00558|1|3e-08|62.4|mpp:MICPUCDRAFT_55624|DNA (cytosine-5)-methyltransferase 1 [EC:2.1.1.37];K17586|2|6e-06|55.1|mis:MICPUN_62154|PHD and RING finger domain-containing protein 1	-	-	-	gi|571481646|ref|XP_006588726.1|/0/PREDICTED: uncharacterized protein LOC100794242 isoform X1 [Glycine max]
CL8097.Contig2_peanut	2520	0	0	15.6	15.26	8.38917	Up	K05747|1|2e-10|68.9|vvi:104882322|Wiskott-Aldrich syndrome protein	-	-	-	gi|593705056|ref|XP_007152895.1|/0/hypothetical protein PHAVU_004G169100g [Phaseolus vulgaris]
Unigene12500_peanut	952	2.56	4.95	2.9	2012.58	8.03611	Up	-	GO:0031224//intrinsic component of membrane;GO:0005811//lipid particle	-	-	gi|113200509|gb|AAU21499.2|/2.75125e-69/oleosin 1 [Arachis hypogaea]
CL632.Contig3_peanut	2563	0.08	0	18.25	15.78	7.69233	Up	K04733|1|9e-111|402|bna:106363194|interleukin-1 receptor-associated kinase 4 [EC:2.7.11.1];K04730|2|3e-107|390|jcu:105635745|interleukin-1 receptor-associated kinase 1 [EC:2.7.11.1];K01183|4|2e-106|370|gmx:100794508|chitinase [EC:3.2.1.14]	-	GO:0004672//protein kinase activity;GO:0000166//nucleotide binding	GO:0009987//cellular process	gi|593792384|ref|XP_007159231.1|/0/hypothetical protein PHAVU_002G220200g [Phaseolus vulgaris]
CL3948.Contig3_peanut	4375	0	0	7.97	2.4	7.64153	Up	K11643|1|0.0|2543|aip:107622407|chromodomain-helicase-DNA-binding protein 4 [EC:3.6.4.12]	-	-	-	gi|955328141|ref|XP_014632791.1|/0/PREDICTED: CHD3-type chromatin-remodeling factor PICKLE-like isoform X2 [Glycine max]
Unigene10618_peanut	479	0.62	3.01	0.35	760.56	7.53746	Up	-	GO:0044464	-	-	gi|71040657|gb|AAZ20277.1|/5.56536e-52/oleosin 2 [Arachis hypogaea]
CL1319.Contig2_peanut	2547	0	0	9.68	7.13	7.5361	Up	K00889|1|0.0|712|aip:107630903|1-phosphatidylinositol-4-phosphate 5-kinase [EC:2.7.1.68]	-	-	-	gi|571469285|ref|XP_006584672.1|/0/PREDICTED: phosphatidylinositol 4-phosphate 5-kinase 1-like [Glycine max]
CL1157.Contig2_peanut	1474	0	0	12.5	14.9	7.43011	Up	K20285|1|6e-45|182|zma:100272364|Rab9 effector protein with kelch motifs	-	-	-	gi|922404448|ref|XP_013469288.1|/0/acyl-CoA-binding domain protein [Medicago truncatula]
CL3328.Contig1_peanut	2367	0	0	6.91	7.26	7.1871	Up	-	-	-	-	gi|955320644|ref|XP_003524775.2|/0/PREDICTED: tetrahydrocannabinolic acid synthase-like [Glycine max]
CL7496.Contig1_peanut	1116	0.13	0	32.71	15.23	7.15843	Up	-	GO:0044464	-	-	gi|734401489|gb|KHN31676.1|/6.56306e-132/Transmembrane protein 111 [Glycine soja]
CL872.Contig4_peanut	1903	0	0	10.4	5.54	7.04093	Up	K10632|1|0.0|684|aip:107618237|BRCA1-associated protein [EC:2.3.2.27]	-	GO:0046914//transition metal ion binding	-	gi|965604288|dbj|BAT91464.1|/0/hypothetical protein VIGAN_07006200 [Vigna angularis var. angularis]
CL4215.Contig5_peanut	4510	0	0	1.51	5.27	7.03896	Up	K15188|1|2e-145|518|gmx:100797811|cyclin T	-	-	-	gi|363807118|ref|NP_001242338.1|/9.68081e-145/uncharacterized protein LOC100797811 [Glycine max]
CL1933.Contig15_peanut	2630	0	0	9.46	11.74	7.02961	Up	K13998|1|0.0|1033|aip:107610060|dihydrofolate reductase / thymidylate synthase [EC:1.5.1.3 2.1.1.45]	-	GO:0042083//5,10-methylenetetrahydrofolate-dependent methyltransferase activity;GO:0016646//oxidoreductase activity, acting on the CH-NH group of donors, NAD or NADP as acceptor	GO:0009177;GO:0006730//one-carbon metabolic process;GO:0006544//glycine metabolic process	gi|571458152|ref|XP_006581064.1|/0/PREDICTED: bifunctional dihydrofolate reductase-thymidylate synthase isoform X1 [Glycine max]
CL3332.Contig4_peanut	3091	0	0	2.79	6.89	7.00781	Up	K10875|1|0.0|1651|adu:107462928|DNA repair and recombination protein RAD54 and RAD54-like protein [EC:3.6.4.-]	-	-	-	gi|356544159|ref|XP_003540522.1|/0/PREDICTED: protein chromatin remodeling 35-like isoform X1 [Glycine max]
CL5703.Contig1_peanut	2356	0	0	0.01	12.7	6.98401	Up	-	-	-	-	gi|734350303|gb|KHN12332.1|/3.22425e-53/hypothetical protein glysoja_034424 [Glycine soja]
Unigene35950_peanut	500	0.3	1.15	0.34	231.21	6.91037	Up	-	-	-	-	gi|319444131|gb|ADV58150.1|/5.25245e-54/11S arachin [Arachis hypogaea]
Unigene30432_peanut	3189	0	0	4.21	4.32	6.88551	Up	K17604|1|1e-98|265|adu:107473504|zinc finger SWIM domain-containing protein 3	-	-	-	gi|147765294|emb|CAN77889.1|/4.32684e-115/hypothetical protein VITISV_003778 [Vitis vinifera]
Unigene1556_peanut	1715	0	0	2.91	13.29	6.8794	Up	K02906|1|1e-138|494|adu:107469875|large subunit ribosomal protein L3	GO:0030529//intracellular ribonucleoprotein complex	GO:0005198//structural molecule activity	GO:0010467//gene expression	gi|357467579|ref|XP_003604074.1|/5.4791e-105/50S ribosomal protein L3P [Medicago truncatula]
CL3375.Contig8_peanut	2906	0	0	3.35	5.47	6.79071	Up	K09597|1|0.0|753|aip:107621459|signal peptide peptidase-like 2B [EC:3.4.23.-]	GO:0031224//intrinsic component of membrane	GO:0004175//endopeptidase activity	-	gi|356520402|ref|XP_003528851.1|/0/PREDICTED: signal peptide peptidase-like 4 [Glycine max]
CL3925.Contig1_peanut	2546	0	0	7.4	2.44	6.78187	Up	K04730|1|6e-120|432|mtr:MTR_5g017080|interleukin-1 receptor-associated kinase 1 [EC:2.7.11.1]	-	-	-	gi|571442171|ref|XP_006575654.1|/0/PREDICTED: probable receptor-like protein kinase At2g42960 isoform X1 [Glycine max]
CL12563.Contig2_peanut	1386	0.02	0	3.6	17.21	6.77889	Up	K11092|1|1e-150|534|aip:107639409|U2 small nuclear ribonucleoprotein A'	GO:0032991//macromolecular complex	GO:0005488//binding	-	gi|951070657|ref|XP_014490856.1|/3.99857e-124/PREDICTED: U2 small nuclear ribonucleoprotein A' [Vigna radiata var. radiata]
CL727.Contig1_peanut	3055	0	0	3.68	4.5	6.76151	Up	K10352|1|9e-63|243|cam:101505698|myosin heavy chain	-	-	-	gi|922393683|ref|XP_013465248.1|/2.8819e-89/frigida-LIKE protein [Medicago truncatula]
CL762.Contig1_peanut	2405	0	0	5.46	6.51	6.74171	Up	K00975|1|0.0|1039|adu:107459053|glucose-1-phosphate adenylyltransferase [EC:2.7.7.27]	-	-	-	gi|357473317|ref|XP_003606943.1|/0/glucose-1-phosphate adenylyltransferase family protein [Medicago truncatula]
Unigene44542_peanut	277	0	0	60.44	98.15	6.678	Up	-	-	-	-	gi|82469930|gb|ABB77213.1|/2.41752e-20/11S globulin-like protein [Actinidia chinensis]
CL1708.Contig3_peanut	3079	0	0	6.28	1.03	6.63914	Up	K08592|1|4e-09|65.1|cic:CICLE_v10020105mg|sentrin-specific protease 1 [EC:3.4.22.68]	-	-	-	gi|357483793|ref|XP_003612183.1|/8.88536e-22/Ulp1 protease family, carboxy-terminal domain protein [Medicago truncatula]
CL1776.Contig4_peanut	1750	0	0	0.83	12.39	6.6104	Up	K19199|1|3e-71|221|smo:SELMODRAFT_236359|histone-lysine N-methyltransferase SETD3 [EC:2.1.1.43]	-	-	-	gi|571511924|ref|XP_006596494.1|/0/PREDICTED: protein SET DOMAIN GROUP 40 isoform X1 [Glycine max]
CL9708.Contig1_peanut	1765	0.01	0	7.41	6.25	6.60356	Up	K10457|1|5e-10|67.4|sot:102595738|kelch-like protein 20;K10442|2|5e-10|67.4|sly:101268156|kelch-like protein 1/4/5;K10454|3|8e-10|66.6|sot:102596403|kelch-like protein 17 (actinfilin);K10443|4|3e-06|54.7|thj:104816526|kelch-like protein 2/3	-	-	-	gi|356504941|ref|XP_003521251.1|/0/PREDICTED: uncharacterized protein LOC100800954 isoform X1 [Glycine max]
CL11881.Contig2_peanut	261	0.61	0	0.69	159.76	6.60024	Up	K15718|1|4e-46|183|aip:107613293|linoleate 9S-lipoxygenase [EC:1.13.11.58]	GO:0044424	GO:0046914//transition metal ion binding;GO:0016702//oxidoreductase activity, acting on single donors with incorporation of molecular oxygen, incorporation of two atoms of oxygen	GO:0006633//fatty acid biosynthetic process	gi|947074378|gb|KRH23269.1|/1.47879e-38/hypothetical protein GLYMA_13G347800 [Glycine max]
CL3148.Contig9_peanut	2886	0	0	0	7.88	6.59382	Up	-	-	-	-	gi|734324279|gb|KHN05054.1|/0/Putative ion channel POLLUX-like 2, partial [Glycine soja]
CL1308.Contig35_peanut	3785	0	0.02	7.45	6.32	6.57677	Up	K13217|1|1e-170|602|aip:107647839|pre-mRNA-processing factor 39	-	-	-	gi|571445972|ref|XP_006576960.1|/6.3244e-150/PREDICTED: pre-mRNA-processing factor 39-like isoform X3 [Glycine max]
Unigene47740_peanut	246	0	0	47.59	55.11	6.51396	Up	-	-	-	-	gi|828326192|ref|XP_012573641.1|/3.253e-17/PREDICTED: putative invertase inhibitor [Cicer arietinum]
CL10106.Contig1_peanut	1566	0.2	0	17.37	13.45	6.47324	Up	K10604|1|6e-117|422|vra:106775674|E3 ubiquitin-protein ligase MGRN1 [EC:2.3.2.27]	-	-	-	-
CL634.Contig42_peanut	2281	0	0.08	7.58	8.47	6.42571	Up	K07466|1|2e-22|108|aip:107620782|replication factor A1	-	-	-	-
CL7531.Contig1_peanut	1693	0	0	4.53	7.19	6.41324	Up	K17710|1|4e-17|90.9|pmum:103321355|pentatricopeptide repeat domain-containing protein 1	-	-	-	gi|502168201|ref|XP_004514343.1|/0/PREDICTED: pentatricopeptide repeat-containing protein At4g21705, mitochondrial-like [Cicer arietinum]
Unigene29321_peanut	1886	0	0	1.21	9.38	6.40731	Up	-	-	-	-	gi|356540536|ref|XP_003538744.1|/5.59501e-114/PREDICTED: VAN3-binding protein [Glycine max]
CL409.Contig6_peanut	2323	0	0	6.56	1.62	6.38807	Up	K00574|1|7e-155|354|adu:107466412|cyclopropane-fatty-acyl-phospholipid synthase [EC:2.1.1.79]	-	-	-	gi|828303353|ref|XP_012569842.1|/1.93205e-138/PREDICTED: uncharacterized protein LOC101501999 isoform X1 [Cicer arietinum]
CL12465.Contig6_peanut	2193	0	0	8.43	5.49	6.36046	Up	-	-	-	-	-
CL3319.Contig1_peanut	2925	0	0	1.51	4.99	6.35397	Up	K07466|1|5e-32|141|tcc:TCM_019749|replication factor A1;K15255|3|2e-08|62.8|osa:4335569|ATP-dependent DNA helicase PIF1 [EC:3.6.4.12]	-	-	-	gi|502155583|ref|XP_004510124.1|/1.92429e-42/PREDICTED: uncharacterized protein LOC101506803 [Cicer arietinum]
CL1122.Contig11_peanut	3377	0	0	5.38	5.43	6.34308	Up	K13429|1|7e-26|120|aip:107608707|chitin elicitor receptor kinase 1	-	GO:0019842//vitamin binding;GO:0016491//oxidoreductase activity;GO:0046914//transition metal ion binding	GO:0008152//metabolic process	gi|356525040|ref|XP_003531135.1|/6.31653e-69/PREDICTED: uncharacterized protein LOC100788718 isoform X1 [Glycine max]
CL650.Contig1_peanut	2642	0	0	1.78	5.36	6.34172	Up	K06636|1|1e-13|79.7|ppp:PHYPADRAFT_79539|structural maintenance of chromosome 1	-	-	-	gi|920694989|gb|KOM38214.1|/0/hypothetical protein LR48_Vigan03g159600 [Vigna angularis]
CL9584.Contig2_peanut	1602	0	0	8.89	2.63	6.33285	Up	K15406|1|1e-58|228|brp:103849660|wax-ester synthase / diacylglycerol O-acyltransferase [EC:2.3.1.75 2.3.1.20]	-	GO:0016411//acylglycerol O-acyltransferase activity	-	gi|502158792|ref|XP_004511283.1|/0/PREDICTED: O-acyltransferase WSD1-like [Cicer arietinum]
CL2820.Contig4_peanut	1381	0	0	6.25	7.31	6.32914	Up	-	GO:0031224//intrinsic component of membrane	GO:0046914//transition metal ion binding	-	gi|590663223|ref|XP_007036152.1|/7.42381e-30/Hypoxia-responsive family protein / zinc finger (C3HC4-type RING finger) family protein [Theobroma cacao]
CL1060.Contig17_peanut	6439	0	0	2.43	2.91	6.326	Up	K13418|1|9e-175|616|obr:102717614|somatic embryogenesis receptor kinase 1 [EC:2.7.10.1 2.7.11.1]	-	-	-	gi|734329917|gb|KHN06572.1|/0/Putative LRR receptor-like serine/threonine-protein kinase [Glycine soja]
CL12637.Contig3_peanut	1992	0	0	7.66	9.43	6.31339	Up	K04427|1|3e-06|55.1|vra:106765909|mitogen-activated protein kinase kinase kinase 7 [EC:2.7.11.25]	-	-	-	gi|734381184|gb|KHN23089.1|/2.60491e-180/LETM1 and EF-hand domain-containing protein anon-60Da, mitochondrial [Glycine soja]
CL767.Contig6_peanut	2824	0	0	5.35	6.57	6.30358	Up	K11420|1|8e-29|130|sbi:SORBI_04g033260|euchromatic histone-lysine N-methyltransferase [EC:2.1.1.43]	-	-	-	gi|571445964|ref|XP_006576957.1|/0/PREDICTED: histone-lysine N-methyltransferase SUVR2-like [Glycine max]
CL1852.Contig2_peanut	1630	0	0	2.84	8.5	6.30085	Up	K13229|1|2e-80|300|zma:541977|2,4-dihydroxy-1,4-benzoxazin-3-one-glucoside dioxygenase [EC:1.14.20.2];K06892|2|4e-53|210|jcu:105637198|feruloyl-CoA ortho-hydroxylase [EC:1.14.11.-]	-	-	-	gi|388500052|gb|AFK38092.1|/2.06492e-154/unknown [Lotus japonicus]
CL9323.Contig2_peanut	2285	0	0	5.57	2.16	6.27872	Up	K14546|1|0.0|1111|aip:107638869|U3 small nucleolar RNA-associated protein 5	-	-	-	gi|356521817|ref|XP_003529547.1|/0/PREDICTED: WD repeat-containing protein 43-like [Glycine max]
Unigene34093_peanut	1233	1.38	1.23	2.61	213.64	6.277	Up	-	-	-	-	gi|502115357|ref|XP_004495184.1|/7.1627e-98/PREDICTED: sucrose-binding protein-like [Cicer arietinum]
CL4145.Contig5_peanut	1687	0	0	4.46	6.21	6.27588	Up	K03189|1|6e-07|57.0|rcu:8264127|urease accessory protein	-	-	-	gi|356522059|ref|XP_003529667.1|/6.75064e-140/PREDICTED: cytochrome b561 and DOMON domain-containing protein At5g47530-like [Glycine max]
Unigene54804_peanut	254	0.63	0.61	112.87	173.44	6.2606	Up	-	-	-	-	gi|702485639|ref|XP_010034297.1|/5.47494e-33/PREDICTED: vicilin-like antimicrobial peptides 2-2 [Eucalyptus grandis]
Unigene22398_peanut	1978	0	0	7.86	9.14	6.25917	Up	K00286|1|4e-96|346|adu:107492683|pyrroline-5-carboxylate reductase [EC:1.5.1.2];K04565|5|2e-90|334|aip:107614081|superoxide dismutase, Cu-Zn family [EC:1.15.1.1]	GO:0044424	GO:0016646//oxidoreductase activity, acting on the CH-NH group of donors, NAD or NADP as acceptor	GO:0006560//proline metabolic process	gi|502108205|ref|XP_004493414.1|/4.9694e-87/PREDICTED: pyrroline-5-carboxylate reductase [Cicer arietinum]
CL850.Contig2_peanut	3066	0	0	3.22	2.44	6.24795	Up	K03165|1|0.0|1595|aip:107638269|DNA topoisomerase III [EC:5.99.1.2]	-	-	-	gi|955351873|ref|XP_014619770.1|/0/PREDICTED: DNA topoisomerase 3-beta isoform X2 [Glycine max]
CL834.Contig1_peanut	1574	0	0	5.49	5.69	6.24665	Up	K03086|1|0.0|896|adu:107477394|RNA polymerase primary sigma factor	-	-	-	gi|356543070|ref|XP_003539986.1|/0/PREDICTED: RNA polymerase sigma factor sigA [Glycine max]
CL10370.Contig2_peanut	268	0.59	1.15	1.35	202.31	6.22521	Up	K00522|1|6e-40|162|aip:107637989|ferritin heavy chain [EC:1.16.3.2]	GO:0009536//plastid	GO:0016724;GO:0005506//iron ion binding	GO:0008152//metabolic process;GO:0000041//transition metal ion transport;GO:0006875//cellular metal ion homeostasis	gi|417006|sp|P19975.2|FRI1_PEA/2.26652e-31/RecName: Full=Ferritin-1, chloroplastic; Flags: Precursor [Pisum sativum]
CL1783.Contig20_peanut	2825	0	0	5.9	4.32	6.2178	Up	K12896|1|6e-27|124|aip:107605167|splicing factor, arginine/serine-rich 7	-	GO:0046914//transition metal ion binding	-	gi|332038856|gb|ACX54788.2|/3.16681e-26/putative arginine/serine-rich splicing factor [Arachis diogoi]
CL7292.Contig2_peanut	3634	0	0	4.52	0	6.20012	Up	K01534|1|0.0|1836|adu:107460349|Cd2+/Zn2+-exporting ATPase [EC:3.6.3.3 3.6.3.5]	-	-	-	gi|571496117|ref|XP_006593523.1|/0/PREDICTED: cadmium/zinc-transporting ATPase HMA3-like [Glycine max]
CL1435.Contig1_peanut	1428	0	0	8.64	12.07	6.1806	Up	K05019|1|7e-134|478|aip:107631630|chloride channel, nucleotide-sensitive, 1A	-	-	-	gi|593087711|ref|XP_007131326.1|/3.93718e-82/hypothetical protein PHAVU_011G004300g [Phaseolus vulgaris]
Unigene22620_peanut	1625	0	0	8.68	1.43	6.17502	Up	K00472|1|6e-112|405|aip:107642541|prolyl 4-hydroxylase [EC:1.14.11.2]	-	GO:0019842//vitamin binding;GO:0016491//oxidoreductase activity;GO:0046914//transition metal ion binding	GO:0008152//metabolic process	gi|951049081|ref|XP_014519870.1|/2.08354e-106/PREDICTED: probable prolyl 4-hydroxylase 10 [Vigna radiata var. radiata]
CL12288.Contig1_peanut	1280	0	0.02	5.78	8.38	6.16074	Up	K04365|1|8e-149|527|mdm:103419723|B-Raf proto-oncogene serine/threonine-protein kinase [EC:2.7.11.1];K17535|2|3e-64|246|dosa:Os07t0203925-00|serine/threonine-protein kinase TNNI3K [EC:2.7.11.1];K04424|4|2e-59|230|pda:103709593|sterile alpha motif and leucine zipper containing kinase AZK [EC:2.7.11.25]	-	-	-	gi|593602169|ref|XP_007142785.1|/0/hypothetical protein PHAVU_007G016500g [Phaseolus vulgaris]
CL12370.Contig2_peanut	656	2.16	3.15	1.67	398.06	6.15104	Up	K15718|1|6e-125|446|adu:107461394|linoleate 9S-lipoxygenase [EC:1.13.11.58]	GO:0044424	GO:0046914//transition metal ion binding;GO:0016702//oxidoreductase activity, acting on single donors with incorporation of molecular oxygen, incorporation of two atoms of oxygen	GO:0006633//fatty acid biosynthetic process	gi|7024230|gb|AAF15296.2|AF204210_1/1.51521e-108/lipoxygenase [Phaseolus vulgaris]
CL9876.Contig2_peanut	3257	0	0	1.95	3.04	6.14294	Up	K11804|1|0.0|801|adu:107467311|WD repeat-containing protein 42A	-	-	-	-
CL10943.Contig2_peanut	1830	0	0	5.61	3.11	6.12262	Up	K01051|1|0.0|697|rcu:8259028|pectinesterase [EC:3.1.1.11]	GO:0030312//external encapsulating structure	GO:0030234//enzyme regulator activity	GO:0071555//cell wall organization	gi|734344509|gb|KHN10485.1|/0/Putative pectinesterase/pectinesterase inhibitor 12 [Glycine soja]
CL8522.Contig2_peanut	1377	0	0	6.22	5.31	6.09954	Up	-	-	-	-	gi|357465815|ref|XP_003603192.1|/6.27007e-37/hypothetical protein MTR_3g104880 [Medicago truncatula]
CL403.Contig7_peanut	3055	0	0	5.01	4.32	6.09804	Up	K11000|1|7e-111|403|bvg:104900835|callose synthase [EC:2.4.1.-];K03452|4|4e-110|400|vvi:100250295|magnesium/proton exchanger	-	-	-	gi|734374019|gb|KHN20563.1|/0/Pentatricopeptide repeat-containing protein, mitochondrial [Glycine soja]
Unigene43098_peanut	208	0.8	2.33	161.39	150.04	6.09174	Up	-	-	GO:0003824//catalytic activity	GO:0008152//metabolic process	gi|388502942|gb|AFK39537.1|/1.40268e-28/unknown [Lotus japonicus]
CL11405.Contig2_peanut	1908	0	0	7.85	6.86	6.05676	Up	K01669|1|0.0|479|cam:101490127|deoxyribodipyrimidine photo-lyase [EC:4.1.99.3]	-	GO:0003913//DNA photolyase activity	GO:0006259//DNA metabolic process	gi|502160136|ref|XP_004511645.1|/0/PREDICTED: deoxyribodipyrimidine photo-lyase [Cicer arietinum]
CL337.Contig6_peanut	1969	0	0	7.51	4.21	6.0405	Up	K01872|1|2e-18|95.1|vra:106777954|alanyl-tRNA synthetase [EC:6.1.1.7];K07300|2|2e-10|68.9|adu:107470677|Ca2+:H+ antiporter	-	-	-	gi|955387115|ref|XP_014626920.1|/3.12531e-107/PREDICTED: uncharacterized protein LOC100797980 isoform X2 [Glycine max]
CL1783.Contig14_peanut	3043	0	0	4.83	0	6.04004	Up	K12896|1|6e-27|124|aip:107605167|splicing factor, arginine/serine-rich 7	-	GO:0046914//transition metal ion binding	-	gi|332038856|gb|ACX54788.2|/3.45614e-26/putative arginine/serine-rich splicing factor [Arachis diogoi]
CL2201.Contig1_peanut	1622	0	0	9.11	8.22	6.03237	Up	K17302|1|7e-34|146|mtr:MTR_4g006350|coatomer subunit beta';K11649|2|1e-23|112|mtr:MTR_6g053260|SWI/SNF related-matrix-associated actin-dependent regulator of chromatin subfamily C;K01889|3|8e-17|89.7|tcc:TCM_020258|phenylalanyl-tRNA synthetase alpha chain [EC:6.1.1.20];K04079|4|8e-09|63.2|pvu:PHAVU_004G051500g|molecular chaperone HtpG	-	-	-	gi|571473194|ref|XP_006585849.1|/5.53324e-67/PREDICTED: F-box/kelch-repeat protein At3g23880-like [Glycine max]
CL2288.Contig3_peanut	5929	0	0	2.44	0	6.02559	Up	K11592|1|0.0|2062|aip:107621511|endoribonuclease Dicer [EC:3.1.26.-]	-	-	-	gi|571449308|ref|XP_006578100.1|/0/PREDICTED: endoribonuclease Dicer homolog 3a isoform X2 [Glycine max]
Unigene31998_peanut	606	0.73	0.23	50.51	44.45	6.02023	Up	-	-	-	-	-
CL1783.Contig12_peanut	2956	0	0	4.87	0	6.01162	Up	K12896|1|6e-27|124|aip:107605167|splicing factor, arginine/serine-rich 7	-	GO:0046914//transition metal ion binding	-	gi|332038856|gb|ACX54788.2|/3.3412e-26/putative arginine/serine-rich splicing factor [Arachis diogoi]
Unigene34238_peanut	163	1.09	4.2	6.15	444.36	6.00496	Up	K15718|1|3e-24|110|aip:107613293|linoleate 9S-lipoxygenase [EC:1.13.11.58]	GO:0044424	GO:0046914//transition metal ion binding;GO:0016702//oxidoreductase activity, acting on single donors with incorporation of molecular oxygen, incorporation of two atoms of oxygen	GO:0006633//fatty acid biosynthetic process	gi|947114097|gb|KRH62399.1|/7.47209e-22/hypothetical protein GLYMA_04G105500 [Glycine max]
CL4998.Contig1_peanut	3769	0	0	1.15	3.89	5.97374	Up	K05909|1|4e-118|427|bna:106441311|laccase [EC:1.10.3.2];K18577|2|4e-110|400|mdm:103414113|mannosylglycoprotein endo-beta-mannosidase [EC:3.2.1.152];K00620|3|4e-103|377|bna:106392594|glutamate N-acetyltransferase / amino-acid N-acetyltransferase [EC:2.3.1.35 2.3.1.1];K18195|4|1e-99|366|thj:104807150|rhamnogalacturonan endolyase [EC:4.2.2.23];K01188|5|6e-66|254|bna:106394339|beta-glucosidase [EC:3.…	-	-	-	gi|685371625|ref|XP_009119466.1|/0/PREDICTED: uncharacterized protein LOC103844431 [Brassica rapa]
CL3250.Contig2_peanut	2068	0	0	3.19	3.8	5.97288	Up	-	-	-	-	gi|734423293|gb|KHN42197.1|/0/hypothetical protein glysoja_021687 [Glycine soja]
CL1339.Contig13_peanut	1319	0	0	1.73	9.48	5.97098	Up	K18466|1|1e-07|58.5|ath:AT5G53530|vacuolar protein sorting-associated protein 26	GO:0012505//endomembrane system	-	GO:0046907//intracellular transport	gi|947100154|gb|KRH48646.1|/1.72266e-153/hypothetical protein GLYMA_07G102800 [Glycine max]
CL1783.Contig16_peanut	1215	0	0	11.72	0	5.97016	Up	K12896|1|2e-45|184|aip:107605167|splicing factor, arginine/serine-rich 7	-	GO:0046914//transition metal ion binding	-	gi|332038856|gb|ACX54788.2|/9.02136e-45/putative arginine/serine-rich splicing factor [Arachis diogoi]
CL8328.Contig1_peanut	3581	0	0	3.9	2.96	5.96984	Up	K17732|1|8e-06|38.9|gsl:Gasu_55770|mitochondrial-processing peptidase subunit beta [EC:3.4.24.64]	-	GO:0046914//transition metal ion binding;GO:0004175//endopeptidase activity	GO:0019538//protein metabolic process	gi|955321928|ref|XP_006580490.2|/0/PREDICTED: probable zinc protease PqqL isoform X1 [Glycine max]
CL7608.Contig1_peanut	2492	0	0	5.54	0	5.94686	Up	K19476|1|3e-110|400|pxb:103938859|vacuolar protein sorting-associated protein IST1	-	-	-	gi|922354529|ref|XP_013453079.1|/0/regulator of Vps4 activity in the MVB pathway protein [Medicago truncatula]
CL10193.Contig1_peanut	3637	0	0	3.66	3.93	5.93687	Up	K03168|1|1e-162|575|olu:OSTLU_41359|DNA topoisomerase I [EC:5.99.1.2]	-	-	-	-
CL3907.Contig10_peanut	2745	0	0	3.07	1.91	5.90976	Up	K14963|1|8e-36|153|ppp:PHYPADRAFT_167543|COMPASS component SWD3	-	-	-	gi|502114759|ref|XP_004495043.1|/0/PREDICTED: WD repeat-containing protein 26 [Cicer arietinum]
CL2956.Contig3_peanut	1600	0	0	8.44	6.47	5.90465	Up	K13698|1|7e-48|169|csl:COCSUDRAFT_54313|abhydrolase domain-containing protein 4;K13535|3|2e-45|162|vcn:VOLCADRAFT_106093|cardiolipin-specific phospholipase [EC:3.1.1.-]	-	-	-	gi|359807439|ref|NP_001241135.1|/0/uncharacterized protein LOC100789925 [Glycine max]
Unigene39777_peanut	205	0.82	0.79	90.35	88.33	5.89494	Up	-	GO:0044464	-	GO:0071702//organic substance transport	gi|574584471|ref|NP_001276308.1|/1.79269e-07/sucrose-binding protein precursor [Glycine max]
CL1783.Contig1_peanut	1128	0	0	11.95	8.56	5.88826	Up	K12896|1|1e-45|184|aip:107605167|splicing factor, arginine/serine-rich 7	-	GO:0046914//transition metal ion binding	-	gi|332038856|gb|ACX54788.2|/8.05597e-45/putative arginine/serine-rich splicing factor [Arachis diogoi]
CL12226.Contig2_peanut	939	0.15	2.36	0.35	159.03	5.87474	Up	K01369|1|1e-178|625|aip:107643026|legumain [EC:3.4.22.34]	-	GO:0004175//endopeptidase activity	GO:0019538//protein metabolic process	gi|571453325|ref|XP_006579475.1|/1.19528e-125/PREDICTED: seed maturation protein PM40 isoform X1 [Glycine max]
CL8601.Contig2_peanut	1151	0	0	6.92	4.87	5.87177	Up	K12587|1|4e-136|289|aip:107630131|exosome complex component MTR3	-	GO:0003676//nucleic acid binding;GO:0008408//3'-5' exonuclease activity	GO:0010467//gene expression	gi|388499452|gb|AFK37792.1|/1.30319e-123/unknown [Lotus japonicus]
CL96.Contig25_peanut	1364	0	0	3.44	6.54	5.86675	Up	K14404|1|3e-10|67.4|cme:CYME_CMF161C|cleavage and polyadenylation specificity factor subunit 4	-	-	-	gi|955363362|ref|XP_014622383.1|/2.1944e-175/PREDICTED: uncharacterized protein LOC100802468 [Glycine max]
CL6224.Contig1_peanut	3736	0	0	1.78	1.78	5.86671	Up	-	-	-	-	gi|922381748|ref|XP_013461102.1|/0/FAM91A1-like protein [Medicago truncatula]
Unigene3292_peanut	1446	0	0	9.09	5.89	5.86341	Up	K11346|1|1e-123|444|aip:107630873|inhibitor of growth protein 4	-	GO:0046914//transition metal ion binding	-	gi|388490518|gb|AFK33325.1|/1.84407e-111/unknown [Lotus japonicus]
Unigene24571_peanut	1776	0	0	7.25	6.58	5.83989	Up	K01537|1|0.0|969|aip:107622554|Ca2+-transporting ATPase [EC:3.6.3.8]	GO:0031224//intrinsic component of membrane	GO:0046873//metal ion transmembrane transporter activity;GO:0019829//cation-transporting ATPase activity;GO:0032559//adenyl ribonucleotide binding	GO:0009206;GO:0006816//calcium ion transport	gi|955371530|ref|XP_014623401.1|/0/PREDICTED: calcium-transporting ATPase 8, plasma membrane-type-like [Glycine max]
Unigene29710_peanut	833	0	0	8.42	5.49	5.80377	Up	K02913|1|8e-26|118|aip:107639792|large subunit ribosomal protein L33	GO:0030529//intracellular ribonucleoprotein complex	GO:0005198//structural molecule activity	GO:0010467//gene expression	gi|955365372|ref|XP_014622782.1|/4.37257e-25/PREDICTED: 50S ribosomal protein L33-like isoform X1 [Glycine max]
CL1827.Contig6_peanut	4728	0	0	1.22	1.45	5.79782	Up	K17604|1|3e-81|261|adu:107473504|zinc finger SWIM domain-containing protein 3	-	-	-	gi|147765294|emb|CAN77889.1|/9.41668e-96/hypothetical protein VITISV_003778 [Vitis vinifera]
CL10584.Contig1_peanut	1444	0	0	3.22	5.69	5.78981	Up	-	-	-	-	gi|356504509|ref|XP_003521038.1|/9.31836e-164/PREDICTED: protein TRIGALACTOSYLDIACYLGLYCEROL 4, chloroplastic-like [Glycine max]
CL8532.Contig2_peanut	611	0	0	11.07	10.48	5.78334	Up	K00011|1|2e-50|199|thj:104806544|aldehyde reductase [EC:1.1.1.21]	-	-	-	gi|965611044|dbj|BAT97183.1|/1.44273e-59/hypothetical protein VIGAN_09055300 [Vigna angularis var. angularis]
CL2956.Contig4_peanut	1628	0	0	4.32	7.93	5.77375	Up	K13698|1|1e-56|222|csl:COCSUDRAFT_54313|abhydrolase domain-containing protein 4;K13535|2|2e-53|211|vcn:VOLCADRAFT_106093|cardiolipin-specific phospholipase [EC:3.1.1.-];K13701|4|6e-06|53.5|csl:COCSUDRAFT_54096|abhydrolase domain-containing protein 8	-	-	-	gi|359807439|ref|NP_001241135.1|/0/uncharacterized protein LOC100789925 [Glycine max]
CL2877.Contig19_peanut	3009	0	0	1.34	2.84	5.77315	Up	K03255|1|1e-42|176|smo:SELMODRAFT_442478|protein TIF31	-	-	-	gi|571515549|ref|XP_006597267.1|/0/PREDICTED: telomere repeat-binding protein 2-like isoform X1 [Glycine max]
CL281.Contig4_peanut	1919	0	0	0	6.68	5.76851	Up	K11000|1|6e-120|432|aip:107617394|callose synthase [EC:2.4.1.-]	-	-	-	gi|965607059|dbj|BAT93550.1|/2.23637e-110/hypothetical protein VIGAN_08006200 [Vigna angularis var. angularis]
Unigene55986_peanut	207	0.81	0	79.83	117.63	5.7635	Up	K01662|1|3e-35|147|aip:107638530|1-deoxy-D-xylulose-5-phosphate synthase [EC:2.2.1.7]	-	GO:0016903//oxidoreductase activity, acting on the aldehyde or oxo group of donors;GO:0016744	GO:0006772//thiamine metabolic process;GO:0006721//terpenoid metabolic process	gi|590660566|ref|XP_007035433.1|/1.03784e-31/Deoxyxylulose-5-phosphate synthase isoform 2 [Theobroma cacao]
Unigene24841_peanut	1890	0	0	3	3.61	5.76333	Up	K11324|1|0.0|506|aip:107617862|DNA methyltransferase 1-associated protein 1	GO:0043231//intracellular membrane-bounded organelle	GO:0003676//nucleic acid binding	-	gi|950954186|ref|XP_014496357.1|/0/PREDICTED: SWR1-complex protein 4 [Vigna radiata var. radiata]
CL1110.Contig1_peanut	1109	0	0	7.44	3.75	5.74776	Up	K11253|1|5e-28|126|pop:POPTR_0002s10030g|histone H3;K07953|2|1e-16|88.2|gra:105803619|GTP-binding protein SAR1 [EC:3.6.5.-]	-	-	-	gi|571488289|ref|XP_006590895.1|/2.18665e-95/PREDICTED: transcription factor HBI1-like isoform X1 [Glycine max]
CL1240.Contig4_peanut	2813	0	0	2.3	2.05	5.7463	Up	K08333|1|0.0|1344|aip:107644446|phosphoinositide-3-kinase, regulatory subunit 4 [EC:2.7.11.1]	-	-	-	gi|947100504|gb|KRH48996.1|/0/hypothetical protein GLYMA_07G125200 [Glycine max]
CL1769.Contig10_peanut	3097	0	0	3.82	0.03	5.74486	Up	K19001|1|0.0|1212|aip:107642868|ATP-dependent DNA helicase	-	GO:0017111//nucleoside-triphosphatase activity;GO:0003676//nucleic acid binding;GO:0032559//adenyl ribonucleotide binding	-	gi|502161121|ref|XP_004512036.1|/0/PREDICTED: ATP-dependent DNA helicase DDM1 [Cicer arietinum]
CL3749.Contig1_peanut	2266	0	0	5.19	0	5.71919	Up	K03978|1|2e-113|411|csv:101223165|GTP-binding protein	-	-	-	gi|593692640|ref|XP_007146862.1|/1.93785e-148/hypothetical protein PHAVU_006G076500g [Phaseolus vulgaris]
CL6381.Contig2_peanut	575	0	0.74	22.96	30.41	5.71267	Up	-	-	-	-	gi|922401601|ref|XP_013467937.1|/1.53141e-25/leguminosin group486 secreted peptide [Medicago truncatula]
CL1519.Contig7_peanut	3721	0	0	0.62	2.62	5.71242	Up	K14328|1|5e-145|516|aip:107645086|regulator of nonsense transcripts 3	-	-	-	gi|593696242|ref|XP_007148607.1|/6.51167e-99/hypothetical protein PHAVU_005G000800g [Phaseolus vulgaris]
Unigene1922_peanut	2358	0	0	1.43	3.68	5.70802	Up	-	-	-	-	-
CL3485.Contig2_peanut	2887	0	0	2.2	1.88	5.69404	Up	K07889|1|2e-127|372|adu:107459713|Ras-related protein Rab-5C	-	-	-	gi|920701306|gb|KOM44531.1|/0/hypothetical protein LR48_Vigan05g213600 [Vigna angularis]
CL4860.Contig2_peanut	2963	0	0	1.82	2.17	5.69263	Up	K03070|1|0.0|1609|aip:107606023|preprotein translocase subunit SecA	-	-	-	gi|947104906|gb|KRH53289.1|/0/hypothetical protein GLYMA_06G116800 [Glycine max]
CL3261.Contig4_peanut	2712	0	0	3.2	4.45	5.69225	Up	K17964|1|4e-65|251|smo:SELMODRAFT_96626|leucine-rich PPR motif-containing protein, mitochondrial	-	-	-	gi|502078093|ref|XP_004485837.1|/0/PREDICTED: pentatricopeptide repeat-containing protein At5g46100 [Cicer arietinum]
CL209.Contig6_peanut	4288	0	0	2.67	2.01	5.69045	Up	K02328|1|3e-47|192|mdm:103414975|DNA polymerase delta subunit 2;K18674|2|4e-45|185|vra:106763568|N-acetylgalactosamine kinase [EC:2.7.1.157];K17913|3|1e-32|143|thj:104820078|carlactone synthase / all-trans-10'-apo-beta-carotenal 13,14-cleaving dioxygenase [EC:1.13.11.69 1.13.11.70];K03013|4|1e-25|110|cit:102620712|DNA-directed RNA polymerases I, II, and III subunit RPABC1	-	-	-	gi|731345278|ref|XP_010683839.1|/0/PREDICTED: uncharacterized protein LOC104898452 [Beta vulgaris subsp. vulgaris]
CL3685.Contig5_peanut	2190	0	0	2.27	3.14	5.68916	Up	K10084|1|0.0|767|adu:107492790|ER degradation enhancer, mannosidase alpha-like 1	GO:0044464	GO:0046872//metal ion binding;GO:0015924//mannosyl-oligosaccharide mannosidase activity	-	gi|951011656|ref|XP_014509839.1|/0/PREDICTED: probable alpha-mannosidase I MNS5 [Vigna radiata var. radiata]
CL4765.Contig5_peanut	1513	0	0	4.71	3.03	5.6763	Up	-	-	-	-	gi|571487402|ref|XP_006590649.1|/1.37753e-64/PREDICTED: protein terminal ear1 homolog isoform X1 [Glycine max]
CL9354.Contig4_peanut	778	0	0	1	14.81	5.67528	Up	-	-	-	-	gi|828333297|ref|XP_012574926.1|/3.87244e-33/PREDICTED: growth-regulating factor 1 isoform X2 [Cicer arietinum]
Unigene9555_peanut	202	9.13	15.28	105.65	98.15	5.67408	Up	K15718|1|2e-35|147|aip:107613293|linoleate 9S-lipoxygenase [EC:1.13.11.58]	GO:0044424	GO:0046914//transition metal ion binding;GO:0016702//oxidoreductase activity, acting on single donors with incorporation of molecular oxygen, incorporation of two atoms of oxygen	GO:0006633//fatty acid biosynthetic process	gi|194466217|gb|ACF74339.1|/1.31721e-34/lipoxygenase 1 [Arachis hypogaea]
CL740.Contig3_peanut	2735	0	0	3.91	4.34	5.66995	Up	K14486|1|0.0|1256|aip:107631192|auxin response factor	-	-	-	gi|571498728|ref|XP_006594299.1|/0/PREDICTED: auxin response factor 3-like isoform X2 [Glycine max]
CL237.Contig7_peanut	2437	0	0	1.84	2.93	5.66357	Up	K14963|1|1e-49|199|zma:100217300|COMPASS component SWD3;K12662|2|2e-26|122|bvg:104889418|U4/U6 small nuclear ribonucleoprotein PRP4;K16482|5|6e-25|117|mpp:MICPUCDRAFT_58270|centriolar protein POC1	-	-	-	gi|356507764|ref|XP_003522634.1|/0/PREDICTED: transcriptional corepressor LEUNIG-like isoform X3 [Glycine max]
CL5396.Contig3_peanut	1282	0	0	4.9	4.23	5.66313	Up	-	-	-	-	gi|502143901|ref|XP_004505509.1|/1.70044e-174/PREDICTED: protein trichome birefringence-like 40 [Cicer arietinum]
CL8211.Contig2_peanut	1174	0	0	9.77	0	5.66131	Up	K17398|1|1e-07|58.5|egr:104415567|DNA (cytosine-5)-methyltransferase 3A [EC:2.1.1.37]	-	-	-	gi|356505283|ref|XP_003521421.1|/4.3533e-73/PREDICTED: uncharacterized protein LOC100801494 [Glycine max]
CL2523.Contig4_peanut	1180	0	0	6.69	3.07	5.64664	Up	K03189|1|8e-58|225|rcu:8264127|urease accessory protein	-	-	-	gi|593691297|ref|XP_007146218.1|/4.37702e-81/hypothetical protein PHAVU_006G022300g [Phaseolus vulgaris]
CL1218.Contig3_peanut	2981	0	0	2.15	3.9	5.64113	Up	K12599|1|3e-22|108|gra:105786089|antiviral helicase SKI2 [EC:3.6.4.-]	-	-	-	gi|734408496|gb|KHN34812.1|/0/Endoplasmic reticulum metallopeptidase 1 [Glycine soja]
CL634.Contig38_peanut	2512	0	0	3.22	4.62	5.63585	Up	K07466|1|2e-22|108|aip:107620782|replication factor A1	-	-	-	-
CL1028.Contig2_peanut	3955	0	0	1.24	1.59	5.62091	Up	K14303|1|0.0|1315|adu:107461432|nuclear pore complex protein Nup160	-	-	-	gi|571498200|ref|XP_006594153.1|/0/PREDICTED: nuclear pore complex protein NUP160-like isoform X2 [Glycine max]
CL3674.Contig1_peanut	2936	0	0	0	3.88	5.61102	Up	K16812|1|7e-84|313|adu:107478107|targeting protein for Xklp2	-	-	-	gi|502183408|ref|XP_004517131.1|/4.82659e-110/PREDICTED: uncharacterized protein DDB_G0283697 [Cicer arietinum]
CL2956.Contig5_peanut	1647	0	0	6.65	0	5.60928	Up	K13698|1|1e-56|222|csl:COCSUDRAFT_54313|abhydrolase domain-containing protein 4;K13535|2|2e-53|211|vcn:VOLCADRAFT_106093|cardiolipin-specific phospholipase [EC:3.1.1.-];K13701|4|6e-06|53.5|csl:COCSUDRAFT_54096|abhydrolase domain-containing protein 8	-	-	-	gi|359807439|ref|NP_001241135.1|/0/uncharacterized protein LOC100789925 [Glycine max]
CL4569.Contig3_peanut	1630	0	0	3.66	3.28	5.5954	Up	K00109|1|6e-21|90.9|gsl:Gasu_39930|2-hydroxyglutarate dehydrogenase [EC:1.1.99.2]	-	-	-	gi|388493312|gb|AFK34722.1|/2.22842e-165/unknown [Lotus japonicus]
Unigene15805_peanut	1287	5.51	10.24	5.25	755.28	5.59364	Up	-	-	-	-	gi|52001241|gb|AAU21501.1|/1.19328e-26/oleosin 3 [Arachis hypogaea]
CL315.Contig3_peanut	2752	0	0	1.6	2.4	5.58803	Up	K01148|1|2e-20|102|pda:103714562|poly(A)-specific ribonuclease [EC:3.1.13.4]	-	-	-	gi|571550199|ref|XP_006603058.1|/0/PREDICTED: chloroplastic group IIA intron splicing facilitator CRS1, chloroplastic isoform X2 [Glycine max]
CL3227.Contig5_peanut	1674	0	0	4.54	6.71	5.57907	Up	-	-	-	-	gi|734400688|gb|KHN31535.1|/1.95458e-115/BAG family molecular chaperone regulator 1 [Glycine soja]
CL2392.Contig6_peanut	1568	0	0	6	0.84	5.57079	Up	K09645|1|0.0|781|aip:107639309|vitellogenic carboxypeptidase-like protein [EC:3.4.16.-]	-	-	-	gi|502143234|ref|XP_004505268.1|/2.99999e-179/PREDICTED: serine carboxypeptidase-like 50 [Cicer arietinum]
CL1165.Contig3_peanut	2532	0	0	1.69	2.6	5.56763	Up	K09291|1|4e-07|58.2|cam:101503894|nucleoprotein TPR	-	-	-	gi|571439364|ref|XP_006574839.1|/0/PREDICTED: lisH domain and HEAT repeat-containing protein KIAA1468 isoform X1 [Glycine max]
Unigene521_peanut	1482	0	0	3.34	3.98	5.55762	Up	-	-	-	-	gi|1000967841|ref|XP_015574319.1|/8.27723e-115/PREDICTED: tobamovirus multiplication protein 1 isoform X1 [Ricinus communis]
CL9979.Contig4_peanut	3061	0	0	1.14	2.35	5.5448	Up	K13199|1|5e-12|74.7|mtr:MTR_7g081660|plasminogen activator inhibitor 1 RNA-binding protein;K09338|2|3e-07|58.9|gmx:100813236|homeobox-leucine zipper protein;K01183|3|7e-07|57.8|aip:107646397|chitinase [EC:3.2.1.14]	-	-	-	-
CL12590.Contig3_peanut	1988	0	0	2.43	5.5	5.54444	Up	K13172|1|1e-07|59.7|ppp:PHYPADRAFT_92690|serine/arginine repetitive matrix protein 2	-	-	-	gi|828338764|ref|XP_012567587.1|/1.09421e-83/PREDICTED: uncharacterized protein LOC101495222 [Cicer arietinum]
CL11843.Contig1_peanut	3502	0.11	0	3.97	4	5.543	Up	K11671|1|4e-14|82.0|nnu:104594699|nuclear factor related to kappa-B-binding protein	-	-	-	gi|950933121|ref|XP_014511565.1|/0/PREDICTED: protein PFC0760c isoform X1 [Vigna radiata var. radiata]
CL4215.Contig3_peanut	4935	0	0	0.91	1.22	5.5372	Up	K15188|1|2e-142|508|adu:107466986|cyclin T	-	-	-	gi|571562864|ref|XP_006605365.1|/1.94432e-138/PREDICTED: uncharacterized protein LOC100797811 isoform X1 [Glycine max]
CL1450.Contig3_peanut	1834	0	0	3.2	2.58	5.53668	Up	K03027|1|0.0|744|adu:107473861|DNA-directed RNA polymerases I and III subunit RPAC1	-	GO:0003676//nucleic acid binding;GO:0005515//protein binding;GO:0034062//RNA polymerase activity	GO:0010467//gene expression	gi|734401490|gb|KHN31677.1|/0/DNA-directed RNA polymerases I and III subunit RPAC1 [Glycine soja]
CL57.Contig8_peanut	3696	0	0	0.52	2.35	5.5274	Up	K01147|1|9e-54|213|ota:Ot09g04200|exoribonuclease II [EC:3.1.13.1]	-	-	-	gi|947050022|gb|KRG99550.1|/0/hypothetical protein GLYMA_18G153300 [Glycine max]
CL1028.Contig41_peanut	4123	0	0	0.85	1.68	5.51551	Up	K14303|1|0.0|1623|adu:107461432|nuclear pore complex protein Nup160	-	-	-	gi|571498200|ref|XP_006594153.1|/0/PREDICTED: nuclear pore complex protein NUP160-like isoform X2 [Glycine max]
CL10196.Contig1_peanut	1870	0	0	5.45	4.97	5.5123	Up	K07583|1|0.0|902|aip:107639374|tRNA pseudouridine synthase 10 [EC:5.4.99.-]	-	-	-	-
CL10496.Contig2_peanut	1939	0	0	5.16	5.66	5.48694	Up	K02685|1|2e-104|381|aly:ARALYDRAFT_315746|DNA primase large subunit [EC:2.7.7.-];K13098|3|4e-09|64.3|vcn:VOLCADRAFT_105865|RNA-binding protein FUS	-	-	-	gi|645230960|ref|XP_008222174.1|/8.19582e-161/PREDICTED: ranBP2-type zinc finger protein At1g67325 isoform X5 [Prunus mume]
CL4436.Contig5_peanut	3943	0	0	2.04	0.48	5.47876	Up	K06699|1|0.0|997|adu:107496916|proteasome activator subunit 4	-	-	-	gi|955384067|ref|XP_014626317.1|/0/PREDICTED: proteasome activator subunit 4-like [Glycine max]
CL4230.Contig4_peanut	1059	0	0	5.84	3.89	5.47836	Up	-	-	-	-	gi|593796118|ref|XP_007161097.1|/2.49756e-85/hypothetical protein PHAVU_001G042400g [Phaseolus vulgaris]
CL12547.Contig1_peanut	2287	0	0	0	4.54	5.4767	Up	K14407|1|2e-60|234|apro:F751_3712|cleavage stimulation factor subunit 2	-	GO:0043169//cation binding;GO:0016791//phosphatase activity	-	gi|356526862|ref|XP_003532035.1|/0/PREDICTED: probable inactive purple acid phosphatase 1 isoform X1 [Glycine max]
CL8044.Contig6_peanut	2301	0	0	3.07	1.22	5.45017	Up	-	-	-	-	gi|356527769|ref|XP_003532480.1|/0/PREDICTED: CRS2-associated factor 1, chloroplastic-like [Glycine max]
CL3873.Contig10_peanut	1197	0	0	6.22	2.1	5.44715	Up	K05768|1|2e-149|530|adu:107492352|gelsolin;K05761|3|8e-69|261|gra:105767956|villin 1	-	-	-	gi|734329403|gb|KHN06263.1|/2.76871e-115/Villin-1 [Glycine soja]
CL2112.Contig2_peanut	2205	0	0	2.3	2.15	5.43066	Up	K15115|1|2e-71|271|aip:107625477|solute carrier family 25 (mitochondrial folate transporter), member 32	-	-	-	gi|951062187|ref|XP_014522977.1|/1.46911e-68/PREDICTED: scarecrow-like protein 6 [Vigna radiata var. radiata]
CL4127.Contig28_peanut	6137	0	0	1.54	0	5.42505	Up	K03514|1|4e-86|322|dosa:Os06t0669275-00|non-canonical poly(A) RNA polymerase PAPD5/7 [EC:2.7.7.19]	-	-	-	gi|955310745|ref|XP_014628959.1|/0/PREDICTED: uncharacterized protein LOC100809291 isoform X2 [Glycine max]
CL9110.Contig2_peanut	1392	0	0	2.11	5.03	5.42083	Up	K18213|1|1e-141|348|adu:107459852|proteinaceous RNase P [EC:3.1.26.5]	GO:0044464	GO:0015291//secondary active transmembrane transporter activity	GO:0015893//drug transport	gi|593795668|ref|XP_007160872.1|/9.60672e-107/hypothetical protein PHAVU_001G023800g [Phaseolus vulgaris]
CL853.Contig6_peanut	8132	0	0	0.45	0.74	5.41941	Up	K12819|1|1e-167|593|mdm:103427975|pre-mRNA-processing factor SLU7;K01303|3|7e-150|534|fve:101311565|acylaminoacyl-peptidase [EC:3.4.19.1];K04730|5|3e-77|293|nnu:104588187|interleukin-1 receptor-associated kinase 1 [EC:2.7.11.1]	-	-	-	gi|955314068|ref|XP_014629745.1|/0/PREDICTED: uncharacterized protein LOC106798267 [Glycine max]
CL1619.Contig3_peanut	1520	0.18	0.68	2.25	40.61	5.41477	Up	-	-	GO:0003824//catalytic activity	GO:0006259//DNA metabolic process;GO:0040029//regulation of gene expression, epigenetic	gi|922401861|ref|XP_013468067.1|/3.64689e-53/endonuclease/exonuclease/phosphatase family protein [Medicago truncatula]
CL557.Contig6_peanut	1938	0	0	2.43	2.59	5.41046	Up	K17345|1|3e-27|124|sot:102597946|tetraspanin-5;K17353|4|5e-10|67.4|mdm:103415953|tetraspanin-18;K11649|5|6e-08|60.5|mtr:MTR_6g053260|SWI/SNF related-matrix-associated actin-dependent regulator of chromatin subfamily C	GO:0031224//intrinsic component of membrane	-	-	gi|115461366|ref|NP_001054283.1|/2.31631e-30/Os04g0679900 [Oryza sativa Japonica Group]
CL11147.Contig2_peanut	857	0	0	3.72	7.98	5.40895	Up	-	-	-	-	gi|734432117|gb|KHN46180.1|/1.17791e-12/Zinc finger protein CONSTANS-LIKE 9 [Glycine soja]
CL8304.Contig1_peanut	2387	0	0	3.92	1.98	5.39762	Up	K00327|1|1e-66|255|aip:107642404|NADPH-ferrihemoprotein reductase [EC:1.6.2.4]	-	-	-	gi|734364576|gb|KHN17323.1|/0/NADPH-dependent diflavin oxidoreductase 1 [Glycine soja]
Unigene23717_peanut	964	0	0	3.2	6.96	5.38424	Up	K08504|1|2e-60|233|aip:107625073|blocked early in transport 1	-	-	-	gi|388496382|gb|AFK36257.1|/2.93806e-50/unknown [Medicago truncatula]
CL9088.Contig1_peanut	1925	0	0	2.03	2.91	5.37496	Up	K01836|1|0.0|1008|adu:107487565|phosphoacetylglucosamine mutase [EC:5.4.2.3]	-	GO:0016868//intramolecular transferase activity, phosphotransferases	GO:0044238//primary metabolic process	gi|951054862|ref|XP_014521327.1|/0/PREDICTED: phosphoacetylglucosamine mutase isoform X1 [Vigna radiata var. radiata]
CL9500.Contig7_peanut	2331	0	0	1.5	2.57	5.37353	Up	K09060|1|0.0|715|adu:107487157|plant G-box-binding factor	-	GO:0003677//DNA binding	GO:0006351//transcription, DNA-templated	gi|356496180|ref|XP_003516948.1|/3.51862e-169/PREDICTED: transcription factor HBP-1a isoform X2 [Glycine max]
CL1260.Contig9_peanut	2281	0	0	1.23	2.94	5.37235	Up	K00286|1|8e-97|347|aip:107645548|pyrroline-5-carboxylate reductase [EC:1.5.1.2]	GO:0044424	GO:0016646//oxidoreductase activity, acting on the CH-NH group of donors, NAD or NADP as acceptor	GO:0006560//proline metabolic process	gi|502108205|ref|XP_004493414.1|/2.03673e-87/PREDICTED: pyrroline-5-carboxylate reductase [Cicer arietinum]
CL1769.Contig14_peanut	2927	0	0	1.47	1.72	5.36139	Up	K19001|1|0.0|1182|aip:107642868|ATP-dependent DNA helicase	-	GO:0017111//nucleoside-triphosphatase activity;GO:0003676//nucleic acid binding;GO:0032559//adenyl ribonucleotide binding	-	gi|502161121|ref|XP_004512036.1|/0/PREDICTED: ATP-dependent DNA helicase DDM1 [Cicer arietinum]
Unigene30832_peanut	4018	0	0	2.24	0	5.34758	Up	K19613|1|4e-86|118|nnu:104601536|leucine-rich repeat protein SHOC2	-	-	-	gi|571515045|ref|XP_006597194.1|/1.18973e-126/PREDICTED: TMV resistance protein N-like [Glycine max]
CL4846.Contig1_peanut	1670	0	0	5.44	3.43	5.34684	Up	K13832|1|0.0|956|adu:107475907|3-dehydroquinate dehydratase / shikimate dehydrogenase [EC:4.2.1.10 1.1.1.25]	GO:0044424	GO:0016616//oxidoreductase activity, acting on the CH-OH group of donors, NAD or NADP as acceptor;GO:0016836//hydro-lyase activity;GO:0000166//nucleotide binding	GO:0008652//cellular amino acid biosynthetic process	gi|255559348|ref|XP_002520694.1|/0/PREDICTED: bifunctional 3-dehydroquinate dehydratase/shikimate dehydrogenase, chloroplastic isoform X4 [Ricinus communis]
CL5135.Contig3_peanut	2426	0	0	2.39	1.36	5.33343	Up	K05909|1|7e-26|64.3|bna:106441311|laccase [EC:1.10.3.2]	-	-	-	gi|727463804|ref|XP_010513742.1|/1.71636e-37/PREDICTED: uncharacterized protein LOC104789794 [Camelina sativa]
CL6675.Contig1_peanut	1512	0	0	5.93	0	5.32416	Up	K16302|1|7e-90|287|vvi:100245434|metal transporter CNNM;K15449|5|2e-85|280|pper:PRUPE_ppa000321mg|tRNA wybutosine-synthesizing protein 1 [EC:4.1.3.44]	-	-	-	gi|922357178|ref|XP_003616683.2|/0/methyltransferase PMT16, putative [Medicago truncatula]
CL5376.Contig1_peanut	2469	0	0	1.73	1.95	5.3221	Up	-	-	-	-	gi|571533098|ref|XP_006600358.1|/0/PREDICTED: uncharacterized protein LOC102668152 [Glycine max]
CL1452.Contig3_peanut	1873	0	0	4.74	2.77	5.31585	Up	K01142|1|0.0|962|aip:107625412|exodeoxyribonuclease III [EC:3.1.11.2]	-	-	-	gi|955307907|ref|XP_014623787.1|/0/PREDICTED: DNA-(apurinic or apyrimidinic site) lyase, chloroplastic-like isoform X1 [Glycine max]
Unigene30852_peanut	1541	0	0	5.52	0.25	5.31105	Up	K13071|1|3e-167|589|aip:107629280|pheophorbide a oxygenase [EC:1.14.15.17]	-	GO:0016491//oxidoreductase activity;GO:0051536//iron-sulfur cluster binding	-	gi|502145563|ref|XP_004506081.1|/3.3913e-135/PREDICTED: pheophorbide a oxygenase, chloroplastic [Cicer arietinum]
Unigene45746_peanut	159	1.12	2.17	95.47	99.88	5.29835	Up	-	-	-	-	-
Unigene4416_peanut	224	2.93	4.97	165.32	178.4	5.29773	Up	K01369|1|3e-38|157|aip:107643026|legumain [EC:3.4.22.34]	-	GO:0004175//endopeptidase activity	GO:0019538//protein metabolic process	gi|351723279|ref|NP_001238297.1|/5.43822e-25/seed maturation protein PM40 precursor [Glycine max]
CL9816.Contig1_peanut	306	0	2.7	0.58	134.96	5.28398	Up	-	-	-	-	-
Unigene8596_peanut	281	0.56	0.54	39.5	38.3	5.26574	Up	-	-	-	-	-
CL1754.Contig1_peanut	2213	0	0	3.23	0.64	5.25972	Up	K09873|1|5e-25|117|sita:101770725|aquaporin TIP;K13459|2|1e-19|99.8|mtr:MTR_1g028720|disease resistance protein RPS2;K19613|3|7e-19|97.1|cic:CICLE_v100041741m|leucine-rich repeat protein SHOC2	-	-	-	gi|502160966|ref|XP_004511973.1|/0/PREDICTED: probable disease resistance protein At5g66900 [Cicer arietinum]
CL3728.Contig2_peanut	1469	0	0	5.78	0	5.24756	Up	K12486|1|0.0|463|aip:107623751|stromal membrane-associated protein	-	-	-	gi|502168821|ref|XP_004514473.1|/1.33327e-169/PREDICTED: probable ADP-ribosylation factor GTPase-activating protein AGD11 isoform X1 [Cicer arietinum]
CL1170.Contig2_peanut	1212	0	0	7.04	5.45	5.24676	Up	K18045|1|4e-107|389|aip:107636548|tyrosine-protein phosphatase SIW14 [EC:3.1.3.48]	-	-	-	gi|357480413|ref|XP_003610492.1|/3.25035e-87/tyrosine specific protein phosphatase family protein [Medicago truncatula]
CL7692.Contig1_peanut	1089	0	0	7.82	4.77	5.23746	Up	K02201|1|1e-69|264|adu:107494915|pantetheine-phosphate adenylyltransferase [EC:2.7.7.3];K08486|5|4e-59|229|cam:101506700|syntaxin 1B/2/3	-	GO:0070566//adenylyltransferase activity	GO:0010876//lipid localization;GO:0009108//coenzyme biosynthetic process;GO:0006970//response to osmotic stress;GO:0006140	gi|359807271|ref|NP_001241114.1|/8.42145e-60/uncharacterized protein LOC100798626 [Glycine max]
Unigene27454_peanut	1068	0	0	7.94	8.55	5.23077	Up	K09422|1|2e-95|349|adu:107466187|myb proto-oncogene protein, plant	-	-	-	gi|563425559|gb|AHB59594.1|/1.2479e-92/putative R2R3 MYB protein 6 [Arachis hypogaea]
Unigene31825_peanut	823	0.35	1.36	38.53	35.94	5.1919	Up	K09286|1|3e-56|219|aip:107606401|EREBP-like factor	-	-	GO:0006351//transcription, DNA-templated	gi|702361216|ref|XP_010059904.1|/1.28371e-37/PREDICTED: ethylene-responsive transcription factor RAP2-1-like [Eucalyptus grandis]
Unigene33568_peanut	207	0	3.9	1.83	178.63	5.13447	Up	K15718|1|4e-35|146|aip:107613293|linoleate 9S-lipoxygenase [EC:1.13.11.58]	GO:0044424	GO:0046914//transition metal ion binding;GO:0016702//oxidoreductase activity, acting on single donors with incorporation of molecular oxygen, incorporation of two atoms of oxygen	GO:0006633//fatty acid biosynthetic process	gi|947095510|gb|KRH44095.1|/1.22881e-24/hypothetical protein GLYMA_08G189600 [Glycine max]
CL8755.Contig2_peanut	163	1.09	3.15	97.58	103.85	5.09371	Up	K15718|1|3e-26|117|aip:107613293|linoleate 9S-lipoxygenase [EC:1.13.11.58]	-	GO:0046914//transition metal ion binding;GO:0016702//oxidoreductase activity, acting on single donors with incorporation of molecular oxygen, incorporation of two atoms of oxygen	GO:0006633//fatty acid biosynthetic process	gi|351725145|ref|NP_001237338.1|/6.3255e-21/lipoxygenase-10 [Glycine max]
CL807.Contig30_peanut	1989	0	0.01	3.96	0	5.08775	Up	K10571|1|3e-112|407|aip:107643148|de-etiolated-1	-	-	-	gi|571486797|ref|XP_006590468.1|/2.96603e-97/PREDICTED: light-mediated development protein DET1-like isoform X3 [Glycine max]
CL3260.Contig1_peanut	589	0.75	0.44	19.57	23.46	5.06185	Up	K04123|1|7e-93|340|adu:107481709|ent-kaurenoic acid hydroxylase [EC:1.14.13.79]	-	-	-	gi|734356850|gb|KHN14287.1|/2.48267e-58/Ent-kaurenoic acid oxidase 2 [Glycine soja]
CL12693.Contig6_peanut	2301	0.06	0	2.37	2.88	5.04216	Up	K01303|1|9e-20|100|pda:103711615|acylaminoacyl-peptidase [EC:3.4.19.1]	-	-	-	gi|502128720|ref|XP_004500058.1|/0/PREDICTED: dipeptidyl-peptidase 5 isoform X2 [Cicer arietinum]
Unigene40294_peanut	162	1.09	2.12	89.14	81.3	5.02855	Up	-	-	-	-	-
Unigene52141_peanut	178	0.97	0.94	55.47	61.89	5.00895	Up	K01662|1|9e-28|122|aip:107638530|1-deoxy-D-xylulose-5-phosphate synthase [EC:2.2.1.7]	-	GO:0016903//oxidoreductase activity, acting on the aldehyde or oxo group of donors;GO:0016744	GO:0006772//thiamine metabolic process;GO:0006721//terpenoid metabolic process	gi|672198277|ref|XP_008777286.1|/4.61682e-24/PREDICTED: probable 1-deoxy-D-xylulose-5-phosphate synthase, chloroplastic [Phoenix dactylifera]
Unigene53403_peanut	165	0	3.1	79.42	75.16	4.98249	Up	-	-	GO:0046914//transition metal ion binding	-	gi|743771718|ref|XP_010916152.1|/4.69108e-16/PREDICTED: basic blue protein-like [Elaeis guineensis]
Unigene5739_peanut	586	0.25	0.49	19.45	33.86	4.89268	Up	-	-	-	-	gi|357512023|ref|XP_003626300.1|/8.26472e-54/glycoprotein membrane precursor GPI-anchored protein [Medicago truncatula]
Unigene29110_peanut	1631	0.05	0	5.78	5.56	4.87489	Up	K02184|1|4e-69|263|tcc:TCM_029927|formin 2	-	-	-	gi|734413352|gb|KHN36797.1|/6.82638e-174/hypothetical protein glysoja_001528 [Glycine soja]
Unigene54764_peanut	150	0	1.17	39.72	45.86	4.84326	Up	-	-	GO:0003824//catalytic activity	GO:0008152//metabolic process	gi|357512025|ref|XP_003626301.1|/1.67677e-18/NAD(P)-binding rossmann-fold protein [Medicago truncatula]
CL3260.Contig2_peanut	564	0	2.82	39.48	44.63	4.83923	Up	K04123|1|7e-79|293|aip:107631569|ent-kaurenoic acid hydroxylase [EC:1.14.13.79]	-	GO:0016491//oxidoreductase activity;GO:0005506//iron ion binding	GO:0008152//metabolic process	gi|593693808|ref|XP_007147425.1|/1.07804e-52/hypothetical protein PHAVU_006G123500g [Phaseolus vulgaris]
Unigene28617_peanut	786	0.14	0	7.95	4.19	4.82521	Up	K01365|1|4e-25|115|adu:107489179|cathepsin L [EC:3.4.22.15]	-	-	-	gi|734313707|gb|KHN01500.1|/2.6636e-21/TPR and ankyrin repeat-containing protein 1 [Glycine soja]
CL4586.Contig1_peanut	747	0	0.17	3.06	10.41	4.82181	Up	-	-	-	-	gi|947090990|gb|KRH39655.1|/9.94341e-44/hypothetical protein GLYMA_09G212500 [Glycine max]
Unigene49400_peanut	471	0	0.61	18.44	16.46	4.80383	Up	K05282|1|4e-80|296|adu:107480214|gibberellin 20-oxidase [EC:1.14.11.12]	-	GO:0046914//transition metal ion binding;GO:0016706//oxidoreductase activity, acting on paired donors, with incorporation or reduction of molecular oxygen, 2-oxoglutarate as one donor, and incorporation of one atom each of oxygen into both donors	GO:0008152//metabolic process	gi|147916856|gb|ABQ52488.1|/1.57873e-59/GA 20-oxidase [Paeonia suffruticosa]
CL1445.Contig9_peanut	3145	0.11	0	5.02	3.16	4.80177	Up	-	-	-	-	gi|571474113|ref|XP_006586128.1|/3.3172e-48/PREDICTED: uncharacterized protein LOC106794106 isoform X2 [Glycine max]
CL12693.Contig1_peanut	2459	0.13	0	3.26	2.85	4.7757	Up	K01303|1|9e-20|100|pda:103711615|acylaminoacyl-peptidase [EC:3.4.19.1]	-	-	-	gi|571473951|ref|XP_003532124.2|/0/PREDICTED: dipeptidyl-peptidase 5-like [Glycine max]
CL3576.Contig2_peanut	1629	0	1.85	18.57	25.1	4.74036	Up	K10256|1|0.0|820|aip:107619143|omega-6 fatty acid desaturase / acyl-lipid omega-6 desaturase (Delta-12 desaturase) [EC:1.14.19.6 1.14.19.22]	-	GO:0016705//oxidoreductase activity, acting on paired donors, with incorporation or reduction of molecular oxygen;GO:0016628//oxidoreductase activity, acting on the CH-CH group of donors, NAD or NADP as acceptor	GO:0044238//primary metabolic process	gi|8980831|gb|AAF82293.1|/0/microsomal oleate desaturase [Arachis hypogaea]
Unigene40130_peanut	598	0.25	1.42	31.28	29.38	4.60662	Up	K08065|1|7e-61|233|pop:POPTR_0016s00740g|nuclear transcription Y subunit beta	GO:0043231//intracellular membrane-bounded organelle	GO:0003677//DNA binding	GO:0006351//transcription, DNA-templated	gi|761632002|gb|AJP62202.1|/2.67844e-103/leafy cotyledon 1-A [Arachis hypogaea]
Unigene10610_peanut	704	3.3	4.2	3.51	183.18	4.58708	Up	K11188|1|5e-127|454|aip:107631482|peroxiredoxin 6, 1-Cys peroxiredoxin [EC:1.11.1.7 1.11.1.15 3.1.1.-]	GO:0043231//intracellular membrane-bounded organelle	GO:0016705//oxidoreductase activity, acting on paired donors, with incorporation or reduction of molecular oxygen;GO:0016209//antioxidant activity	GO:0008152//metabolic process;GO:0019725//cellular homeostasis	gi|734388805|gb|KHN25929.1|/7.38775e-107/1-Cys peroxiredoxin [Glycine soja]
CL1556.Contig2_peanut	1454	0	0.03	4.24	3.26	4.56404	Up	-	-	-	-	gi|356575755|ref|XP_003556002.1|/3.12347e-50/PREDICTED: uncharacterized protein LOC100781730 isoform X1 [Glycine max]
CL5500.Contig10_peanut	2789	0.44	0	7.61	3.29	4.40574	Up	K15449|1|2e-57|225|pvu:PHAVU_001G014500g|tRNA wybutosine-synthesizing protein 1 [EC:4.1.3.44];K16302|3|4e-57|224|gra:105766830|metal transporter CNNM	-	-	-	gi|565471964|ref|XP_006293784.1|/0/hypothetical protein CARUB_v10022763mg [Capsella rubella]
CL739.Contig11_peanut	2126	0.17	0	0.44	5.57	4.4054	Up	K20473|1|0.0|690|aip:107605869|neuroblastoma-amplified sequence	-	-	-	gi|947116069|gb|KRH64371.1|/6.18191e-157/hypothetical protein GLYMA_04G232700 [Glycine max]
Unigene30226_peanut	5915	0	0.58	8.35	4.07	4.40307	Up	K20478|1|0.0|1166|cmo:103492642|golgin subfamily B member 1	-	-	-	gi|965609087|dbj|BAT95578.1|/0/hypothetical protein VIGAN_08233200 [Vigna angularis var. angularis]
CL213.Contig11_peanut	3066	0	0.07	1.94	2.97	4.37093	Up	K07759|1|0.0|439|adu:107458110|poly(ADP-ribose) glycohydrolase [EC:3.2.1.143]	-	-	-	gi|645275998|ref|XP_008243083.1|/9.47773e-132/PREDICTED: poly(ADP-ribose) glycohydrolase 1-like [Prunus mume]
Unigene40074_peanut	331	0.47	0.45	17.95	16.46	4.32353	Up	-	-	-	-	gi|356533407|ref|XP_003535256.1|/1.59038e-16/PREDICTED: embryonic protein DC-8-like [Glycine max]
CL2036.Contig11_peanut	3286	0.53	0	6.69	4.92	4.30621	Up	K10406|1|2e-12|76.6|obr:102711596|kinesin family member C2/C3	-	-	-	gi|955382981|ref|XP_014625948.1|/2.8097e-85/PREDICTED: putative WEB family protein At1g65010, chloroplastic isoform X1 [Glycine max]
CL1308.Contig42_peanut	3767	0	0.18	4.07	2.64	4.20861	Up	K13217|1|9e-169|595|aip:107647839|pre-mRNA-processing factor 39	-	-	-	gi|571445972|ref|XP_006576960.1|/5.88766e-148/PREDICTED: pre-mRNA-processing factor 39-like isoform X3 [Glycine max]
CL7411.Contig4_peanut	2382	0.39	0	6.63	1.75	4.16469	Up	K04730|1|1e-158|561|pda:103707661|interleukin-1 receptor-associated kinase 1 [EC:2.7.11.1]	-	GO:0004672//protein kinase activity;GO:0000166//nucleotide binding	-	gi|356567974|ref|XP_003552189.1|/0/PREDICTED: L-type lectin-domain containing receptor kinase IV.1-like [Glycine max]
CL4393.Contig7_peanut	2019	0.21	0	3.34	2.1	4.10162	Up	K06236|1|1e-11|48.1|cvr:CHLNCDRAFT_141917|collagen, type I, alpha;K14317|3|3e-10|46.6|mus:103984394|nuclear pore complex protein Nup214	-	-	-	gi|502116761|ref|XP_004495581.1|/1.88602e-61/PREDICTED: protein PHR1-LIKE 1 [Cicer arietinum]
CL3681.Contig1_peanut	1365	0	0.25	4.14	2.48	4.04188	Up	K01872|1|2e-51|204|aly:ARALYDRAFT_681632|alanyl-tRNA synthetase [EC:6.1.1.7]	GO:0031224//intrinsic component of membrane	-	-	gi|950969561|ref|XP_014499854.1|/3.14115e-89/PREDICTED: TLC domain-containing protein 2 isoform X2 [Vigna radiata var. radiata]
CL3775.Contig3_peanut	1971	0	0.63	5.76	5.45	3.97465	Up	K15633|1|0.0|975|adu:107485416|2,3-bisphosphoglycerate-independent phosphoglycerate mutase [EC:5.4.2.12]	GO:0044424	GO:0046914//transition metal ion binding;GO:0016868//intramolecular transferase activity, phosphotransferases	GO:0006006//glucose metabolic process	gi|659126686|ref|XP_008463313.1|/0/PREDICTED: 2,3-bisphosphoglycerate-independent phosphoglycerate mutase [Cucumis melo]
CL4749.Contig4_peanut	2849	0	0.25	2.91	1.93	3.94313	Up	K05909|1|3e-52|89.4|bna:106441311|laccase [EC:1.10.3.2];K00620|5|2e-47|86.3|bna:106392594|glutamate N-acetyltransferase / amino-acid N-acetyltransferase [EC:2.3.1.35 2.3.1.1]	-	-	-	gi|399920227|gb|AFP55574.1|/3.97592e-71/non-ltr retroelement reverse transcriptase [Rosa rugosa]
Unigene27556_peanut	1272	0.08	0	0.97	2.87	3.92473	Up	-	-	-	-	gi|571460378|ref|XP_006581684.1|/2.33952e-71/PREDICTED: uncharacterized protein At1g04910-like isoform X1 [Glycine max]
CL365.Contig5_peanut	2079	0	0.57	4.08	5.7	3.91121	Up	-	-	-	-	gi|922364579|ref|XP_013454553.1|/7.17796e-07/Ulp1 protease family, carboxy-terminal domain protein [Medicago truncatula]
CL1522.Contig4_peanut	1967	0.11	0	1.97	1.13	3.82898	Up	-	-	-	-	gi|955377046|ref|XP_014624690.1|/3.12651e-99/PREDICTED: uncharacterized protein LOC100778412 isoform X1 [Glycine max]
CL4165.Contig1_peanut	1394	1.53	0	5.88	17.4	3.77912	Up	K00008|1|0.0|618|aip:107644763|L-iditol 2-dehydrogenase [EC:1.1.1.14]	-	GO:0003824//catalytic activity;GO:0046914//transition metal ion binding	GO:0008152//metabolic process	gi|922353457|ref|XP_013452545.1|/2.03852e-175/sorbitol dehydrogenase-like protein [Medicago truncatula]
CL740.Contig28_peanut	7299	0.25	0	1.89	1.61	3.67715	Up	K14486|1|0.0|1211|adu:107468308|auxin response factor	-	-	-	gi|356549269|ref|XP_003543018.1|/0/PREDICTED: auxin response factor 3-like [Glycine max]
CL949.Contig9_peanut	1315	0	0.48	5.04	2.78	3.66673	Up	-	-	-	-	gi|388503788|gb|AFK39960.1|/4.14762e-22/unknown [Lotus japonicus]
CL279.Contig4_peanut	3134	0.01	0.07	0.49	1.39	3.65584	Up	K20043|1|1e-153|545|pxb:103932743|clathrin coat assembly protein AP180	-	-	-	gi|502151463|ref|XP_004508453.1|/5.83281e-162/PREDICTED: putative clathrin assembly protein At5g35200 [Cicer arietinum]
Unigene2973_peanut	1841	0.12	0	1.87	1.04	3.64374	Up	-	-	-	-	-
CL2303.Contig9_peanut	3697	0.1	0	0.49	1.43	3.60258	Up	-	-	-	-	gi|950933398|ref|XP_014511949.1|/4.36844e-108/PREDICTED: SPX domain-containing membrane protein At4g22990-like [Vigna radiata var. radiata]
Unigene1420_peanut	1735	0.45	0.01	5.12	1.55	3.56385	Up	-	-	-	-	-
CL3613.Contig3_peanut	201	1.67	5.66	53.05	41.77	3.5157	Up	-	-	-	GO:0050794//regulation of cellular process	gi|593675444|ref|XP_007143415.1|/6.6013e-10/hypothetical protein PHAVU_007G070300g [Phaseolus vulgaris]
CL2999.Contig1_peanut	2927	0	0.08	0.46	1.26	3.50046	Up	K06180|1|2e-06|55.8|vcn:VOLCADRAFT_65292|23S rRNA pseudouridine1911/1915/1917 synthase [EC:5.4.99.23]	-	-	-	gi|764597144|ref|XP_011466146.1|/1.00279e-107/PREDICTED: RNA pseudouridine synthase 1 isoform X3 [Fragaria vesca subsp. vesca]
CL477.Contig3_peanut	3447	0.08	0	0.35	1.18	3.46705	Up	K03857|1|6e-150|533|aip:107606035|phosphatidylinositol glycan, class A [EC:2.4.1.198]	-	-	-	gi|802551351|ref|XP_012064752.1|/7.24353e-137/PREDICTED: phosphatidylinositol N-acetylglucosaminyltransferase gpi3 subunit [Jatropha curcas]
CL560.Contig19_peanut	1962	0.58	0	4.41	3.01	3.45073	Up	K15429|1|0.0|726|aip:107630415|tRNA (guanine37-N1)-methyltransferase [EC:2.1.1.228]	-	-	-	gi|947054345|gb|KRH03798.1|/0/hypothetical protein GLYMA_17G120800 [Glycine max]
CL511.Contig3_peanut	1859	0.46	0	2.06	4.15	3.42754	Up	-	GO:0009526//plastid envelope;GO:0009532//plastid stroma	GO:0016787//hydrolase activity;GO:0032559//adenyl ribonucleotide binding	GO:0043170	gi|674236277|gb|KFK29042.1|/6.68638e-11/hypothetical protein AALP_AA7G081100 [Arabis alpina]
CL2128.Contig3_peanut	1140	0.61	0	6.03	2.34	3.42227	Up	K14486|1|6e-26|119|sind:105166017|auxin response factor	-	-	-	gi|951074036|ref|XP_014492359.1|/4.43393e-75/PREDICTED: auxin response factor 18-like [Vigna radiata var. radiata]
CL3032.Contig9_peanut	1608	0	0.64	5.58	2.18	3.39589	Up	K09571|1|2e-146|520|atr:18428931|FK506-binding protein 4/5 [EC:5.2.1.8]	-	-	GO:0044267//cellular protein metabolic process	gi|950938507|ref|XP_014523061.1|/9.70982e-165/PREDICTED: peptidyl-prolyl cis-trans isomerase FKBP42 [Vigna radiata var. radiata]
CL7215.Contig6_peanut	1796	0	1	7.71	2.98	3.34225	Up	K14709|1|0.0|729|adu:107461206|solute carrier family 39 (zinc transporter), member 1/2/3	GO:0016020//membrane	GO:0046873//metal ion transmembrane transporter activity;GO:0016491//oxidoreductase activity	GO:0006829//zinc II ion transport	gi|502132665|ref|XP_004501470.1|/8.2698e-160/PREDICTED: zinc transporter 4, chloroplastic-like isoform X1 [Cicer arietinum]
CL7183.Contig2_peanut	3796	0	0.94	4.81	4.81	3.33941	Up	-	-	-	-	gi|571498982|ref|XP_006594370.1|/0/PREDICTED: uncharacterized protein LOC100813299 [Glycine max]
Unigene27865_peanut	1631	0.67	0	6	1.91	3.33895	Up	K03686|1|0.0|822|adu:107459215|molecular chaperone DnaJ	-	-	-	gi|828294815|ref|XP_012568373.1|/2.96794e-169/PREDICTED: chaperone protein dnaJ 1, mitochondrial isoform X2 [Cicer arietinum]
CL12651.Contig9_peanut	2272	0.14	0	0.63	1.67	3.31727	Up	K05349|1|4e-25|117|mdm:103410473|beta-glucosidase [EC:3.2.1.21];K03327|2|2e-21|105|cic:CICLE_v10018703mg|multidrug resistance protein, MATE family;K04730|3|9e-17|90.1|aip:107610663|interleukin-1 receptor-associated kinase 1 [EC:2.7.11.1];K04382|4|1e-14|82.8|mdm:103407548|serine/threonine-protein phosphatase 2A catalytic subunit [EC:3.1.3.16];K00276|5|5e-13|77.8|spen:107030442|primary-amine oxidas…	-	-	-	gi|828333462|ref|XP_012574946.1|/1.22341e-134/PREDICTED: G-type lectin S-receptor-like serine/threonine-protein kinase At4g03230 isoform X2 [Cicer arietinum]
CL10748.Contig4_peanut	4608	0.6	0	1.86	4.61	3.31649	Up	K05750|1|0.0|2424|aip:107639271|NCK-associated protein 1	-	-	-	gi|356576259|ref|XP_003556250.1|/0/PREDICTED: protein NAP1 [Glycine max]
CL5529.Contig3_peanut	1441	0	0.42	3.56	1.67	3.28384	Up	K09495|1|0.0|755|adu:107489730|T-complex protein 1 subunit gamma	GO:0044424	GO:0005515//protein binding;GO:0032559//adenyl ribonucleotide binding	GO:0044267//cellular protein metabolic process	gi|922385800|ref|XP_003593572.2|/0/TCP-1/cpn60 chaperonin family protein [Medicago truncatula]
CL807.Contig12_peanut	2967	0.15	0	1.4	0.66	3.2734	Up	K10571|1|0.0|1053|adu:107488376|de-etiolated-1	-	-	-	gi|356497391|ref|XP_003517544.1|/0/PREDICTED: light-mediated development protein DET1-like isoform X2 [Glycine max]
CL740.Contig37_peanut	7136	0.28	0	0.91	2.1	3.2649	Up	K14486|1|0.0|1116|adu:107480759|auxin response factor	-	-	-	gi|356548656|ref|XP_003542716.1|/0/PREDICTED: auxin response factor 3-like isoform X1 [Glycine max]
CL96.Contig11_peanut	6137	0.01	0.85	3.39	4.73	3.25075	Up	K14404|1|3e-13|80.1|gsl:Gasu_15470|cleavage and polyadenylation specificity factor subunit 4	-	-	-	gi|955361659|ref|XP_014621918.1|/0/PREDICTED: uncharacterized protein LOC100788859 [Glycine max]
CL7915.Contig2_peanut	278	1.71	1.1	20.67	13.08	3.24102	Up	-	-	GO:0048029//monosaccharide binding	GO:0048522;GO:0007088//regulation of mitotic nuclear division	gi|4033446|sp|Q39529.1|LEC2_CLAKE/8.06652e-08/RecName: Full=Agglutinin-2; AltName: Full=Agglutinin II; AltName: Full=ClAII; AltName: Full=LecClAII; Flags: Precursor
Unigene26275_peanut	1214	0	0.19	1.05	2.33	3.22353	Up	K01937|1|2e-114|278|gmx:100778080|CTP synthase [EC:6.3.4.2]	-	-	-	gi|734398800|gb|KHN30656.1|/5.96396e-116/CTP synthase [Glycine soja]
CL4295.Contig3_peanut	1519	3.16	3.04	10.37	20.03	3.19355	Up	-	-	-	-	gi|955309144|ref|XP_014625987.1|/3.54674e-44/PREDICTED: peroxisomal and mitochondrial division factor 2-like isoform X1 [Glycine max]
CL1092.Contig2_peanut	2209	0	1.54	9.02	4.94	3.17001	Up	K12347|1|6e-55|107|apro:F751_6097|natural resistance-associated macrophage protein	-	-	-	gi|502138936|ref|XP_004503584.1|/0/PREDICTED: putative membrane-bound O-acyltransferase C24H6.01c isoform X2 [Cicer arietinum]
CL5959.Contig2_peanut	625	0.62	0	2.44	6.24	3.16548	Up	-	-	-	-	-
Unigene1925_peanut	1238	0.47	0	1.98	3.66	3.13388	Up	-	-	-	-	gi|488461479|emb|CCW28742.1|/9.93343e-31/TIR NB-ARC LRR protein [Arachis duranensis]
Unigene23183_peanut	1947	0.65	0	2.1	4.46	3.12301	Up	K08869|1|3e-133|476|aip:107609302|aarF domain-containing kinase	-	-	-	gi|502096602|ref|XP_004490789.1|/5.45464e-96/PREDICTED: uncharacterized aarF domain-containing protein kinase 1 isoform X1 [Cicer arietinum]
CL1840.Contig4_peanut	3128	0.21	0	1.7	0.63	3.11187	Up	K04730|1|0.0|657|mtr:MTR_5g017080|interleukin-1 receptor-associated kinase 1 [EC:2.7.11.1];K04733|4|5e-128|460|aip:107622211|interleukin-1 receptor-associated kinase 4 [EC:2.7.11.1]	-	-	-	gi|734423169|gb|KHN42090.1|/0/Putative serine/threonine-protein kinase [Glycine soja]
CL3330.Contig1_peanut	2345	0	1.15	5.32	4.82	3.10443	Up	K08818|1|0.0|1128|adu:107489624|cell division cycle 2-like [EC:2.7.11.22]	-	-	-	gi|571453747|ref|XP_006579593.1|/0/PREDICTED: cyclin-dependent kinase G-2 [Glycine max]
CL5585.Contig2_peanut	1261	0	0.78	5.57	2.11	3.09464	Up	K06883|1|3e-129|462|aip:107644091|uncharacterized protein	-	GO:0005488//binding	-	gi|356526825|ref|XP_003532017.1|/8.64326e-123/PREDICTED: GPN-loop GTPase 3 [Glycine max]
Unigene24673_peanut	735	0	0.39	3.79	1.85	3.09416	Up	K18183|1|4e-53|208|adu:107476092|cytochrome c oxidase assembly protein subunit 19	-	-	-	gi|593266942|ref|XP_007135649.1|/8.79953e-45/hypothetical protein PHAVU_010G146800g [Phaseolus vulgaris]
CL825.Contig1_peanut	1688	0.94	0	5.63	3.26	3.09184	Up	K07766|1|5e-62|239|adu:107481462|diphosphoinositol-polyphosphate diphosphatase [EC:3.6.1.52]	-	-	-	gi|502138323|ref|XP_004503362.1|/7.41599e-46/PREDICTED: nudix hydrolase 18, mitochondrial-like [Cicer arietinum]
CL395.Contig8_peanut	732	0	0.83	5.63	3.52	3.09106	Up	-	-	-	-	-
CL1074.Contig5_peanut	1658	1.89	1.07	5.68	11.46	3.08905	Up	K20028|1|2e-143|509|adu:107491910|palmitoyltransferase ZDHHC2/15/20 [EC:2.3.1.225]	-	-	-	gi|574139384|emb|CCW28739.1|/2.10996e-146/putative zinc finger containing protein [Arachis duranensis]
CL943.Contig11_peanut	2388	0	0.48	3.1	1.43	3.06961	Up	-	-	-	-	-
CL5204.Contig2_peanut	4473	0.61	0	3.16	2.13	3.03642	Up	K05909|1|3e-104|341|bna:106441311|laccase [EC:1.10.3.2];K00620|4|4e-104|381|bna:106392594|glutamate N-acetyltransferase / amino-acid N-acetyltransferase [EC:2.3.1.35 2.3.1.1];K18195|5|1e-86|323|thj:104807150|rhamnogalacturonan endolyase [EC:4.2.2.23]	-	-	-	gi|332322110|emb|CCA66009.1|/0/hypothetical protein [Beta vulgaris subsp. vulgaris]
CL3494.Contig4_peanut	3420	0.67	0	3.25	2.47	2.99199	Up	K07466|1|2e-154|429|adu:107479909|replication factor A1	-	-	-	gi|922329455|ref|XP_003628568.2|/1.57967e-71/replication factor-A carboxy-terminal domain protein [Medicago truncatula]
Unigene1460_peanut	522	1.45	0	8.95	5.15	2.94546	Up	-	-	-	-	-
CL560.Contig31_peanut	2245	0.77	0	4.12	2.39	2.94054	Up	K15429|1|0.0|515|pvu:PHAVU_003G176600g|tRNA (guanine37-N1)-methyltransferase [EC:2.1.1.228]	-	-	-	gi|947054345|gb|KRH03798.1|/0/hypothetical protein GLYMA_17G120800 [Glycine max]
CL11267.Contig1_peanut	1544	3.84	0	13.59	16.19	2.91978	Up	K07752|1|0.0|415|aip:107617945|carboxypeptidase D [EC:3.4.17.22]	-	GO:0046914//transition metal ion binding;GO:0008235//metalloexopeptidase activity	GO:0019538//protein metabolic process	gi|502118892|ref|XP_004496432.1|/0/PREDICTED: carboxypeptidase D isoform X1 [Cicer arietinum]
CL153.Contig7_peanut	1050	0	0.66	1.75	4.47	2.90338	Up	K08869|1|2e-154|545|aip:107631370|aarF domain-containing kinase	-	-	-	gi|658056439|ref|XP_008363973.1|/8.90065e-128/PREDICTED: uncharacterized aarF domain-containing protein kinase 1-like isoform X1 [Malus domestica]
CL618.Contig11_peanut	682	0	1.56	8.96	4.25	2.89706	Up	-	-	-	GO:0015031//protein transport	gi|356556487|ref|XP_003546556.1|/5.13028e-26/PREDICTED: gamma-soluble NSF attachment protein [Glycine max]
CL1764.Contig3_peanut	3346	0	0.72	2.93	2.59	2.89296	Up	K13459|1|9e-157|555|aip:107637394|disease resistance protein RPS2;K08596|2|1e-152|542|gmx:102664262|sentrin-specific protease 7 [EC:3.4.22.68]	-	-	-	gi|571494848|ref|XP_006592961.1|/7.67416e-168/PREDICTED: probable disease resistance protein At1g61300 isoform X2 [Glycine max]
CL477.Contig33_peanut	3371	0.71	0	1.67	4.05	2.88398	Up	K03857|1|6e-150|533|aip:107606035|phosphatidylinositol glycan, class A [EC:2.4.1.198]	-	-	-	gi|802551351|ref|XP_012064752.1|/7.06334e-137/PREDICTED: phosphatidylinositol N-acetylglucosaminyltransferase gpi3 subunit [Jatropha curcas]
CL3924.Contig2_peanut	1965	0	0.3	1.93	0.81	2.84077	Up	K05666|1|2e-75|214|gmx:100787314|ATP-binding cassette, subfamily C (CFTR/MRP), member 2	-	-	-	gi|955376531|ref|XP_014624584.1|/1.08436e-74/PREDICTED: ABC transporter C family member 10-like isoform X1 [Glycine max]
CL723.Contig2_peanut	1307	0	2.51	8.36	9.67	2.82238	Up	K20352|1|6e-115|415|aip:107612982|p24 family protein delta-1	GO:0031224//intrinsic component of membrane	-	GO:0051234//establishment of localization	gi|955356623|ref|XP_014620834.1|/1.91921e-80/PREDICTED: transmembrane emp24 domain-containing protein p24delta4-like [Glycine max]
CL10275.Contig2_peanut	1824	1.3	1.6	7.47	4	2.82145	Up	K07748|1|1e-40|169|mus:103968507|sterol-4alpha-carboxylate 3-dehydrogenase (decarboxylating) [EC:1.1.1.170]	-	GO:0033764//steroid dehydrogenase activity, acting on the CH-OH group of donors, NAD or NADP as acceptor	GO:0008202//steroid metabolic process	gi|593795110|ref|XP_007160593.1|/0/hypothetical protein PHAVU_001G000700g [Phaseolus vulgaris]
CL10748.Contig2_peanut	5647	0.37	0	1.1	1.75	2.81423	Up	K05750|1|0.0|1358|aip:107639271|NCK-associated protein 1	-	-	-	gi|593789466|ref|XP_007157772.1|/0/hypothetical protein PHAVU_002G097500g [Phaseolus vulgaris]
CL766.Contig35_peanut	5260	0.46	0.03	1.57	2.07	2.81095	Up	K01810|1|0.0|758|aip:107622735|glucose-6-phosphate isomerase [EC:5.3.1.9]	GO:0044424	GO:0016861//intramolecular oxidoreductase activity, interconverting aldoses and ketoses	GO:0006007//glucose catabolic process	gi|356572070|ref|XP_003554193.1|/0/PREDICTED: glucose-6-phosphate isomerase, cytosolic-like [Glycine max]
Unigene31558_peanut	956	0.3	0.29	1.53	4.05	2.81065	Up	-	-	-	-	-
CL10844.Contig5_peanut	863	6.63	3.06	35.93	31.99	2.80822	Up	-	-	-	-	gi|734365301|gb|KHN17680.1|/3.61228e-70/hypothetical protein glysoja_005877 [Glycine soja]
CL1096.Contig10_peanut	1264	0.3	0.54	4.3	2.33	2.7911	Up	-	-	-	-	gi|502142517|ref|XP_004504996.1|/1.74694e-72/PREDICTED: armadillo repeat-containing protein 7-like [Cicer arietinum]
CL6829.Contig4_peanut	2301	0.75	6.14	27.74	18.16	2.78927	Up	K01590|1|0.0|975|aip:107622945|histidine decarboxylase [EC:4.1.1.22]	-	GO:0016830//carbon-carbon lyase activity;GO:0048037//cofactor binding	GO:0043436	gi|502077059|ref|XP_004485538.1|/0/PREDICTED: serine decarboxylase 1 [Cicer arietinum]
CL9061.Contig3_peanut	1702	0.38	0.8	2.91	5.8	2.77528	Up	K01662|1|0.0|1020|adu:107480979|1-deoxy-D-xylulose-5-phosphate synthase [EC:2.2.1.7]	-	GO:0016903//oxidoreductase activity, acting on the aldehyde or oxo group of donors;GO:0016744	GO:0006772//thiamine metabolic process;GO:0006721//terpenoid metabolic process	gi|950995904|ref|XP_014505550.1|/0/PREDICTED: probable 1-deoxy-D-xylulose-5-phosphate synthase 2, chloroplastic [Vigna radiata var. radiata]
CL3212.Contig3_peanut	964	0	0.44	1.4	2.92	2.77476	Up	-	-	-	-	-
CL12661.Contig3_peanut	1233	0.36	0	2.28	1.2	2.7571	Up	-	-	-	-	-
CL4338.Contig1_peanut	2272	0.16	0.21	1.88	1.14	2.75608	Up	K04730|1|8e-125|449|bna:106413456|interleukin-1 receptor-associated kinase 1 [EC:2.7.11.1]	-	GO:0004672//protein kinase activity;GO:0032559//adenyl ribonucleotide binding	GO:0006464//cellular protein modification process	gi|734391140|gb|KHN27061.1|/0/Putative receptor-like protein kinase [Glycine soja]
CL12151.Contig2_peanut	3305	0	0.96	4.52	1.97	2.74999	Up	K15198|1|0.0|1499|aip:107643183|transcription factor TFIIIB component B''	-	-	-	gi|734409030|gb|KHN35137.1|/0/Transcription factor TFIIIB component B'' [Glycine soja]
CL7411.Contig2_peanut	2397	0.29	0	1.73	0.72	2.74776	Up	K04730|1|1e-156|555|pda:103707661|interleukin-1 receptor-associated kinase 1 [EC:2.7.11.1]	-	GO:0005488//binding;GO:0004672//protein kinase activity	-	gi|356567974|ref|XP_003552189.1|/0/PREDICTED: L-type lectin-domain containing receptor kinase IV.1-like [Glycine max]
CL12042.Contig2_peanut	2116	0.5	0	1.41	2.53	2.74523	Up	K12867|1|0.0|1127|adu:107463985|pre-mRNA-splicing factor SYF1	GO:0043231//intracellular membrane-bounded organelle	-	GO:0006396//RNA processing	gi|951044330|ref|XP_014518603.1|/0/PREDICTED: pre-mRNA-splicing factor SYF1 [Vigna radiata var. radiata]
CL740.Contig31_peanut	7305	1.03	0	2.42	4.63	2.74513	Up	K14486|1|0.0|1211|adu:107468308|auxin response factor	-	-	-	gi|356549269|ref|XP_003543018.1|/0/PREDICTED: auxin response factor 3-like [Glycine max]
CL8901.Contig1_peanut	1722	0.68	0	2.05	3.17	2.72228	Up	K01303|1|3e-08|61.2|cam:101502347|acylaminoacyl-peptidase [EC:3.4.19.1]	-	-	-	gi|950952590|ref|XP_014495972.1|/0/PREDICTED: probable glutamyl endopeptidase, chloroplastic isoform X2 [Vigna radiata var. radiata]
CL2373.Contig1_peanut	1973	0.31	1.25	7.04	3.35	2.71566	Up	-	-	-	-	gi|593206146|ref|XP_007132469.1|/8.71678e-153/hypothetical protein PHAVU_011G096600g [Phaseolus vulgaris]
CL2480.Contig4_peanut	3054	0	1.21	2.57	5.24	2.67272	Up	-	-	-	-	gi|593689581|ref|XP_007145407.1|/0/hypothetical protein PHAVU_007G236300g [Phaseolus vulgaris]
CL1722.Contig1_peanut	1206	1.5	0	6.1	4.37	2.67026	Up	K16251|1|9e-06|52.4|spen:107003054|DNA-directed RNA polymerase V subunit 1 [EC:2.7.7.6]	-	-	-	gi|965661921|dbj|BAT77630.1|/4.29619e-148/hypothetical protein VIGAN_02021800 [Vigna angularis var. angularis]
CL3761.Contig1_peanut	481	1.51	0	7.48	4.65	2.65971	Up	K14411|1|1e-78|291|aip:107624743|RNA-binding protein Musashi	-	-	-	gi|734426474|gb|KHN43809.1|/1.31852e-69/RNA-binding protein Musashi like Rbp6 [Glycine soja]
Unigene30872_peanut	2460	0.42	0.68	2.52	4.69	2.65487	Up	K19476|1|1e-140|501|adu:107490152|vacuolar protein sorting-associated protein IST1	-	-	-	gi|502164221|ref|XP_004513087.1|/1.14871e-93/PREDICTED: sericin 1 [Cicer arietinum]
CL2782.Contig2_peanut	588	2.52	5.26	20.54	28.98	2.65055	Up	K01696|1|6e-89|327|adu:107488637|tryptophan synthase beta chain [EC:4.2.1.20]	-	GO:0003824//catalytic activity	GO:0008152//metabolic process	gi|965615173|dbj|BAU00806.1|/9.15894e-45/hypothetical protein VIGAN_10243600 [Vigna angularis var. angularis]
CL3094.Contig1_peanut	922	0	1.24	2.73	6.04	2.64202	Up	-	-	-	-	gi|408716901|gb|AFU82908.1|/3.47412e-45/yellow stripe-like transporter 3.1 [Arachis hypogaea]
CL409.Contig21_peanut	1902	0	1.42	7.94	0.76	2.61129	Up	K00574|1|0.0|1101|adu:107466398|cyclopropane-fatty-acyl-phospholipid synthase [EC:2.1.1.79]	-	-	-	gi|828303353|ref|XP_012569842.1|/0/PREDICTED: uncharacterized protein LOC101501999 isoform X1 [Cicer arietinum]
CL3613.Contig2_peanut	254	1.9	6.12	30.11	21.36	2.58992	Up	-	-	GO:0005488//binding	-	gi|951021034|ref|XP_014512565.1|/1.07347e-12/PREDICTED: mannose-specific lectin alpha chain-like [Vigna radiata var. radiata]
CL3078.Contig14_peanut	1339	0.13	2.57	6.2	10.1	2.5764	Up	K11866|1|2e-172|606|aip:107643356|STAM-binding protein [EC:3.4.19.12]	-	-	-	gi|965613902|dbj|BAT99534.1|/9.72897e-120/hypothetical protein VIGAN_10098400 [Vigna angularis var. angularis]
CL12375.Contig16_peanut	2522	3.87	0.44	15.16	10.44	2.5735	Up	K19600|1|5e-107|390|cic:CICLE_v10001261mg|tubby-related protein 1;K12581|5|6e-09|64.3|pmum:103328279|CCR4-NOT transcription complex subunit 7/8	-	GO:0003824//catalytic activity	-	gi|356576061|ref|XP_003556153.1|/0/PREDICTED: tubby-like F-box protein 8 [Glycine max]
CL3164.Contig2_peanut	2475	3	0	11.89	6.07	2.57237	Up	K08867|1|0.0|980|aip:107617943|WNK lysine deficient protein kinase [EC:2.7.11.1]	-	GO:0004672//protein kinase activity;GO:0032559//adenyl ribonucleotide binding	GO:0006464//cellular protein modification process	gi|571483250|ref|XP_006589178.1|/0/PREDICTED: probable serine/threonine-protein kinase WNK9 isoform X1 [Glycine max]
CL2731.Contig4_peanut	1356	0.61	0.26	1.66	4.28	2.56573	Up	-	-	-	-	gi|734342613|gb|KHN10069.1|/1.88933e-94/hypothetical protein glysoja_034311 [Glycine soja]
CL12507.Contig2_peanut	728	0	1.56	6.78	3.54	2.55929	Up	K00028|1|4e-100|364|aip:107634962|malate dehydrogenase (decarboxylating) [EC:1.1.1.39]	-	-	-	gi|357507187|ref|XP_003623882.1|/1.19279e-86/NADP-dependent malic enzyme [Medicago truncatula]
CL12041.Contig4_peanut	1645	2.19	0.43	6.52	9.42	2.55891	Up	K11593|1|8e-73|275|vra:106769669|eukaryotic translation initiation factor 2C	-	-	-	gi|965607643|dbj|BAT94134.1|/4.46092e-72/hypothetical protein VIGAN_08070700 [Vigna angularis var. angularis]
CL5304.Contig1_peanut	1051	1.03	0	4.47	2.57	2.55161	Up	-	-	-	-	gi|920693763|gb|KOM36988.1|/7.65803e-87/hypothetical protein LR48_Vigan03g036900 [Vigna angularis]
CL180.Contig4_peanut	2774	0	0.68	1.82	2.4	2.54552	Up	K13806|1|0.0|733|jcu:105629296|sn1-specific diacylglycerol lipase [EC:3.1.1.-]	-	-	-	gi|955393413|ref|XP_014628312.1|/0/PREDICTED: uncharacterized protein LOC100814512 isoform X2 [Glycine max]
CL10483.Contig2_peanut	1242	1.68	0	5.05	5.56	2.53863	Up	K10436|1|2e-148|526|adu:107463588|microtubule-associated protein, RP/EB family	-	-	-	gi|502126762|ref|XP_004499427.1|/1.06652e-117/PREDICTED: microtubule-associated protein RP/EB family member 1B-like [Cicer arietinum]
CL2348.Contig2_peanut	1501	2.44	0.22	9	6.89	2.53649	Up	K00167|1|0.0|690|aip:107625595|2-oxoisovalerate dehydrogenase E1 component beta subunit [EC:1.2.4.4]	-	GO:0016624//oxidoreductase activity, acting on the aldehyde or oxo group of donors, disulfide as acceptor	-	gi|358248148|ref|NP_001239825.1|/0/uncharacterized protein LOC100802853 [Glycine max]
CL6132.Contig2_peanut	1633	1.13	0.59	5.87	4.43	2.52642	Up	K06911|1|7e-13|76.6|bna:106353157|uncharacterized protein	-	GO:0003824//catalytic activity	-	gi|356564235|ref|XP_003550361.1|/0/PREDICTED: F-box/FBD/LRR-repeat protein At1g13570-like [Glycine max]
CL2793.Contig1_peanut	2962	0	1.4	3.68	4.38	2.52317	Up	K09518|1|1e-34|150|eus:EUTSA_v10027481mg|DnaJ homolog subfamily B member 12	-	-	-	gi|571452036|ref|XP_003523381.2|/0/PREDICTED: uncharacterized protein LOC100818585 [Glycine max]
CL1897.Contig13_peanut	2185	0.48	0	1.96	1.27	2.51904	Up	-	-	-	-	-
CL533.Contig6_peanut	2199	1.34	0	3.87	4.21	2.51011	Up	K02882|1|8e-15|83.6|aip:107606484|large subunit ribosomal protein L18Ae;K00924|3|6e-10|67.4|tcc:TCM_041550|;K01381|4|5e-09|64.3|smo:SELMODRAFT_406966|saccharopepsin [EC:3.4.23.25]	-	-	-	gi|645233045|ref|XP_008223155.1|/1.24736e-29/PREDICTED: aspartic proteinase nepenthesin-1-like [Prunus mume]
CL3121.Contig14_peanut	4422	0	0.85	3.03	1.78	2.50013	Up	K14500|1|2e-146|521|egu:105059035|BR-signaling kinase [EC:2.7.11.1]	-	-	-	gi|356498764|ref|XP_003518219.1|/0/PREDICTED: probable LRR receptor-like serine/threonine-protein kinase At2g24230 [Glycine max]
CL3094.Contig4_peanut	970	0	0.77	1.68	3.62	2.49464	Up	-	-	-	-	gi|408716901|gb|AFU82908.1|/3.75598e-45/yellow stripe-like transporter 3.1 [Arachis hypogaea]
CL2287.Contig2_peanut	2563	1.5	3.09	15.47	9.69	2.4915	Up	K17506|1|3e-84|314|aip:107631643|protein phosphatase 1L [EC:3.1.3.16]	-	-	-	gi|356512048|ref|XP_003524733.1|/6.02316e-77/PREDICTED: probable protein phosphatase 2C 9 [Glycine max]
CL1329.Contig22_peanut	2087	1.28	2.13	9	9.95	2.48463	Up	K11093|1|3e-137|490|aip:107626577|U1 small nuclear ribonucleoprotein 70kDa	-	-	-	gi|84468434|dbj|BAE71300.1|/4.5216e-120/putative U1 snRNP 70K protein [Trifolium pratense]
CL4613.Contig1_peanut	2711	0.42	1.03	2.93	5.28	2.48317	Up	K03061|1|0.0|855|aip:107624742|26S proteasome regulatory subunit T1	GO:0043234//protein complex;GO:0043231//intracellular membrane-bounded organelle	GO:0016462//pyrophosphatase activity;GO:0032559//adenyl ribonucleotide binding	GO:0009057//macromolecule catabolic process	gi|828328839|ref|XP_012574130.1|/0/PREDICTED: 26S protease regulatory subunit 7 [Cicer arietinum]
CL362.Contig1_peanut	3652	0.21	0.63	1.58	3.18	2.4624	Up	K14638|1|2e-21|77.0|aip:107610190|solute carrier family 15 (peptide/histidine transporter), member 3/4	-	-	-	gi|828317460|ref|XP_012572205.1|/8.88673e-24/PREDICTED: protein MEI2-like 1 isoform X1 [Cicer arietinum]
CL3418.Contig3_peanut	1864	0.06	2.15	6.46	5.6	2.45152	Up	K02999|1|0.0|1141|aip:107625401|DNA-directed RNA polymerase I subunit RPA1 [EC:2.7.7.6]	-	-	-	gi|571482330|ref|XP_006588921.1|/0/PREDICTED: DNA-directed RNA polymerase I subunit 1-like [Glycine max]
CL1360.Contig1_peanut	1558	0	0.91	3.41	1.96	2.45122	Up	K07447|1|1e-79|298|adu:107488265|putative holliday junction resolvase [EC:3.1.-.-]	GO:0044424	GO:0016787//hydrolase activity;GO:0005488//binding	GO:0033554//cellular response to stress;GO:0006259//DNA metabolic process	gi|525313262|ref|NP_001266040.1|/3.08199e-59/uncharacterized protein LOC101496715 [Cicer arietinum]
CL9644.Contig3_peanut	1935	0.12	2.2	6.49	6.07	2.43906	Up	-	-	-	-	gi|734331445|gb|KHN07044.1|/2.83092e-137/SAP30-binding protein [Glycine soja]
CL2325.Contig4_peanut	1733	0.73	0	2.99	1.48	2.43364	Up	K17766|1|6e-42|173|ppp:PHYPADRAFT_193418|mitochondrial import receptor subunit TOM34;K09571|2|2e-10|68.6|pop:POPTR_0002s24970g|FK506-binding protein 4/5 [EC:5.2.1.8]	-	-	-	gi|502088360|ref|XP_004488802.1|/7.52527e-94/PREDICTED: sperm-associated antigen 1A isoform X2 [Cicer arietinum]
CL4353.Contig7_peanut	1516	0.82	2.53	10.78	7.16	2.4287	Up	K01444|1|0.0|533|aip:107605372|N4-(beta-N-acetylglucosaminyl)-L-asparaginase [EC:3.5.1.26]	-	GO:0004067//asparaginase activity	-	gi|356517752|ref|XP_003527550.1|/6.59868e-161/PREDICTED: probable isoaspartyl peptidase/L-asparaginase 3 isoform X1 [Glycine max]
CL8629.Contig1_peanut	1854	0.32	0	1.48	0.76	2.42654	Up	-	-	-	-	gi|357465053|ref|XP_003602808.1|/2.16905e-107/hypothetical protein MTR_3g099220 [Medicago truncatula]
CL5348.Contig6_peanut	3002	2.32	1.09	6.31	6.26	2.41515	Up	K09272|1|2e-06|56.6|mdm:103404412|structure-specific recognition protein 1	-	GO:0003824//catalytic activity	-	gi|955327343|ref|XP_003526387.3|/0/PREDICTED: tetrahydrocannabinolic acid synthase-like [Glycine max]
Unigene35096_peanut	535	4.97	6.15	28.19	31.35	2.41494	Up	K13258|1|3e-31|134|cam:101506056|2-hydroxyisoflavanone dehydratase [EC:4.2.1.105];K20506|2|2e-29|129|pda:103717078|tuliposide A-converting enzyme [EC:4.2.99.22]	-	-	-	gi|920693115|gb|KOM36340.1|/2.86302e-78/hypothetical protein LR48_Vigan02g249000 [Vigna angularis]
Unigene68_peanut	1975	0.36	0	1.61	0.77	2.39735	Up	-	-	-	-	-
CL1212.Contig2_peanut	1997	1.42	0.39	3.85	6.03	2.39326	Up	K17260|1|0.0|798|aip:107604996|actin-related protein 2	-	-	-	gi|356571581|ref|XP_003553955.1|/0/PREDICTED: actin-related protein 2 [Glycine max]
CL681.Contig10_peanut	1131	2.4	1.73	11.74	10.11	2.38331	Up	K10260|1|1e-08|62.0|bvg:104901869|F-box and WD-40 domain protein 7	-	-	-	gi|593330989|ref|XP_007138921.1|/1.18168e-104/hypothetical protein PHAVU_009G249000g [Phaseolus vulgaris]
CL2128.Contig4_peanut	1728	3.27	2.69	8.4	8.93	2.36978	Up	K14486|1|1e-25|119|sind:105166017|auxin response factor	-	-	-	gi|951074036|ref|XP_014492359.1|/7.788e-75/PREDICTED: auxin response factor 18-like [Vigna radiata var. radiata]
Unigene1142_peanut	3211	0.2	0.67	2.74	1.84	2.36791	Up	K18752|1|0.0|1390|aip:107617061|transportin-1	-	-	-	gi|356575454|ref|XP_003555856.1|/0/PREDICTED: transportin-1-like isoform X1 [Glycine max]
CL566.Contig2_peanut	1234	2.55	0	8.02	5.64	2.35751	Up	-	-	GO:0051540	-	gi|356529153|ref|XP_003533161.1|/2.28055e-144/PREDICTED: uncharacterized protein LOC100804088 [Glycine max]
CL11464.Contig1_peanut	1028	5.63	1.36	22.06	13.71	2.35073	Up	-	-	-	-	-
CL8270.Contig1_peanut	1545	2.79	10.85	29.68	37.47	2.34102	Up	K12836|1|4e-128|459|aip:107629300|splicing factor U2AF 35 kDa subunit	-	-	-	gi|356543538|ref|XP_003540217.1|/6.27118e-105/PREDICTED: splicing factor U2af small subunit B [Glycine max]
CL4410.Contig2_peanut	1701	0	1.4	2.95	4.33	2.32983	Up	K14689|1|6e-177|621|aip:107629041|solute carrier family 30 (zinc transporter), member 2	-	-	-	gi|920679315|gb|KOM26227.1|/1.56484e-128/hypothetical protein LR48_Vigan238s006000 [Vigna angularis]
Unigene2636_peanut	1029	2.38	0	6.99	5.75	2.32853	Up	K02952|1|7e-14|79.0|adu:107457666|small subunit ribosomal protein S13	-	-	-	-
CL3333.Contig1_peanut	1486	1.64	0.23	5.48	4.3	2.31472	Up	-	-	-	-	gi|985449423|ref|XP_015385965.1|/8.30884e-06/PREDICTED: uncharacterized protein LOC107177137 [Citrus sinensis]
CL850.Contig6_peanut	2921	0.48	0.23	1.42	2.38	2.30989	Up	K03165|1|0.0|1308|aip:107638269|DNA topoisomerase III [EC:5.99.1.2]	-	-	-	gi|955351873|ref|XP_014619770.1|/0/PREDICTED: DNA topoisomerase 3-beta isoform X2 [Glycine max]
CL448.Contig3_peanut	1695	1.48	0	4.54	3.24	2.30724	Up	-	-	-	-	-
CL8322.Contig3_peanut	1227	0.62	0	2.45	1.33	2.30556	Up	-	-	-	-	-
CL735.Contig3_peanut	3042	0	0.73	1.7	2.02	2.30544	Up	K01148|1|2e-17|92.8|pda:103714562|poly(A)-specific ribonuclease [EC:3.1.13.4]	-	-	-	gi|356576487|ref|XP_003556362.1|/0/PREDICTED: chloroplastic group IIA intron splicing facilitator CRS1, chloroplastic [Glycine max]
CL390.Contig10_peanut	2179	0.74	0.42	3.57	2.31	2.27975	Up	K17964|1|3e-52|207|egr:104425762|leucine-rich PPR motif-containing protein, mitochondrial	-	-	-	gi|734390496|gb|KHN26784.1|/0/Pentatricopeptide repeat-containing protein [Glycine soja]
CL145.Contig2_peanut	1903	0	0.9	1.88	2.78	2.27431	Up	K09285|1|0.0|820|aip:107642681|AP2-like factor, ANT lineage	-	-	-	gi|593785517|ref|XP_007155799.1|/2.66286e-164/hypothetical protein PHAVU_003G232600g [Phaseolus vulgaris]
CL11533.Contig7_peanut	1832	3.1	2.78	6.95	8.27	2.25985	Up	K08145|1|5e-26|60.8|aip:107638160|MFS transporter, SP family, solute carrier family 2 (facilitated glucose transporter), member 8	-	-	-	gi|947102453|gb|KRH50945.1|/4.65311e-26/hypothetical protein GLYMA_07G252800, partial [Glycine max]
CL3982.Contig10_peanut	1453	1.44	0	4.23	3.17	2.25943	Up	K05278|1|3e-61|237|nnu:104609672|flavonol synthase [EC:1.14.11.23];K05277|3|7e-59|229|fve:101308284|leucoanthocyanidin dioxygenase [EC:1.14.11.19]	-	GO:0003824//catalytic activity	GO:0008152//metabolic process	gi|734388847|gb|KHN25971.1|/1.03864e-154/Protein SRG1 [Glycine soja]
CL12661.Contig8_peanut	2150	0.68	0	2.35	1.24	2.25146	Up	-	-	-	-	gi|356497226|ref|XP_003517463.1|/4.40798e-86/PREDICTED: rRNA-processing protein fcf2-like [Glycine max]
CL7880.Contig1_peanut	2743	1.26	0	2.87	3.42	2.25048	Up	K17964|1|1e-69|265|tcc:TCM_014744|leucine-rich PPR motif-containing protein, mitochondrial	-	-	-	gi|356555026|ref|XP_003545840.1|/0/PREDICTED: pentatricopeptide repeat-containing protein At5g38730-like [Glycine max]
CL2539.Contig1_peanut	1696	0	1.42	2.9	4.02	2.23717	Up	K06911|1|3e-10|67.8|bna:106353157|uncharacterized protein	-	-	-	gi|922328887|ref|XP_003627028.2|/1.23674e-32/F-box/RNI/FBD-like domain protein [Medicago truncatula]
[truncated: 286 more rows]

## Sheet: PS vs PD down
GeneID	geneLength	PD1_FPKM	PD2_FPKM	PS1_FPKM	PS2_FPKM	log2-Ratio(JGZG/JGQG)	Up-Down-Regulation(JGZG/JGQG)	KEGG Orthology	GO Component	GO Function	GO Process	Blast nr
[truncated: 600 more rows]
